# Supplementary material for: Clinically relevant treatment of PDX models reveals patterns of neuroblastoma chemoresistance
Source: Sci Adv. 2022 Oct 28;8(43):eabq4617. doi: 10.1126/sciadv.abq4617 (PMC9616506; doi:10.1126/sciadv.abq4617)
Supplement: Supplementary file 2 — Data files S1 to S4 [file sciadv.abq4617_data_files_s2_and_s3.zip]

Archive with 2 entries (2 files):
- sciadv.abq4617_data_file_s2.xlsx
- sciadv.abq4617_data_file_s3.xlsx
