# Supplementary material for: Clinically relevant treatment of PDX models reveals patterns of neuroblastoma chemoresistance
Source: Sci Adv. 2022 Oct 28;8(43):eabq4617. doi: 10.1126/sciadv.abq4617 (PMC9616506; doi:10.1126/sciadv.abq4617)
Supplement: Supplementary file 2 — Data files S1 to S4 [file sciadv.abq4617_data_files_s2_and_s3.zip › sciadv.abq4617_data_file_s2.xlsx]

## Sheet: Fig 4 Gene Lists
	PDX1	PDX2	PDX3		PDX1	PDX2	PDX3	PDX3	PDX3	PDX3
	Top 1000	Top 1000	Top 1000		Cluster	Cluster	Cluster 1	Cluster 2	Cluster 3	Cluster 4
	GIP	AGR2	ARHGAP36		DCC	GUCA1C	PDPN	CRYBG3	GABBR2	PCOLCE
	ACTA1	RESP18	COL1A1		CLMN	GLRA4	LIMCH1	HPCA	OTP	SYT6
	CAPN6	FCGR2A	NTS		SYTL4	AGR2	PLXNA4	NEUROD1	FEZ1	TSPAN13
	ALDH1A2	PIK3R6	C7		KIT	VIP	EYA4	RFTN1	WDR72	DBH
	NNAT	FAM180A	NGFR		PTGFR	CNTN1	MFNG	SFRP1	CNTN2	CDH13
	CKM	HLA-DOB	SST		LUM	NUP62CL	GAL	LUM	SNX18	LAMP5
	EYA2	CCRL2	RGS5		FBXO8	ASS1	NEFH	MYO10	NEFM	GPC3
	NTRK2	MMP26	COL1A2		S100A4	ADAM28	DHRS2	PFKFB3	NEFL	EML5
	HBB	ANGPTL5	COL3A1		S100A13	PAGE2B	IGF2	HK2	PROX1	CHST15
	MYH1	PGR	FAM49A		PRCD	MGAM2	BNC2	AK4	ID4	SULF2
	TMPRSS15	SLC24A5	SEMA3C		CHODL	VN1R2	GATA2	EGFLAM	LOXL4	UNC5A
	POSTN	ADGRL4	PTCHD1		FAR1	NUPR2	TAFA5	LRP4	NEUROD4	BAHCC1
	SSTR2	OR51L1	MAB21L2		TMEM38B	ADGRL4	NTRK3	CD248	HEPACAM2	CLMP
	SST	CABS1	CALCA		RFK	BBOX1	COL4A2	SHROOM3	TOX	LYN
	COL1A1	LXN	SYT13		PIR	GLRA3	FLNC	MFAP4	SGCZ	TFAP2B
	VEGFD	MUCL1	SERPINF1		PAQR3	CATSPER4	NEUROG2	RPL22L1	DGKB	ABCA12
	SUSD2	CGB7	HBB		TMSB4X	DEFB126	STX3	CKS2	ST18	UNC5B
	MYH4	KRTAP5-2	VCAN		CYCS	HSPE1-MOB4	KANK4	CCDC3	CHAT	SCARF2
	RPRM	ATP10B	DNER		CD9	RLN2	COL19A1	TMSB15A	SEZ6	MMP2
	VIP	CCNO	DCN		HMMR	RLN1	MARCHF11	GSTP1	KIRREL3	RAMP1
	MYH2	TM4SF18	STMN2		STMN1	B2M	RYR2	FBLN1	FOXA2	FAM163A
	GGT5	PF4	VEGFD		YWHAE	H2AW	GFRA1	LDHA	MDGA1	LRP1
	RPS3A	FUT2	PTPRN		BIRC5	SNRPD2	SSTR2	LDLR	C1QL1	PKD1
	PARVA	BBOX1	CASQ2		PSMB3	RPS16	IFI44	DHCR24	SH3KBP1	ARVCF
	PNMA5	HES2	LGR5		NME1	RPL13A	FAM162B	MYCN	LTBP2	COL6A2
	DDR2	PPEF2	PCSK2		COPS3	TMSB15A	VIP	IGF2BP1	SEZ6L	BHLHE40
	ATP2A1	CFAP126	RTL1		C1QBP	MAD2L1	CNTN5	SCD	POU3F2	TUBA4A
	CBLN2	TFF1	NPY		C11ORF58	CDKN3	THSD7B	LMNB1	BTBD11	NDRG1
	ATP8A2	C9orf152	SYTL4		PBK	MZT1	KLHL4	ANP32E	CCND1	SYT4
	FN1	GIMAP7	SLC17A6		CDK1	FUNDC2	TRHDE	STARD4	GPRC5C	PRLHR
	RPS29	S100A7	PAPPA		HSBP1	RPL18A	FGF10	KNTC1	SLC17A6	HSPA12A
	ABCA12	GAPDHS	MMP10		UBE2T	RPSA	RSPO2	XRCC2	BAALC	PLPPR3
	RPL39	INMT	DLK1		GMNN	RPL41	HR	TROAP	TGFBR2	SMIM10L2A
	CERKL	SLITRK2	MEOX2		CCDC167	RPS5	LGALS1	IQGAP3	HDAC9	DPP6
	NEUROD1	MCIDAS	SPHKAP		ATP6V0B	RPL35	VGF	KIF18B	PEG10	GRIN1
	GPX7	PTPN22	MGP		GCHFR	EEF1B2	HSPB1	ESPL1	PKIB	PCBP3
	KIF19	RORB	ALDH1A3		MYL6	ZFAND1	PDLIM7	CKS1B	SPINK6	LY6H
	NEFL	BNC1	NCAN		AHCY	EIF3E	EGR1	MAD2L1	ERN1	GALNT16
	RPL22L1	NUPR2	CHGB		NEK7	RPL35A	EGR3	UBE2T	LDB3	KCNQ5
	TNS3	SUCNR1	NES		H2AC6	RPL31	TENT5A	SKP2	GPR4	NCAM2
	RPL9	DIO1	NSG1		RGS10	RSL24D1	KCNC4	MKI67	TMPRSS3	HS6ST3
	DIRAS3	TNFAIP8L3	LONRF2		C9ORF135	RPL5	MEOX2	H2AX	MAP4K1	ZNF704
	RPS15A	GIMAP4	NOS1		RPS27L	RPL10A	COL12A1	TMEM97	SP7	TSHZ2
	SHISA2	ZNF98	PYY		B2M	RPS8	COL5A2	TK1	BTBD17	CDHR1
	ITGA8	NRG4	HGF		TEX30	RPL14	IGFBP7	MCM5	LZTS1	SGPP2
	PTPN3	SCEL	BHLHE22		RPL37	PFDN5	COL1A2	MCM2	STRA6	SYTL4
	EGLN3	PRR18	ANOS1		PTRHD1	RBIS	COL1A1	UHRF1	GIPR	TENM1
	RPS21	TREM1	CNTFR		NDUFB1	PFDN4	FN1	MYBL2	NKAIN4	CNGB1
	NEFM	C1orf167	TM4SF1		RPSA	RPS20	SYT9	E2F1	PMEL	PTPRR
	RTL1	SP9	TMPRSS15		RPL41	RPL37	CLVS2	UBE2C	MBNL3	ARHGEF28
	ASB4	GIMAP6	SCG2		RPL38	RPS27A	FSTL1	PIMREG	CDK15	KIF1A
	DES	ZIC1	CDH6		RPS26	RPS15A	SCN9A	CDC20	PCDH8	MMP15
	RPS14	CFD	VGF		RPS5	RPL26	PDE3A	PTTG1	RXRG	COL6A1
	RPL27	SRD5A2	CENPF		RPL29	RPS29	TIMP1	BIRC5	RGS16	CNTFR
	FMN1	SOST	MKI67		EEF1A1	RPS21	IL13RA1	KIFC1	RGS8	PPP1R26
	DLK1	AC073610.2	IGFBP5		C12ORF57	RPS25	RHOC	HJURP	MYLK3	CAMK2N1
	CSMD3	STX19	COL22A1		H2AW	RPS12	EMP3	PLK1	SLC46A3	KCNQ2
	TMSB4X	DNAH11	PENK		SMDT1	RPS13	NTNG1	GTSE1	TOX2	ADGRB1
	RPS18	AC235565.2	LUM		RPL27A	RPL39	HMX3	KIF2C	NHLH2	COL26A1
	CYYR1	CCDC141	NHLH2		RPL23A	RPL34	RAB3B	FOXM1	EBF1	MEIS2
	RPS27A	CD93	SVIL		RPL19	RPS3A	NPY	HMGB2	SV2B	DMD
	STC1	TNFRSF11B	SEMA5A		CCNB1IP1	RPS18	SPARCL1	TYMS	TMEM100	LRRC55
	EDIL3	SOX30	VSTM2L		EIF3E	RPS14	PPP1R13B	CDCA5	UBASH3B	INHBA
	TNNI2	SP140	BGN		RPS27A	RPL27	ATP2B4	TACC3	PROM1	RELN
	SIRPA	GOLGA8O	MARCHF4		RPS20	RPL24	POSTN	SPC24	CASQ2	PALM2AKAP2
	SEMA5A	PIWIL1	CPLX2		RPS12	RPL9	COL3A1	AURKB	APCDD1	NLGN1
	COL3A1	PPP1R1B	BIRC5		RPS25	RPL21	MMP14	HMMR	SPOCK1	CDKN1A
	EGFLAM	DEFB126	TOP2A		RPL34	RPS7	SPARC	DEPDC1	GRIP1	LIFR
	SH3D19	ENPEP	VIM		COMMD6	TPT1	CCDC80	ATAD2	TNFRSF19	RDH10
	RPS7	MOXD1	NSG2		RPL31	RPS6	AHNAK	PCNA	ANKS1B	TGFB2
	CACNA1G	DERL3	DPEP3		RPS4X	RPS3	DIRAS3	DHFR	GLP1R	SLC6A17
	RPS13	ACKR4	RGS4		RPS19	RPL32	RUNX1T1	DTL	TCEA3	EPHA5
	GNB4	S100P	PRNP		RPL37A	RPL27A	PLCL1	CDC6	DSCAML1	CPNE4
	TNNC2	C22orf42	RAB31		RPL36	OSTC	CAP2	ORC1	CHGA	PCSK1
	HDAC9	LHX3	ASS1		RPS24	COMMD6	ANXA2	FANCD2	SHISA6	DGKK
	ACTN3	SERPINA1	PTPRH		RPL35A	SDHAF4	ODAM	FANCI	INSM2	NTS
	MFAP4	NKX2-1	SPRY1		RPL18A	PTRHD1	NWD2	CENPU	DDC	TSHR
	RPL26	GABRB2	ADAMTS9		RPL18	TMEM14B	SLIT2	CDCA7	VSTM2A	DGKH
	IGF2	ESPN	EPHA5		TIMM9	TMEM14C	NES	ZWINT	FEV	CREB5
	ASS1	GUCA1C	CHODL		DPH5	PEX2	EFNB2	CDC45	CRYBA2	THSD7A
	NETO1	SLC26A9	DHCR24		UQCRH	YEATS4	TNIK	PBK	GOLGA7B	ERBB4
	NKX6-2	MPP7	DDC		PFDN5	SCOC	DSEL	NUF2	LINGO1	PAK3
	MXRA8	PPP4R4	DOC2B		RPL35	LYPLA1	CLMN	CDK1	CSMD2	GPRIN3
	RPS6	CATSPER4	SPOCK2		FAU	CAPZA2	IGSF3	NEK2	TLE6	ANK3
	TPM2	PPP1R17	MBNL3		RPS11	PRDX4	DLC1	CCNB2	TMEM163	PENK
	TNR	PKHD1L1	PHLDA1		EEF1B2	NOP10	AFF3	RRM2	TLE2	RGS4
	GNG12	KRTAP5-7	ACTA1		UXT	GTF3A	LHX9	NCAPG	EBF4	GSN
	ROR2	MAGEA8	GPR83		RPS3	MRPL54	PTGER3	MCM10	SLIT1	SMOC1
	MAGEA4	POU2AF1	ATF5		RPS18	HINT1	SHOX2	PRR11	AP006333.1	ATP10D
	TMEM35A	LRMP	COL25A1		RPL13A	UQCRQ	PTPRK	KIF15	DLK1	PMP22
	H2AW	JCHAIN	NELL1		RPS8	ROMO1	FAT4	CCNB1	SERTM2	BACE2
	SYT4	CYP26C1	TEAD2		RPL5	NDUFA2	SEMA6A	CEP55	RIMS2	MAOB
	PAGE2	UCN3	MFNG		RPL21	NDUFB6	LPAR1	DLGAP5	ASIC4	GDF15
	RPL34	HBB	PRR27		RPL32	GSTO1	CHRM2	CCNA2	TNC	SH3BP4
	RPL21	IL1RN	TMEM176B		RPL10A	TMEM106C	ADCY1	ECT2	ESRRG	RASGRF2
	HOXD10	MYBPC3	JPH3		RPS21	SELENOT	HCN1	TTK	TPPP3	PAPPA
	MCC	NKAPL	MEGF10		RPS29	SELENOF	SHISA2	BUB1B	FGF1	TMEM132B
	TMEM179	TUBA3E	STOM		RPS15A	SDHAF3	PDE5A	BUB1	GABRR1	S100A6
	TAL1	CLDN9	CHD5		RPS14	PDCD10	TBX2	TOP2A	PRKCA	PNLIP
	TFPI2	NKAIN2	BRINP2		RPS7	NDUFB5	HEY1	CENPF	TIMP3	PAPPA2
	CD44	ZNRF4	DBH		RPS6	NIPSNAP3A	RDX	SPAG5	IQGAP2	SEL1L3
	RPL24	SERPINC1	PMP22		RPS16	TMEM14A	PLK2	KIF23	SEMA5A	HGF
	COX7B	GLRA4	SEL1L3		RPL39	ZNF32	SPRY4	TPX2	WNT5A	PDE4B
	TPT1	TJP3	STMN4		RPS3A	TEX30	DUSP6	KIF4A	CCNG2	UTS2
	AJAP1	RCAN3	KCNK12		RPL9	ITGB3BP	SPRY2	KIF20A	FAM114A1	KCNAB1
	COL1A2	KCNA4	INSM2		RPL24	TMEM126B	ETV4	CKAP2L	TMEM171	TNFRSF12A
	KIF26B	ACCSL	GPC5		ATP5MPL	STARD3NL	SOX9	NCAPH	BMP7	PTHLH
	CACNA1H	CEACAM1	TNFRSF19		AL136454.1	UBE2B	CRABP2	KIF11	ITPKB	LAT2
	RPS12	FRMPD4	TMEM176A		LRRC75A	CIAO2A	IGFBP3	ARHGAP11A	HSD17B2	ECM1
	UNC5C	CPA5	PLPPR3		CD164	TXNDC17	NID1	CENPE	PDGFD	FRMPD1
	SLC6A17	SPDYE16	LRRN1		BBS10	NDUFB3	FLRT2	KNL1	SHISA3	CDKN2B
	PCDH8	OR13A1	HPCA		OSER1	TIMM8B	NTRK2	KIF14	TAC3	MMP10
	THSD7B	TMEM72	L1CAM		SMIM26	RBX1	ITGA8	ASPM	CNKSR3	CEMIP
	SLC12A3	PDE1C	ID4		EIF4A2	SNRPG	FOXC1	TMPO	AGTR2	BRINP2
	SLITRK4	CSMD3	GRIN1		VPS29	CKS2	ZFP36L1	SMC4	SMIM32	SLITRK3
	LIX1	ITGAM	ACHE		ROMO1	RPL17	CDH11	RTKN2	RAX	CHL1
	DCX	PRSS57	INA		COX6A1	COPS9	MRC2	BRIP1	PYY	GEM
	PFDN4	CBY3	APCDD1		UQCRQ	ATP5PO	IGFBP5	PLK4	GRP	RND3
	STS	GIMAP8	HCN1		NDUFA2	NDUFA4	PGM5	BRCA1	LRRN1	ATF3
	ATP2B4	MSLNL	NEFM		HINT1	COX7A2	SDC2	ANLN	TMPRSS15	ANO3
	FGF10	DPYS	SULF2		ERH	ATP5MPL	APOL4	CDCA7L	ASS1	SPHKAP
	ACTC1	RADX	TH		MRPS23	ITGAE	SERPINF1	GABRA5	SRL	FILIP1L
	CHRDL1	KRTAP5-10	HS6ST3		MRPL13	RPL22L1	SMO	TCF24	VAV3	SLC7A11
	MPPED2	CD5L	NMNAT2		HAUS1	NDUFB9	PLS3	RAB32	ENPP2	CFAP61
	TNNT3	NTS	GAP43		CENPX	COX7B	COL11A1	CDKN2C	IRF6	KCND3
	KCND3	ASMTL	BAHCC1		RBX1	ATP5MD	TPBG	DAAM2	ADCYAP1	PHF24
	PTPRG	SEL1L2	GABBR1		TMA7	ATP5F1E	FMOD	ROR1	PLEKHH2	HBEGF
	DISC1	TPPP2	PRKCB		MYL12B	TMSB4X	ADGRA2	ELK3	DNAJC22	PPP1R15A
	RPS3	PAGE2B	MYBL2		UBL5	SVIP	LAMA4	CPED1	SIPA1L2	TRIB3
	OSTC	CALCA	BOK		TMSB10	ABRACL	TRIL	NHSL2	PTGER4	TNFRSF9
	RPS20	HTR5A	SORCS1		CKS1B		PTPRE	NOS1	TMEM176B	DDIT3
	BCL11A	FCMR	ENPP2		ATP5MF		BGN	CGNL1	TMEM176A	TTC39A
	CDKN2C	TCP10L2	GPRIN3		MZT1		SNTB1	FZD7	WLS	PTPRH
	PKD1	ELSPBP1	SCN9A		MAD2L1		CYTH3	METTL7A	PCP4	LARP6
	PPP1R17	CALCR	PLPPR5		GGH		TCF7L1	MEST	SNCAIP	ATF5
	ERBB4	KCNA5	DUSP8		DCK		ID3	EPHA7	CDH10	ADM2
	NDUFA4	PRG3	DGKK		ZNHIT3		ATOH8	IGFBP2	CDH24	SRPK3
	SLC5A7	HMCN1	SPOCK1		ITGAE		HLA-A	GLDC	PIM1	COL22A1
	VIM	PCSK1	ANKS1B		IFT20		PTGIR	EMP2	PLEKHG4B	SYT2
	MYH13	CHRNA6	ENC1		TXNDC17		ISLR	TMEM98	GALNT6	ACHE
	PROX1	CALHM3	GJD2		TMEM106C		STAT6	RPL39		UBE2QL1
	NEB	SLC15A1	FZD7		C17ORF75		PBXIP1	RPS20		KIF26A
	NAV2	FOXD4L3	HRK		GTF3A		FRMD6	RPS27A		VIM
	NGFR	SBSN	RRM2		TMSB15A		PCDH18	RPS15A		PACS1
	PCDH9	TPRG1	ZDHHC22		RPA3		SMAD3	RPS3A		TIMP2
	ROBO1	RERGL	TGM2		SNRPG		NR5A2	RPL9		PCSK1N
	FRMD4A	KRT83	NEUROD4		CDKN3		FHAD1	RPL26		PLD3
	RBIS	MSLN	CDC42EP1		PPIL3		VEGFD	RPS21		MAP1LC3A
	NPY	TDRD10	VAT1L		COMMD10		CYBRD1	RPS12		TAGLN2
	USP18	OR51B5	TRIL		SELENOK		PLXDC2	RPS29		SQSTM1
	PLS3	ARHGAP8	KCNQ5		CHMP5		TCF7L2	RPS18		CD151
	PLPP4	KLK15	SPOCK3		CLDND1		SVIL	RPS14		PRSS3
	CCDC68	GRM3	ALK		STARD3NL		FGFR1	RPL27		MCAM
	NEBL	NXF2	IGSF3		CENPK		KCNIP4	RPS7		LURAP1L
	TFAP2B	IL1R1	FOXM1		TMEM14A		SULF1	RPS6		CLU
	HGF	B3GNT3	IGFBP3		PRDX4		OSR2	RPS8		BOK
	PFDN5	KIF12	BACE2		POLR2K		DCN	RPS3		PAM
	CKS2	NWD1	KCNB1		SRP9		VCAM1	RPS16		LONRF2
	LUM	GNLY	CDKN1A		PRDX3		RET	RPL13A		SORCS1
	TRIM29	AC109583.1	SYT5		HIGD1A		SPRY1	MIF		MYH15
	CHD3	BECN2	RXRG		TXNDC9		RARB	RPL35		CDC42EP1
	TANC2	HSPE1-MOB4	DGKB		GSKIP		WWTR1	RPS28		GPR83
	ADGRL1	CFAP97D1	CRABP1		CALM2		MEGF10	RPS9		PLCE1
	TMSB15A	ACOT12	GFRA1		CNIH1		GJA1	RPLP1		PIRT
	THADA	SYT13	DPP6		YEATS4		CHODL	RPS15		VAT1L
	CDKN1C	PDK4	MEST		GOLT1B		TM4SF1	RPL36		SEMA3C
	SHC1	KIF21B	HLA-A		NDUFB3		FAXDC2	RPS5		CHRM3
	SNRPD2	GOLGA6L7	GDAP1L1		CKS2		PLEKHB1	RPL18A		CALCB
	LDB3	ADAM28	HDAC9		PDCD10		ALDH1A3	FLNA		NELL1
	LYPLA1	DSG2	NCAM2		SDHAF3		TEAD2	WDR90		HRK
	RPL27A	TMEM215	WDR72		SUB1		TGM2	PIDD1		PDLIM3
	RPS16	AC010132.3	ASPM		SELENOT		MDFI	PDIA2		CLSTN2
	ALDH1A3	SCGN	FEV		SELENOF		IFITM3	MYO15B		ASTN1
	EEF1B2	SYNDIG1L	C1QL1		CAPZA2		IFITM2	LENG8		MCF2L
	TSHZ3	SEL1L3	OPRM1		PRELID3B		S1PR3	HSF4		GABBR1
	AMOT	DCAF4L2	RAX		NIPSNAP3A		NFIA	AMH		CAMK2B
	TGM2	TMEM200A	CHRM3		MAT2B		LGR5	HBB		SORBS2
	SOX9	CCDC190	NFIA		SCOC		COL25A1			BACH2
	MSN	C3orf22	CNTN1		LYPLA1		STOM			RAB31
	NDUFA4L2	FEZF2	FMN1		C12ORF29		REST			INHBE
	NLRP1	KLK1	VIP		C1D		ADAMTS9			STMN2
	OBSCN	C11orf53	PTPRK		ATP6V1G1		MXRA8			TRIM36
	NES	NBPF19	NEFL		PEX2		FBLN2			RTN1
	DACH1	FAM90A1	SERTM2		OXR1		EGLN3			RHOB
	H2AC6	PPIAL4A	ABCA12		MRPL32		CRABP1			TUBB2A
	SNRPG	TCTEX1D1	MAOA		UBE2B		NOTCH1			LBH
	ASTN1	VN1R2	SYT4		NDUFB9		OTOF			CCDC184
	PEG10	HOXD10	NRCAM		FUNDC2		PLAT			SPOCK3
	RPL13A	ETV4	SV2C		ZNF32		NGFR			SYT17
	SOBP	AL807752.6	PTN		ZFAND1		S100A16			TUNAR
	ISLR2	NOTCH2NLC	HMGB2		SH3D19		COL6A3			GPR22
	RPL32	SRL	CDCA7L		RPL22L1		PTN			HCN4
	CRYAB	KLRC2	TYMS		RPL27		MGP			C14ORF132
	HOXC4	IGFL2	SLIT1		RPS13		EDNRA			ATP9A
	MYLPF	GOLGA8Q	GPC3		RPL26		C7			VAT1
	FAM83A	CLIC6	SCN3A		PFDN4		NPR1			TMEM151B
	CALN1	LMLN2	CNTNAP2		RPL17		DPYD			JUN
	SLC8A3	SV2B	DCX		TPT1		SMIM3			ITGA3
	TBX2	CYP2C19	SKP2		TCEAL8		TMEM158			CEP170B
	PDE4D	CNDP1	CLU		OSTC		IL13RA2			SLC8A1
	COX7A2	C10orf67	TAGLN2		NDUFB5		ADGRG6			TTC9
	THSD7A	AC091167.7	DIRAS3		ITGB3BP		RGS5			ATP1B1
	FUNDC2	CLEC3A	EFNB2		COA6		MAB21L2			SCG2
	EMX2	LYPD8	PMEL		LYRM1		COTL1			DIRAS2
	PAGE1	RASGRP4	SLC1A4		CGRRF1		TRPA1			JAG1
	ATP5MD	NTF3	PROM1		TMEM126B		CEMIP2			SPINT2
	EPB41L3	SERTM2	ESRRG		RBIS		MAP3K1			SYNPO2L
	PGM5	ERICH5	PRR11		LSM5		GULP1			PRR27
	NTRK3	GSDMC	ARHGEF28		CIAO2A		PHLDA1			CALCA
	RPL5	CFAP47	ATP1B1		TMEM126A		IL17RD			PTCHD1
	UNC5A	SLC9A2	SLC7A14		NDUFA4		LRATD2			LGI1
	RFTN1	AC010255.3	EGR1		COX7B		EPHA3			GABRA4
	ARSF	CARTPT	PCSK1		ATP5MD		EDN3			FAM49A
	OSBPL3	ANXA8	COTL1		MRPL33		VCAN			TP53INP2
	CDKN1A	RNLS	SYNPR		COPS9		TNS1			SLC1A4
	CHRND	ST18	NPTXR		ATP5F1E		TMTC2			KCNK12
	GFRA1	FAM81A	PEG10		MRPS33		CDH6			SMAD1
	ITGB3BP	CD33	ST8SIA3		NSMCE2		CAPN6			CITED2
	KRT40	AC025165.3	RHOC		DYNLT1		ADAMTS3			ZCCHC12
	ARFGEF3	ITPR3	GABRA4		RSL24D1		ENC1			MAP1LC3B
	FNDC7	IAPP	PTPRE		CRBN		GRIK3			CASP3
	LRRC75A	FETUB	VSTM2A		TCEAL7		RBPMS			SCN3A
	GRIN1	VIP	MDGA1		ZNF627		BHLHE22			SYT1
	HHIP	SST	CDC20		BTF3L4		PRSS21			PGM2L1
	EIF3E	MCF2	CLSTN2		SSR4		SLC17A9			CADPS
	HS6ST2	RELN	SMOC1		COX5B		VWDE			FRY
	CHST2	FMO4	HSPA12A		TMEM14B		AMIGO2			ESRRB
	ID2	SYK	SLC6A17		TIMM8B		DPEP3			SLC17A8
	TCEAL7	RBM20	SSTR1		COX14		CTCFL			PID1
	HRK	KRT8	CKM		ATP5ME		SFRP2			DNER
	HTR7	NRN1	CGNL1		GEMIN2		SCX			GPC5
	TH	MGAM2	ZFP36L1		MRPL48		FAM241A			DUSP16
	BHLHE40	OR51E2	SPRY4		MRPL54		TBX18			ARPP21
	DUSP4	ASMT	CTCFL		GSTO1		PLAGL1			RTN4RL1
	HOXD11	FAM181A	SOX9		SNRPD2		HYAL1			NTNG2
	SELENOT	ANKRD30B	ABLIM3		COX7A2		ATP2A1			ARHGAP36
	DLX5	LHX9	GIPR		TMEM14C		MYH2			YPEL4
	SEZ6	TFF3	CRABP2		ATP5PB		DES			CHD5
	RAB27B	SLC4A10	SYT7		ALG5		MYH1			NPTXR
	LRP1	TMC1	TUNAR		CFL2		TNNT3			SYT5
	PLXNC1	BMP3	FOXA2		TRIQK		MYH4			MARCHF4
	LENG8	NPTX1	ECM1		ABRAXAS1		CKM			SPRN
	ZFHX3	SLC52A3	KCNK9		ABRACL		ACTA1			SPOCK2
	NCAN	SCUBE1	RET		NETO1		GFRA2			DKK3
	FAM163B	ZNF99	CACNG4							ABLIM3
	GDNF	SLC10A6	IL17RD							TMEM255A
	HSPA12A	EDIL3	SPRN							HSPB8
	SLC18A1	MEOX2	EBF3							FMN1
	GABBR2	LMAN1L	ANXA2							PCSK2
	CRYM	CYP4X1	SEZ6L2							NALCN
	PALM2AKAP2	ID4	TRPA1							ABCG1
	RPL35	SNCAIP	SGPP2							SST
	BCL2	SYNPR	PLXNA4							ZNF677
	CD9	OR2A7	FGF10							TH
	CAPZA2	TMEM150C	TMEM59L							NR4A1
	RND3	TAC1	PLAT							OPRM1
	INSM2	COBL	TMPRSS3							CX3CL1
	PLSCR5	RPS29	PKD1							HAND1
	GOLGA8A	SLC6A17	MMP24							GAS6
	CHODL	ETV1	GDF15							TMSB4X
	RAPGEF5	ARHGAP36	PGM5							TP53I11
	TOX	CHL1	MYH4							DSCAM
	CTAG2	MEST	MAD2L1							TFAP2D
	SYTL4	GRIK1	EDN3							EBF3
	RPSA	CDH15	FRY							PTPRD
	RPL17	SEC11C	PRPH							ATP8A2
	RPL41	RPS21	SNAP25							RNF152
	EBF1	FGF10	RGS8							B4GALNT1
	MFNG	WLS	CPE							ELAVL2
	SYK	AC233723.1	TMEM163							BASP1
	RSL24D1	PDYN	NEUROD1							MAP2
	UNC13D	GPA33	SYNGR3							MAP1B
	RPS25	CNKSR3	GSN							AKAP12
	ACTA2	CBLN2	MMP14							KITLG
	NOS1	HOXD13	CAPN6							GCH1
	PAWR	SLC32A1	SMC4							MAOA
	GFRA3	HEPACAM2	APLP1							PLPPR5
	NCOR2	GFRA2	LOXL4							PTGFR
	PLAC1	SFTA3	XKR7							PLPPR4
	ZNF704	RBFOX3	HAND1							SLC1A2
	SYN3	CYP39A1	CRYBG3							GRIA2
	LMO4	CFAP100	GPR22							ST6GALNAC5
	GTSF1	PAM	CALCB							EVX2
	KRT19	TSPAN12	LHX9							KCNJ6
	CCND1	DDC	MAPT							FIGN
	TPM1	RLN2	TMEM255A							DCC
	CARTPT	PCDH8	ADAMTS1							MTSS1
	RYR1	GLP1R	PALM2AKAP2							NRCAM
	GAD1	RPS3A	LHFPL4							NFASC
	NXPH4	PROM1	SMAD3							GNAO1
	APC2	ART1	DHRS2							KCNK10
	CLSTN2	CALCB	RAB6B							SYT13
	COMMD6	VEGFD	FMOD							GJD2
	KREMEN1	PRSS12	PDE5A							KCNK9
	SCUBE1	EML5	NR5A2							FAM155A
	NDUFB5	RPL27	SPRY2							SDK1
	COPS9	ATP2A3	COL5A2							PLXNC1
	TEX30	HDAC9	CNTN2							NELL2
	ROBO2	DIRAS3	ATP8A2							TMEM178B
	MAD2L1	RPL22L1	KIF2C							KIAA1549L
	CDKAL1	AL355312.6	POU4F2							LRRTM2
	COL4A2	CALB2	KIT							CTNND2
	ITGA4	RPS15A	CDCA5							CACNG4
	KIF21B	CD300LG	SDC2							BRSK2
	IGSF9B	CHGB	AHNAK							SHANK1
	EIF4A2	SCTR	PLK2							CACNA1B
	TMEM126B	PAGE4	PDE3A							PNMA2
	CREB5	ERBB4	TPX2							MYT1
	C12orf29	RPS7	E2F1							PHYHIPL
	ST6GALNAC3	DCC	CDK1							UNC79
	FAM135B	GASK1B	IFI44							XKR7
	HMCN2	ACTA1	UBE2C							INA
	RPS5	WFDC2	GRIA2							DIRAS1
	PRLHR	ZNF214	ATP2B4							UNC13A
	EP400	TCP10	UTS2							NMNAT2
	RPS8	RPS18	AMH							SCG3
	CHGB	PDGFRA	RGS16							CHRNB2
	TMEM159	ZIC5	COL6A2							TBC1D30
	SLC18A3	CDK6	SNCAIP							SCRT2
	GSTO1	GATA3	MCAM							PAX5
	SELENOF	SMAD9	SYP							DPYSL5
	NDUFB9	CPNE5	BASP1							ST8SIA3
	TMTC2	RPL39	ZCCHC12							NCAN
	FAT3	ABCC8	ATCAY							DCX
	NELL1	NEBL	PLAGL1							RAB11FIP4
	CADM3	MEIS2	TMEM179							CPLX2
	RPL10A	ENPP2	RPS21							ATCAY
	SARDH	LEF1	MYH1							ZDHHC22
	MBNL3	RGS5	ANO3							ANK1
	FAU	BAALC	RELN							SSTR1
	PGAM2	IFI16	ETV4							RIMS3
	SGK1	KCND3	GATA2							PCLO
	ASIC4	ETV5	RAMP1							SCN3B
	GSTP1	PLXND1	ATP2A1							TRIM67
	KCNQ3	KIF26B	TAC3							CNTN1
	TMEM132D	DAAM2	ISLR							IGSF9B
	AMPD2	FOXA2	GALNT16							KCNMA1
	PPP1R26	PHOX2B	ARHGAP11A							TMOD1
	DSE	OR51E1	PCDH8							PRNP
	LAYN	CRABP1	ADGRA2							SLC8A2
	EPAS1	FAM49A	PCOLCE							FHL1
	IGLON5	RPS27A	RPS29							NCAM1
	SEMA3D	ZIC2	LAMA4							SLITRK1
	SORL1	RPL9	CCDC80							RTL1
	CASQ1	TBX2	TMOD1							SYNGR1
	DNAJC15	MET	LDB3							TMEM130
	FLRT2	OTX2	SHC2							MAPK8IP1
	LZTS1	CHRM2	COL6A1							GNG3
	TLX3	CSGALNACT1	SLC18A3							TMEM59L
	ABAT	MAOA	KIF11							PCDH1
	NMU	GPRC5C	TSHR							KIAA0930
	ADAMTS2	RPS14	EYA4							NSG2
	CRB2	RASGRF2	REST							JPH3
	RARB	DYNC1I1	ROR1							GPR153
	RSPO1	ALK	LARP6							SYNGR3
	ANKS1A	MSN	KIF5A							STMN4
	TMEM255A	FABP5	ADM2							LZTS3
	ADCY8	HOXD11	NCAPG							CADM3
	PHLDA1	SYNPO2	MYT1							VAMP2
	HLA-A	TRIB2	SMAD1							TPPP
	VCAN	ZNF831	GPR153							KIF5A
	SOX5	SPOCK1	SRL							ATP6V0A1
	PAGE5	FAT3	KIF15							MGAT5B
	GRIK2	SLIT3	SHISA3							SYT7
	KLHL14	C1QL3	TMEM98							PDZD4
	TSPAN18	NTNG1	IGFBP7							SMPD3
	DSCAM	PDE3A	RPS3A							SVOP
	NKTR	FSTL5	DCC							MMP24
	IGFBP7	NPC1L1	CCNB1							MAPK8IP2
	ESRRB	TAGLN2	DKK3							TMEM179
	CNTNAP3	PTPRC	PLXDC2							LHFPL4
	SLITRK6	GPR132	S1PR3							TSPAN7
	KMT2D	TLE2	SLC17A8							L1CAM
	PDZRN3	SHISA3	SYT2							MAPT
	GAB2	KRT74	SYNPO2L							DUSP8
	DYNLT1	LINC02210-CRHR1	PAM							SLC18A3
	CCNL2	CXCL13	COL12A1							TMEM151A
	PHLDB2	RPS6	PCSK1N							PTPRN
	TGFB3	ITIH1	SEZ6L							FBLL1
	ABCC8	CHRNA3	SYT17							SEZ6L2
	SEMA5B	AFM	SIPA1L2							CAMK2N2
	NEUROG2	CKS2	CEMIP							ATP1A3
	COLEC12	PHOX2A	DCLK1							TUBB4A
	SLC13A3	PLEKHH2	METTL7A							SYN1
	PDLIM5	PRRX1	BMP7							CELF5
	EDA2R	SEC14L1	SVOP							CDK5R2
	FAT1	DLK1	TENM1							SYP
	KIF1A	CLSTN2	PPP1R26							APLP1
	RET	RAB3B	TNFRSF12A							POU4F2
	DPYD	IGLON5	CEP170B							SCD5
	TTN	SHISA9	RND3							REEP1
	VLDLR	RGSL1	CADPS							NSG1
	EZR	GATA2	FANCI							RAB6B
	ATP5MPL	RASSF5	CCDC3							GAP43
	CHRM2	TMOD1	TSHZ2							FAM131B
	FBP1	SEMA5A	FAM131B							CDK5R1
	OLFM2	RPS12	DES							SRRM4
	RPS11	NOS1	PIMREG							NAPB
	SOGA1	RPS13	EPHA3							AMER3
	TUBB4A	CACNA1H	VCAM1							SYNPR
	ATP5F1E	OR1J4	PTGFR							RAB3C
	UBE2B	ALAS2	APOL4							ANO5
	FZD5	VIM	OTP							PPP2R2B
	MYOM2	LOXL4	PTTG1							SNAP25
	MYL6	TMEM132E	SGCZ							GNG4
	ST18	DBH	MFAP4							CPE
	ADAMTSL2	RGS10	LGI1							CELF4
	SRRM2	ADAMTS19	GPRC5C							APBA1
	LIMCH1	NRP2	CADM3							SV2C
	SLC6A2	TG	DUSP6							PPM1E
	PRRT2	ELL2	MAP4K1							MYO5A
	RPL31	NDUFA4	CCNA2							TMEM196
	PRCD	RBMS3	PCBP3							DCLK1
	RFK	INSM1	PTHLH							AKAP6
	GADD45A	POTEM	LY6H							GALR1
	MYBPC1	SIRPB2	ATAD2							KIT
	SCOC	ZNF217	ICA1							ANOS1
	ELMO1	TMEM163	KIF20A							SLC7A14
	TP53I11	CEP112	JAG1							SYN3
	NT5E	GCH1	ATP1A3							KCNB1
	ATP5PB	NR2F1	PID1							CNTNAP2
	CUX2	SAMD5	IFITM3							CHGB
	ITPRID1	RPL26	PLD3							PRKCB
	LAMA3	RPS20	GPR4							ICA1
	SDK2	DNER	COL11A1							ALK
	LCP1	RPL34	PDLIM3							VSTM2L
	TIMM8B	CP	GNG4							IQSEC3
	SMOC1	CPM	ADGRG6							DOC2B
	AFAP1	CD3E	ESPL1							ADAMTS1
	MZT1	DMKN	SFRP1							PRPH
	ZNF703	FBXO27	PRSS3							TLCD3B
	HIGD1A	DPYSL3	CENPE							GDAP1L1
	XYLT1	TPT1	FSTL1							CPLX1
	S100A13	CACNG8	IQGAP3							SH2D3C
	GIGYF1	COX7B	CDH10							SCRT1
	C1D	RHBG	FAM155A							RUNDC3A
	CAMK1G	PLAAT1	GULP1							ASPHD1
	MGARP	CNTN5	CEMIP2							SHC2
	CHRNA1	LBH	STRA6							AATK
	DGKB	TCAF2	NCAPH
	TAGLN2	FGD5	NDRG1
	CXCR4	PFDN4	RBPMS
	PRDX4	ATP5MD	SHROOM3
	ARHGAP36	SBF2	TP53I11
	TMEM163	FOXN3	PPP1R15A
	SPOCK1	HMCN2	IGF2BP1
	PTRHD1	H2AW	IRF6
	CDCA7L	TRH	IGFBP2
	MBP	GAD2	EPHA7
	RPL35A	ROBO1	ARPP21
	GOLGA8B	SERTM1	BRIP1
	HAND1	ADM	TNIK
	GSG1L	HOXA7	DEPDC1
	HOXD9	GZMB	TP53INP2
	KIT	NPY	DTL
	PRR36	ADAMTS9	MCM10
	PAQR3	RPL24	RPS7
	SUB1	SERPINF1	TMEM97
	GVQW3	DES	DPYSL5
	DCC	LGALS3	SH3KBP1
	PLXNA4	SPON1	RAB3B
	ST6GALNAC5	PCDH11Y	NTRK2
	ABLIM1	GPIHBP1	KIFC1
	HINT1	SULF2	MRC2
	ATP11A	ADAMTS16	PCDH1
	OTOL1	PDLIM3	RPS6
	PDZRN4	MS4A8	BUB1B
	UQCRQ	CHRD	NHSL2
	COL6A1	LPAR1	KCNMA1
	ZFAND1	SORCS1	GNG3
	MRPL48	GPM6A	RPS18
	PTGER3	DDR2	CASP3
	PTPRK	KCNK10	TBX18
	PRKCA	ADAMTS2	TNFRSF9
	GRIA2	FOXD1	NID1
	FASN	SYTL4	NUF2
	KCNQ5	RFTN1	HEY1
	MAB21L1	SPRY4	LBH
	GTF3A	SHD	PTPRR
	INSM1	PERP	PIRT
	LGI2	SLC22A10	PLK1
	ROMO1	CREB5	NTNG1
	ADAMTS9	TPD52L1	NELL2
	TIMP3	C1orf226	IFITM2
	HOXD8	VCAN	ITGA3
	RPL18A	LOXL2	SSTR2
	FGF19	ASB4	FAXDC2
	TESC	BARX1	PRSS21
	DDX39B	GRP	TBC1D30
	CAMK4	HOXA9	SHISA6
	LRRN3	CACNA1A	PBK
	SPP1	TLX2	PLPPR4
	TUBA4A	KLRC3	RARB
	MYC	TPD52	CD151
	LHX8	GLI2	SCD5
	NEUROD4	FGF14	ITPKB
	KLHL4	ADAMTS5	MYO15B
	FLNC	ADCYAP1	COL6A3
	TNFRSF10B	PCOLCE	RPS5
	COL18A1	SSTR2	SV2B
	TNRC18	GABRR1	CDK15
	AMPH	PLK2	HSPB1
	POU2F2	CKM	SLIT2
	TLX2	HSPA6	REEP1
	NR2F1	DPP10	PDZD4
	BHLHE22	RPS3	UNC5A
	MYO1D	NEDD9	TMEM132B
	BMP4	KIF21A	POU3F2
	TMSB10	FGF5	UBASH3B
	HTR1E	GLIPR1	NTRK3
	TXNDC17	ZNF154	HMX3
	PDCD10	COL25A1	CPNE4
	PLCH2	CLVS2	KIRREL3
	NXPH2	RBP4	IL13RA2
	GOLT1B	PRMT8	PBXIP1
	SIX1	TRAF3IP2	CAMK2N2
	RBM20	GDF6	DLGAP5
	LBH	RPL27A	TRIB3
	CACNA2D1	ANK3	SYN1
	CDK5RAP3	SPTB	GEM
	OXR1	PPP2R2B	CPED1
	GFRA2	CLUL1	SEMA6A
	ZNF32	ZFHX3	SULF1
	TMEM14B	AHR	FBLN2
	ZNF891	TSPAN15	SLITRK3
	LRATD1	SNRPG	TBX2
	TMOD1	HGF	WLS
	SNCA	TWIST1	CENPU
	MAMDC2	PSMB8	SCN3B
	CCBE1	STMN2	UBE2QL1
	WNK2	COL6A3	PLCE1
	LHX4	TENM4	MYCN
	INHBA	DLX5	FAM163A
	RPL37	GABRA4	MAP3K1
	CXXC5	LHFPL3	TOX2
	PAG1	SMIM32	RPS15A
	ADAMTS8	KCNH8	KCNK10
	NIPSNAP3A	RIPOR3	C14orf132
	ZNF385D	COL22A1	PHYHIPL
	C12orf57	LRRN3	JUN
	PROM1	GABBR2	SNX18
	DNAJB8	OSTC	CNKSR3
	TBX3	STPG2	RUNX1T1
	KANTR	EPAS1	SRRM4
	MKI67	DKK2	BHLHE40
	AKAP7	NGFR	SLC8A1
	PERP	NTRK3	POSTN
	CDKN3	SELENOT	GRP
	PCP4	SEMA3C	S100A6
	PRDM8	NRXN1	LZTS1
	PNOC	ACSM3	DSEL
	MEGF10	KCNH6	RPS14
	BTAF1	TMSB4X	RPL36
	IFT20	TMSB15A	GSTP1
	EMILIN1	MPPED2	BTBD17
	ADAM19	PEX5L	BTBD11
	MYL1	RGS4	CDH11
	HSPA6	NRXN3	SHANK1
	CSGALNACT1	SIX3	TGFBR2
	ABRACL	MMP10	FLNA
	PKIA	CNR1	NWD2
	LPAR1	COX7A2	PPM1E
	NOVA2	CCDC178	GABRR1
	ANGPT1	RPS16	IGF2
	GPM6B	EVA1A	CTNND2
	UXT	TMEM200C	TK1
	ZDHHC23	COL1A1	AURKB
	LRRC3B	VSTM2B	TMEM151A
	C1QL1	KLRC1	CELF4
	CCDC167	DNAJC12	LGALS1
	MRPL33	COL4A2	PAX5
	PSTPIP1	INSM2	RTN4RL1
	ALX3	RPL32	UNC5B
	ZFPM1	EEF1B2	CHRNB2
	CRABP1	RPL21	CHAT
	KCNG1	MAB21L1	CITED2
	DDC	NEFH	CAMK2N1
	LSM5	RPS5	IL13RA1
	STEAP1B	ASS1	AATK
	PEX2	CUX2	CCNB2
	RBFOX1	PLXNA2	DSCAML1
	ADGRL2	VSTM2A	PPP2R2B
	GGH	PTPRR	KCND3
	RPS6KA2	ANGPT2	FLRT2
	SEMA6A	TIMP3	UNC13A
	TMA7	RPRM	MTSS1
	HSD17B12	ST8SIA5	LAMP5
	RBX1	RERG	BUB1
	ATP1A2	NOS1AP	PCDH18
	ALG5	GULP1	MAP1LC3A
	CRBN	PIEZO2	TLCD3B
	PRRC2B	CDH12	MYLK3
	MAOB	PON2	LURAP1L
	ENPP2	NECAB1	FN1
	PBX3	GTF3A	LPAR1
	HS6ST3	UBE2QL1	RPL27
	TMEM106C	CALN1	NPR1
	ZIC3	SORBS2	IQSEC3
	GGT2	SOX13	LRRC55
	ARAP3	EGR1	FAM114A1
	ANK3	GFRA1	GJA1
	PLEC	DUSP6	HSPB8
	STMN1	CDH4	WNT5A
	GCHFR	PALM2AKAP2	TIMP3
	PAK3	PI15	PLXNC1
	NPY2R	DCLK3	TAFA5
	CSRP2	PFDN5	FOXC1
	TG	DIRAS2	RPS28
	ZNF627	CXCR4	PHF24
	ARID3A	HOXD12	TMTC2
	TSPAN32	IGSF10	ODAM
	CHGA	NDUFB9	SYT1
	AL136454.1	SMAD3	UBE2T
	SLIT1	LYPLA1	MCM2
	HTR3A	FURIN	GRIK3
	MRPL54	VWA2	SDK1
	NDRG1	SMIM30	LRP4
	YEATS4	CAPZA2	CDK5R2
	CEP250	DOC2B	PLCL1
	CTNND2	CLMN	TOX
	NKX6-1	CD302	PCNA
	RYR2	COTL1	ANK1
	ZNHIT3	TEX11	RAB3C
	TMEM126A	MUC12	ATF3
	SDHAF3	TMPRSS9	LZTS3
	ALAS2	SNX7	CELF5
	PCOLCE	FAM167A	SNTB1
	CCDC57	LGI1	ANO5
	C9orf135	B2M	RPL22L1
	VAT1L	MYH1	DUSP16
	PLXNA2	SFRP1	SHISA2
	CCDC152	NIPSNAP3A	GTSE1
	ATP10D	SV2C	CHRM2
	FOXC1	FLI1	RFTN1
	C2CD4A	NLRP1	CDC6
	PRR12	CAPN6	GFRA2
	PTPRM	RSPO4	MYH2
	EML5	MGST2	SMIM3
	C1QBP	SESN3	FGF1
	ETV5	NRIP1	SLC1A2
	CALM2	SMOC1	SPAG5
	GCGR	COPS9	MYO10
	WLS	SH3BGRL	PRKCA
	ATP6V0B	PRUNE2	AP006333.1
	DCK	OLFM3	S100A16
	DLG2	ZNF804A	KLHL4
	CRACR2A	COL8A1	DNAJC22
	NDUFB3	ZNF727	CHGA
	CIAO2A	TMEM126B	WDR90
	ITGAE	RPS25	MIF
	HOXC9	NXPH2	AKAP6
	ASCL1	DUSP4	PTGER3
	NDUFB1	RASD1	HEPACAM2
	LMO3	COL12A1	RPL9
	COPS3	ABRACL	SCRT1
	FEV	PIK3AP1	CDCA7
	FOXO3	CHRM3	RPL39
	PRELID3B	TPBG	MEIS2
	ADAMTS3	C1QL1	LIFR
	GSKIP	SYN3	SMO
	RPS26	CNTN1	RPLP1
	S1PR3	RSL24D1	TSPAN13
	RXFP2	CSRP1	KIF18B
	MAB21L2	SALL1	LYN
	MTCL1	ADAMTS3	RDX
	ALCAM	CPNE7	FAM241A
	RPL29	DICER1	NR4A1
	PTPN5	POU6F2	SPINT2
	NDN	NDRG1	ANK3
	RGS10	ATP5F1E	HBEGF
	B2M	SDHAF3	GAL
	SOX4	CGA	COL19A1
	SLC25A29	KLHDC8A	MARCHF11
	ID1	COLEC12	ZNF677
	IFFO2	CDH11	GCH1
	PTPDC1	GPRIN3	MMP15
	TIMM9	PRSS3	ECT2
	SPOCK3	MAMLD1	CLVS2
	CHL1	MMP21	GABBR2
	HORMAD1	SCN3B	PNMA2
	NRN1	TENT5A	CEP55
	TUNAR	NLRP3	SPARC
	FLNA	ADAM29	CPLX1
	TEAD1	SHISA6	TPBG
	ANK2	FOXP2	TACC3
	KMT2A	CHRNA7	INHBE
	LRBA	SLCO2A1	DPYD
	CLMN	LAMB1	MDFI
	SLC32A1	MFAP4	SEZ6
	TLN2	SGCZ	TMEM178B
	NAP1L3	SDHAF4	LRRTM2
	DRAXIN	CTSC	EVX2
	PDK1	COL6A2	KIF4A
	MYH9	KCNK16	KNL1
	PLXNA3	HSBP1	DIRAS1
	COTL1	NDUFB5	VAT1
	SGPP2	CSMD1	TFAP2D
	SERPINF1	TH	TMSB15A
	AFF1	RPL35	DDIT3
	SLC16A3	PLCB2	FRMPD1
	VPS29	ICA1	KANK4
	BIRC5	BPIFC	LTBP2
	TLX1	CIAO2A	STX3
	HAUS1	GPR155	ZWINT
	DRP2	RBP1	RPL18A
	GEMIN2	ROMO1	MAP1LC3B
	MMP14	SATB1	APBA1
	MAOA	RPL13A	THSD7B
	SLC8A1	SLITRK6	OTOF
	LAMA1	MAB21L2	TMEM158
	TMEM14C	SNRPD2	EGFLAM
	NUMA1	RNF144B	GALNT6
	LNPEP	PDGFRB	MXRA8
	INHBE	STK32B	RPS12
	GATA2	MYH4	TMEM100
	PRDX3	PECAM1	TIMP2
	HSBP1	ABLIM3	YPEL4
	HS3ST4	BTBD17	ATP9A
	TRRAP	MAD2L1	SPARCL1
	RAMP1	FOXC1	BRCA1
	MARCHF11	CDA	CDH13
	RPL36	S100A6	CKS2
	ZBTB37	PTPRD	NTNG2
	HSPA1B	SAMD4A	PNLIP
	CACNA1B	ADGRV1	MYO5A
	WDR72	FLRT3	ADCYAP1
	ADAMTSL1	SIPA1L2	HSF4
	ATP5MF	SLC1A3	LINGO1
	ECEL1	RPL5	PGM2L1
	HUWE1	HOXB2	KIF14
	ATP6V1G1	LFNG	TSPAN7
	CACNG7	SLC7A5	PPP1R13B
	LRRC55	PTRHD1	SMPD3
	ABCB1	SPOCK2	PDE4B
	L3MBTL1	EDN3	CDH24
	ADRA2A	PLPPR4	FAM162B
	FRMD3	RSPH10B2	FANCD2
	PPP1R3B	LAYN	DGKH
	NTNG2	KLK4	FIGN
	NME1	KIF19	SFRP2
	ELAVL2	FN1	SCX
	MAPK8IP3	EPOR	GLDC
	SCG2	PAWR	ERBB4
	TCEAL8	TMEM14A	BACH2
	SMIM26	NEFM	TROAP
	RPA3	ATP10D	EMP3
	RPL38	APCDD1	HJURP
	CTNNA3	CIC	TRIM36
	ENPP4	EPHA7	GRIP1
	MAST1	VGF	IQGAP2
	GPR173	GSTO1	KCNIP4
	RBM46	SSTR1	HCN4
	CTCFL	SLC30A3	TLE6
	RPL18	GGT2	NOTCH1
	SH3PXD2A	FUNDC2	ITGA8
	CKS1B	ITPR1	DLC1
	TENM1	SCOC	ADAMTS3
	ABCA2	RBIS	TRHDE
	AGRN	UNC5B	TLE2
	SCRT1	COL28A1	ARVCF
	CENPK	DISC1	SCG3
	CGRRF1	FLNC	ANLN
	SZT2	RGS16	SYNGR1
	SLC7A2	GABRA5	TMEM151B
	CDK1	RGS2	TCF7L1
	SCARB1	RXRG	RSPO2
	MYL12B	TPM2	MAOB
	GAL	KCNK12	NLGN1
	CLDND1	TLE6	VAV3
	DPH5	PRLHR	STAT6
	PRRC2A	PTX3	TMEM171
	PIR	NKX6-1	TUBA4A
	IRX3	ELAVL4	FILIP1L
	STARD3NL	PEG10	PDIA2
	CDHR1	BEND7	TMEM196
	DLL1	FRY	TMPO
	MYOZ1	NDUFA2	ST18
	PREX1	PENK	TNS1
	EPB41L2	SLC8A3	MAPK8IP1
	LRRTM3	GREB1L	FRMD6
	THBS1	SCN1A	TUBB4A
	FAM222A	ZNF32	SLC46A3
	MYH8	SORCS3	ADGRB1
	GRB10	HSPB1	TTK
	NDUFA2	MYBPC1	RPS20
	DYNC1H1	CACNA1S	KIAA1549L
	ADGRA2	CHST8	CDHR1
	GARNL3	TIMM8B	RPS8
	ASTN2	LGR5	NKAIN4
	DOC2B	PDCD10	SYN3
	SMAD9	TMEM14B	CDC45
	EDNRB	AP006333.1	AGTR2
	PLEKHA6	ITGBL1	PLS3
	IMPA2	GPR12	KCNAB1
	COL14A1	PCDH18	TPPP
	NYNRIN	CNGA3	MCM5
	DPYSL5	ITGB3BP	KIF1A
	CFL2	KCNK1	SMIM32
	GALNT6	RALYL	CHL1
	MAT2B	RLN1	UNC79
	MRPS33	ATP5MPL	PDGFD
	MEGF8	MYOM2	RPS27A
	POTEI	COMMD6	MCF2L
	EEF1A1	NAP1L2	CDKN2B
	ADAM28	RPL10A	DSCAM
	STK17A	BTG2	NFASC
	RXRA	CACNA1E	AK4
	TMEM38B	EPB41L3	NEFH
	DCLK2	CDK5RAP3	RPL35
	LDHA	RPL17	CACNA1B
	LITAF	CBLN4	SPC24
	PYGM	CD69	GAS6
	TOP1MT	UQCRQ	FHAD1
	ZNF395	OTP	PTPRD
	LRRK1	ITGA6	TMEM130
	BSN	SEMA6A	XRCC2
	COX5B	SLC18A2	KCNQ2
	PTER	COL3A1	SCD
	PSMB3	KCNH1	ID3
	NSMCE2	VWA5B2	PRLHR
	RPS24	ANGPT1	NAPB
	APLNR	GOLGA8A	RIMS3
	KCNB1	HINT1	TFAP2B
	AQP1	NES	ELAVL2
	AUTS2	CCND1	ERN1
	CASTOR2	GRK3	TIMP1
	CDH7	COL7A1	KIF23
	HMMR	ITGAE	RTN1
	SDK1	SPATS2L	WWTR1
	DUSP23	TMEM154	FBLN1
	ENO3	SYN2	SLC17A9
	HECTD4	ABCB1	KITLG
	TXNDC9	ETS1	LRP1
	MAPK13	PPL	FHL1
	L3MBTL4	SMIM6	CCND1
	SERPINE2	TMPRSS15	HK2
	PDE5A	DOK5	FLNC
	ANXA2	PRKCA	ASPHD1
	MAGEA1	NPY2R	ATOH8
	OGT	WNK4	CYBRD1
	ADGRA1	BMPR1B	AKAP12
	DDX1	EIF3E	ST6GALNAC5
	HOXC6	GREM1	HMMR
	AMH	KIAA0319	ATP6V0A1
	DCLK3	FBN2	LIMCH1
	PSD3	RIMBP2	GOLGA7B
	DNAJB1	TNFRSF10B	DIRAS2
	ZNF90	SLC6A2	ASTN1
	LYRM1	HSF4	TENT5A
	PLPPR4	PRG4	RDH10
	SSR4	ADAM22	KNTC1
	RELN	TMEM14C	SRPK3
	TNFRSF19	CD164	FBLL1
	CACNG4	UBE2B	CAP2
	DYSF	MGAT4C	RASGRF2
	MEF2C	ADAMTS8	BAALC
	HES6	MEIS3	ATP10D
	NEK7	MICAL2	CKAP2L
	TUBGCP6	STEAP3	VWDE
	MRPL32	ZNF558	HSD17B2
	CLIP3	GPSM3	VAMP2
	RGS4	NTM	SYT9
	DOCK10	CORO2B	PROX1
	GRIA1	PCDH12	PLK4
	ATN1	RPL31	MAPK8IP2
	COL7A1	RPL41	ZNF704
	CNIH1	MYO15B	RPS16
	TMEM130	POU4F1	CDK5R1
	POLR2K	SPINT1	GALR1
	SPPL2B	RNF150	DAAM2
	CIC	NELL1	GNAO1
	MAF	PKIB	ABCG1
	COX6A1	PCDH19	FAT4
	BTF3L4	INSYN2B	PLEKHG4B
	HEBP2	YEATS4	EGR3
	TRIQK	FBXL7	KCNC4
	NTRK1	RBX1	LENG8
	DST	RPL14	HYAL1
	DMD	ADAMTS10	KIF26A
	NFASC	GALNT14	RPS9
	CD164	IRF6	NEK2
	MRPS23	SELENOF	PIM1
	LHX1	KCNF1	CYTH3
	ELAVL4	RPL18A	TTC9
	ATP5ME	WIPF1	SLC8A2
	SPINK5	MZT1	LRATD2
	PRSS12	TSPAN13	TNNT3
	MYO15A	COL14A1	OSR2
	LRRTM2	CACNG7	HR
	NRIP1	TRIL	TUBB2A
	ID3	NDUFB6	LDLR
	SIPA1L2	TNNI2	STARD4
	C17orf75	RYR2	THSD7A
	B3GAT1	RPL37	CRYBA2
	MRPL13	RTN4RL1	EBF1
	HOXD4	KRT77	TNC
	COA6	MGST1	SMIM10L2A
	MDGA1	ATP5PO	SHOX2
	SMARCA4	VWDE	NEUROG2
	SRP9	HRH1	CAMK2B
	HIPK2	PLP2	PTGIR
	MYCBP2	PELI2	ESRRB
	CABLES1	GLRA3	AMER3
	SLC7A5	ADGRA2	SORBS2
	BNC2	TOX	CLMP
	EPHA4	SHC3	INHBA
	QPRT	MCUB	NCAM1
	GNG2	NEFL	PDLIM7
	FBXO8	CDKN3	SLC7A11
	ITM2C	TRIM67	AFF3
	PLK2	PCDH10	PCP4
	UBE2T	SDK2	EDNRA
	KIF26A	TRMT9B	RAB32
	CTHRC1	ABAT	ANP32E
	CHMP5	IQGAP1	MMP2
	CNTN1	NPTXR	GLP1R
	FAR1	RPSA	MAP1B
	KLK4	CEMIP	BRSK2
	GMNN	NPAS2	PLEKHH2
	CACNA1S	EPHB3	KCNJ6
	ARHGEF26	NDUFB3	SH3BP4
	NRXN3	C2CD4A	EML5
	LARGE1	NUP62CL	RPL13A
	CADM1	CACNA1C	SLITRK1
	RPL19	CMIP	CHST15
	FEZ1	CAPN8	PACS1
	IGSF1	PEX2	LDHA
	UBL5	ZDHHC22	TCF7L2
	AHCY	TLN2	DHFR
	UNC13A	FBLN1	FGFR1
	SYT13	TESC	RAB11FIP4
	RPS19	RPS8	PAK3
	KHDRBS3	NOP10	EBF4
	SHANK1	RPL35A	PLEKHB1
	DGKE	CD44	RNF152
	RASD1	MEIS1	CD248
	TSPAN2	MRPL54	MGAT5B
	HUNK	ACVR1C	TMSB4X
	RPL23A	ANKRD36C	CKS1B
	DLGAP1	L3MBTL4	EMP2
	CNKSR3	GAL	SPINK6
	LYN	CCDC3	PTGER4
	NCR3LG1	SULF1	ADCY1
	HPCA	TMEM176A	GABRA5
	C11orf58	HOXA5	B4GALNT1
	BICD1	HHIP	PFKFB3
	LGALS3BP	SLC30A8	COL4A2
	COBL	GFRA3	RPS15
	VPS13C	ELFN1	RPL26
	CYCS	FZD1	CNGB1
	ARMCX4	IGFBP2	SQSTM1
	GRIK3	KRT5	SCRT2
	PXDNL	TXNDC17	RUNDC3A
	LSAMP	NPTX2	KIAA0930
	FOXK1	ADCYAP1R1	ASIC4
	ENC1	THSD7A	NALCN
	THBS2	TIMP2	LMNB1
	INTS1	PRDX4	TTC39A
	CENPX	COL4A1	CCDC184
	UQCRH	CPNE4	COL26A1
	ERH	LMX1B	IGSF9B
	SELENOK	C1QTNF1	MYH15
	YWHAE	AMIGO2	CNTN5
	RPS4X	BEGAIN	SCARF2
	RPL37A	TES	MAP2
	GCH1	GARNL3	PIDD1
	SH3KBP1	TGFBI	RTKN2
	BBS10	SEPTIN6	FEZ1
	WDR90	PLVAP	TCEA3
	PYY	ADCY2	ELK3
	PBK	RHPN1	TPPP3
	YLPM1	FAM102B	BNC2
	CDH6	RPH3AL	CCNG2
	GPD2	CCDC144A	RYR2
	ABRAXAS1	KCNQ5	H2AX
	RGS16	SVIP	RIMS2
	LAMP5	ADAMTS17	UHRF1
	ICA1	TMEM106C	SH2D3C
	COMMD10	CA10	CSMD2
	COX14	LYPD1	SP7
	PPIL3	GPR68	EGLN3
	GNG3	ZFAND1	CREB5
	CADM2	STXBP6	PDPN
	RPS27L	NXPH1	RPS3
	MATN2	CLMP	PCLO
	SATB2	BVES	DMD
	OSER1	ZNF704	CDKN2C
	S100A4	PID1	PAPPA2
	VSNL1	JDP2	AMIGO2
	PTGFR	RCAN2	PKIB
	FAT4	ACTA2	LAT2
	SDC2	UNC5C	TRIM67
	SMDT1	TTYH2	CX3CL1
	CABP7	CPNE8	TGFB2
	MKNK2	MFNG	TCF24
	DDIT4	TEX30	CFAP61
	CCNB1IP1	ABLIM2	ORC1
	TMEM14A	ABCA12	CLMN
	CRABP2	P2RX3	RHOB
	PTAR1	STARD3NL	SYT6

## Sheet: Fig 4 Gene Ontologies
	PDX3 Cluster 1						PDX3 Cluster 2						PDX3 Cluster 3						PDX3 Cluster 4
	GO biological process	GO	FDR	fold Enrichment	raw P-value		GO biological process	GO	FDR	fold Enrichment	raw P-value		GO biological process	GO	FDR	fold Enrichment	raw P-value		GO biological process	GO	FDR	fold Enrichment	raw P-value
	anatomical structure development	GO:0048856	8.22E-30	2.50	5.23e-34		cellular response to cell-matrix adhesion	GO:0071460	2.46E-02	> 100	4.53E-04		hypothalamus cell differentiation	GO:0021979	2.40E-02	46.39	7.47E-05		calcium ion-regulated exocytosis of neurotransmitter	GO:0048791	2.50E-06	24.19	1.63E-08
	multicellular organism development	GO:0007275	9.63E-28	2.57	1.22e-31		negative regulation of DNA duplex unwinding	GO:1905463	3.80E-02	75.44	7.50E-04		embryonic camera-type eye formation	GO:0060900	3.43E-02	37.95	1.22E-04		negative regulation of RNA polymerase II regulatory region sequence-specific DNA binding	GO:1903026	2.82E-02	22.68	7.60E-04
	developmental process	GO:0032502	6.83E-28	2.32	1.3e-31		positive regulation of exit from mitosis	GO:0031536	3.53E-03	56.58	5.34E-05		hypothalamus development	GO:0021854	1.83E-02	24.20	3.84E-05		exocytic insertion of neurotransmitter receptor to postsynaptic membrane	GO:0098967	2.82E-02	22.68	7.60E-04
	anatomical structure morphogenesis	GO:0009653	1.20E-26	3.67	3.05e-30		mitotic spindle assembly checkpoint signaling	GO:0007094	9.00E-11	45.26	3.15E-13		embryonic camera-type eye morphogenesis	GO:0048596	2.26E-02	21.41	5.90E-05		negative regulation of tubulin deacetylation	GO:1904428	2.81E-02	22.68	7.60E-04
	system development	GO:0048731	1.06E-26	2.63	3.38e-30		mitotic spindle checkpoint signaling	GO:0071174	8.84E-11	45.26	3.15E-13		positive regulation of G protein-coupled receptor signaling pathway	GO:0045745	2.30E-02	20.62	6.74E-05		synaptic vesicle clustering	GO:0097091	7.24E-03	20.16	1.31E-04
	multicellular organismal process	GO:0032501	1.91E-22	2.03	7.31e-26		spindle assembly checkpoint signaling	GO:0071173	8.69E-11	45.26	3.15E-13		embryonic eye morphogenesis	GO:0048048	3.86E-02	16.37	1.52E-04		anterior/posterior axon guidance	GO:0033564	3.62E-02	19.44	1.07E-03
	animal organ development	GO:0048513	8.90E-22	2.84	3.96e-25		regulation of attachment of spindle microtubules to kinetochore	GO:0051988	4.51E-05	43.52	3.81E-07		embryonic camera-type eye development	GO:0031076	4.30E-02	15.46	1.86E-04		dense core granule exocytosis	GO:1990504	3.61E-02	19.44	1.07E-03
	regulation of developmental process	GO:0050793	1.44E-21	3.20	7.32e-25		spindle checkpoint signaling	GO:0031577	1.13E-10	43.52	4.33E-13		diencephalon development	GO:0021536	1.99E-03	12.49	2.53E-06		netrin-activated signaling pathway	GO:0038007	9.10E-03	18.15	1.80E-04
	tissue development	GO:0009888	6.45E-20	3.77	3.69e-23		mitotic spindle midzone assembly	GO:0051256	6.59E-03	42.43	1.04E-04		limbic system development	GO:0021761	1.63E-03	10.21	1.97E-06		dense core granule transport	GO:1901950	4.42E-02	17.01	1.45E-03
	cell differentiation	GO:0030154	4.10E-19	2.59	2.61e-22		spindle elongation	GO:0051231	6.57E-03	42.43	1.04E-04		pancreas development	GO:0031016	4.27E-02	10.08	1.87E-04		dense core granule cytoskeletal transport	GO:0099519	4.41E-02	17.01	1.45E-03
	cellular developmental process	GO:0048869	3.92E-19	2.57	2.74e-22		positive regulation of nuclease activity	GO:0032075	6.54E-03	42.43	1.04E-04		epithelial cell proliferation	GO:0050673	2.28E-02	9.28	6.52E-05		dense core granule localization	GO:0032253	4.40E-02	17.01	1.45E-03
	circulatory system development	GO:0072359	1.03E-18	5.02	7.87e-22		mitotic spindle elongation	GO:0000022	6.51E-03	42.43	1.04E-04		developmental growth involved in morphogenesis	GO:0060560	1.44E-02	8.47	2.76E-05		neurotransmitter loading into synaptic vesicle	GO:0098700	4.39E-02	17.01	1.45E-03
	regulation of multicellular organismal process	GO:0051239	1.25E-18	2.91	1.04e-21		negative regulation of mitotic metaphase/anaphase transition	GO:0045841	1.47E-10	41.91	5.89E-13		endocrine system development	GO:0035270	1.92E-02	7.92	4.15E-05		positive regulation of calcium ion-dependent exocytosis	GO:0045956	7.76E-04	15.12	9.43E-06
	nervous system development	GO:0007399	3.65E-17	3.04	3.25e-20		negative regulation of mitotic sister chromatid separation	GO:2000816	1.44E-11	41.49	4.32E-14		positive regulation of endothelial cell migration	GO:0010595	4.28E-02	7.66	1.77E-04		calcium-ion regulated exocytosis	GO:0017156	2.43E-08	14.04	1.17E-10
	animal organ morphogenesis	GO:0009887	4.78E-17	4.56	4.56e-20		negative regulation of mitotic sister chromatid segregation	GO:0033048	1.41E-11	41.49	4.32E-14		positive regulation of epithelial cell migration	GO:0010634	1.03E-02	7.37	1.90E-05		layer formation in cerebral cortex	GO:0021819	2.14E-02	12.96	5.14E-04
	regulation of locomotion	GO:0040012	1.87E-16	4.41	1.9e-19		negative regulation of sister chromatid segregation	GO:0033046	1.39E-11	41.49	4.32E-14		regulation of G protein-coupled receptor signaling pathway	GO:0008277	2.32E-02	7.27	6.95E-05		regulation of calcium ion-dependent exocytosis	GO:0017158	1.19E-06	12.79	7.29E-09
	regulation of cell population proliferation	GO:0042127	3.60E-16	3.40	3.89e-19		negative regulation of metaphase/anaphase transition of cell cycle	GO:1902100	2.60E-10	39.02	1.06E-12		response to nutrient	GO:0007584	1.91E-02	6.55	4.26E-05		synaptic vesicle exocytosis	GO:0016079	5.42E-09	12.15	2.45E-11
	regulation of multicellular organismal development	GO:2000026	3.42E-16	3.82	3.92e-19		negative regulation of chromosome segregation	GO:0051985	2.39E-11	38.90	7.75E-14		central nervous system neuron differentiation	GO:0021953	2.38E-02	6.05	7.27E-05		regulation of dopamine secretion	GO:0014059	4.80E-05	11.34	4.15E-07
	regulation of cell migration	GO:0030334	3.52E-16	4.61	4.26e-19		negative regulation of chromosome separation	GO:1905819	2.34E-11	38.90	7.75E-14		regulation of epithelial cell migration	GO:0010632	2.33E-02	5.45	5.63E-05		neurotransmitter receptor transport to postsynaptic membrane	GO:0098969	2.88E-02	11.34	7.87E-04
	regulation of anatomical structure morphogenesis	GO:0022603	6.20E-16	4.54	7.89e-19		protein localization to condensed chromosome	GO:1903083	7.58E-05	37.72	6.80E-07		forebrain development	GO:0030900	2.23E-04	5.39	1.99E-07		neuron cell-cell adhesion	GO:0007158	3.37E-02	10.67	9.55E-04
	regulation of cellular component movement	GO:0051270	6.08E-16	4.26	8.12e-19		double-strand break repair via break-induced replication	GO:0000727	7.66E-04	37.72	9.55E-06		kidney development	GO:0001822	2.05E-02	4.93	4.83E-05		establishment of protein localization to postsynaptic membrane	GO:1903540	3.36E-02	10.67	9.55E-04
	regulation of cell motility	GO:2000145	3.37E-15	4.34	4.71e-18		protein localization to kinetochore	GO:0034501	7.53E-05	37.72	6.80E-07		renal system development	GO:0072001	2.23E-02	4.78	6.23E-05		neurotransmitter secretion	GO:0007269	5.58E-10	10.47	2.13E-12
	embryonic morphogenesis	GO:0048598	2.24E-13	5.37	3.28e-16		negative regulation of ubiquitin protein ligase activity	GO:1904667	9.79E-04	34.82	1.24E-05		urogenital system development	GO:0001655	1.50E-02	4.72	2.96E-05		signal release from synapse	GO:0099643	5.49E-10	10.47	2.13E-12
	embryo development	GO:0009790	3.57E-13	3.99	5.45e-16		kinetochore organization	GO:0051383	1.10E-05	33.95	8.28E-08		camera-type eye development	GO:0043010	3.43E-02	4.38	1.27E-04		neurotransmitter receptor transport to plasma membrane	GO:0098877	3.78E-02	10.08	1.15E-03
	regulation of biological process	GO:0050789	5.03E-13	1.44	7.99e-16		positive regulation of ubiquitin protein ligase activity	GO:1904668	1.07E-02	33.95	1.77E-04		gland development	GO:0048732	7.41E-03	4.37	1.23E-05		regulation of vesicle fusion	GO:0031338	1.38E-02	9.86	2.98E-04
	tube development	GO:0035295	5.61E-13	4.29	9.27e-16		mitotic chromosome condensation	GO:0007076	1.16E-04	33.28	1.14E-06		neuron differentiation	GO:0030182	3.92E-06	3.87	9.98E-10		cardiac right ventricle morphogenesis	GO:0003215	4.26E-02	9.55	1.37E-03
	muscle structure development	GO:0061061	1.77E-12	5.70	3.03e-15		protein localization to chromosome, centromeric region	GO:0071459	1.40E-05	32.33	1.06E-07		brain development	GO:0007420	2.14E-04	3.84	1.77E-07		receptor localization to synapse	GO:0097120	1.55E-04	9.49	1.51E-06
	regulation of cellular process	GO:0050794	1.87E-12	1.45	3.34e-15		negative regulation of mitotic nuclear division	GO:0045839	1.16E-09	32.33	5.08E-12		head development	GO:0060322	1.37E-04	3.80	1.05E-07		mast cell activation	GO:0045576	1.59E-02	9.45	3.54E-04
	regulation of cell differentiation	GO:0045595	2.29E-12	3.19	4.22e-15		regulation of ubiquitin protein ligase activity	GO:1904666	1.50E-06	31.68	9.86E-09		regulation of neuron projection development	GO:0010975	3.09E-02	3.77	1.06E-04		synaptic membrane adhesion	GO:0099560	1.59E-02	9.45	3.54E-04
	neurogenesis	GO:0022008	2.54E-12	3.33	4.85e-15		regulation of mitotic sister chromatid separation	GO:0010965	1.77E-17	30.86	2.26E-20		response to growth factor	GO:0070848	2.26E-02	3.73	6.04E-05		positive regulation of dendrite extension	GO:1903861	1.58E-02	9.45	3.54E-04
	cellular response to endogenous stimulus	GO:0071495	4.58E-12	3.70	9.03e-15		kinetochore assembly	GO:0051382	1.49E-03	30.18	1.99E-05		cellular response to growth factor stimulus	GO:0071363	3.61E-02	3.67	1.35E-04		neurotransmitter transport	GO:0006836	3.39E-14	9.42	6.05E-17
	heart development	GO:0007507	5.12E-12	5.26	1.04e-14		regulation of exit from mitosis	GO:0007096	1.76E-04	29.78	1.81E-06		neuron development	GO:0048666	4.75E-03	3.26	7.25E-06		mast cell activation involved in immune response	GO:0002279	4.82E-02	9.07	1.61E-03
	response to endogenous stimulus	GO:0009719	5.13E-12	3.31	1.08e-14		regulation of mitotic metaphase/anaphase transition	GO:0030071	2.77E-15	29.68	5.29E-18		central nervous system development	GO:0007417	8.91E-04	3.19	1.02E-06		catechol-containing compound biosynthetic process	GO:0009713	4.81E-02	9.07	1.61E-03
	cellular response to organic substance	GO:0071310	5.27E-12	2.79	1.14e-14		DNA replication initiation	GO:0006270	2.32E-06	29.34	1.55E-08		positive regulation of developmental process	GO:0051094	5.78E-05	3.19	3.31E-08		mast cell degranulation	GO:0043303	4.81E-02	9.07	1.61E-03
	response to organic substance	GO:0010033	5.71E-12	2.45	1.27e-14		regulation of mitotic sister chromatid segregation	GO:0033047	3.22E-11	28.89	1.11E-13		generation of neurons	GO:0048699	1.18E-04	3.15	7.48E-08		catecholamine biosynthetic process	GO:0042423	4.80E-02	9.07	1.61E-03
	tube morphogenesis	GO:0035239	5.95E-12	4.73	1.36e-14		attachment of mitotic spindle microtubules to kinetochore	GO:0051315	1.60E-02	28.29	2.78E-04		regulation of protein kinase activity	GO:0045859	4.65E-02	3.09	2.19E-04		acetylcholine receptor signaling pathway	GO:0095500	6.40E-03	9.07	1.10E-04
	extracellular matrix organization	GO:0030198	6.36E-12	7.74	1.5e-14		spindle midzone assembly	GO:0051255	1.60E-02	28.29	2.78E-04		positive regulation of cell differentiation	GO:0045597	1.83E-02	3.01	3.72E-05		regulation of NMDA receptor activity	GO:2000310	1.82E-02	9.07	4.17E-04
	extracellular structure organization	GO:0043062	6.70E-12	7.71	1.62e-14		regulation of metaphase/anaphase transition of cell cycle	GO:1902099	5.00E-15	28.29	1.02E-17		regulation of kinase activity	GO:0043549	3.39E-02	2.96	1.23E-04		protein localization to synapse	GO:0035418	6.41E-05	9.07	5.67E-07
	positive regulation of developmental process	GO:0051094	7.07E-12	3.38	1.75e-14		regulation of sister chromatid segregation	GO:0033045	7.96E-17	27.90	1.06E-19		regulation of cell differentiation	GO:0045595	1.33E-04	2.88	9.33E-08		regulated exocytosis	GO:0045055	9.70E-13	8.93	2.59E-15
	external encapsulating structure organization	GO:0045229	7.44E-12	7.66	1.89e-14		regulation of chromosome separation	GO:1905818	7.59E-17	27.90	1.06E-19		neurogenesis	GO:0022008	4.99E-04	2.86	5.08E-07		dopamine metabolic process	GO:0042417	7.18E-03	8.78	1.28E-04
	skeletal system development	GO:0001501	7.46E-12	5.51	1.95e-14		mitotic spindle assembly	GO:0090307	6.62E-10	26.48	2.74E-12		anatomical structure formation involved in morphogenesis	GO:0048646	2.37E-02	2.84	7.54E-05		regulation of AMPA receptor activity	GO:2000311	2.07E-02	8.72	4.88E-04
	positive regulation of multicellular organismal process	GO:0051240	7.98E-12	3.21	2.13e-14		negative regulation of nuclear division	GO:0051784	6.20E-09	26.32	2.92E-11		cell-cell signaling	GO:0007267	1.04E-02	2.84	1.86E-05		neurotransmitter receptor transport	GO:0099637	2.07E-02	8.72	4.88E-04
	tissue morphogenesis	GO:0048729	3.35E-11	5.02	9.15e-14		cytoplasmic translation	GO:0002181	3.46E-26	25.97	2.20E-29		circulatory system development	GO:0072359	4.43E-02	2.72	2.03E-04		cellular response to acetylcholine	GO:1905145	7.92E-03	8.51	1.50E-04
	biological regulation	GO:0065007	4.82E-11	1.37	1.35e-13		regulation of chromosome segregation	GO:0051983	6.45E-18	24.87	6.56E-21		regulation of multicellular organismal development	GO:2000026	4.62E-03	2.69	6.76E-06		response to acetylcholine	GO:1905144	7.90E-03	8.51	1.50E-04
	ossification	GO:0001503	4.77E-11	7.38	1.37e-13		attachment of spindle microtubules to kinetochore	GO:0008608	3.58E-04	24.60	4.07E-06		positive regulation of cell population proliferation	GO:0008284	3.91E-02	2.68	1.57E-04		regulation of dendrite extension	GO:1903859	2.29E-02	8.40	5.69E-04
	response to growth factor	GO:0070848	5.61E-11	5.27	1.64e-13		meiotic spindle organization	GO:0000212	2.26E-02	24.25	4.11E-04		cellular response to endogenous stimulus	GO:0071495	2.95E-02	2.60	9.75E-05		protein localization to postsynaptic membrane	GO:1903539	2.28E-02	8.40	5.69E-04
	regulation of localization	GO:0032879	6.08E-11	2.37	1.82e-13		ribosomal small subunit assembly	GO:0000028	3.03E-03	23.82	4.43E-05		regulation of developmental process	GO:0050793	1.63E-05	2.53	7.25E-09		synaptic vesicle cycle	GO:0099504	5.48E-10	8.14	2.16E-12
	cellular response to growth factor stimulus	GO:0071363	6.43E-11	5.43	1.96e-13		positive regulation of chromosome segregation	GO:0051984	2.64E-02	22.63	4.90E-04		response to endogenous stimulus	GO:0009719	3.73E-02	2.38	1.42E-04		positive regulation of excitatory postsynaptic potential	GO:2000463	2.56E-02	8.10	6.58E-04
	negative regulation of biological process	GO:0048519	8.15E-11	1.86	2.54e-13		negative regulation of ubiquitin-protein transferase activity	GO:0051444	3.51E-03	22.63	5.28E-05		cell development	GO:0048468	1.89E-02	2.31	4.32E-05		regulation of catecholamine secretion	GO:0050433	1.46E-04	8.10	1.41E-06
	mesenchyme development	GO:0060485	8.47E-11	8.09	2.7e-13		mitotic spindle organization	GO:0007052	1.84E-15	22.38	3.28E-18		positive regulation of multicellular organismal process	GO:0051240	4.95E-02	2.27	2.36E-04		protein localization to postsynapse	GO:0062237	2.55E-02	8.10	6.58E-04
	negative regulation of developmental process	GO:0051093	9.35E-11	3.85	3.03e-13		centromere complex assembly	GO:0034508	5.73E-04	21.76	6.89E-06		animal organ development	GO:0048513	2.27E-05	2.26	1.16E-08		synaptic transmission, glutamatergic	GO:0035249	2.55E-02	8.10	6.58E-04
	vasculature development	GO:0001944	1.65E-10	5.02	5.45e-13		mitotic sister chromatid segregation	GO:0000070	9.96E-19	21.65	9.51E-22		anatomical structure morphogenesis	GO:0009653	5.52E-03	2.22	8.78E-06		vesicle-mediated transport in synapse	GO:0099003	2.89E-10	7.92	1.05E-12
	cellular response to chemical stimulus	GO:0070887	2.83E-10	2.37	9.55e-13		chromosome condensation	GO:0030261	2.76E-06	20.12	1.88E-08		nervous system development	GO:0007399	4.35E-03	2.22	6.09E-06		response to pain	GO:0048265	2.82E-02	7.82	7.58E-04
	blood vessel development	GO:0001568	2.81E-10	5.09	9.64e-13		negative regulation of chromosome organization	GO:2001251	2.41E-11	20.05	7.67E-14		multicellular organism development	GO:0007275	7.10E-07	2.12	4.52E-11		neuron recognition	GO:0008038	2.04E-03	7.41	2.88E-05
	cell development	GO:0048468	4.21E-10	2.84	1.47e-12		microtubule depolymerization	GO:0007019	3.49E-02	19.97	6.75E-04		system development	GO:0048731	4.70E-06	2.10	8.96E-10		modulation of excitatory postsynaptic potential	GO:0098815	5.57E-03	7.38	9.29E-05
	anatomical structure formation involved in morphogenesis	GO:0048646	4.17E-10	3.74	1.49e-12		DNA replication checkpoint signaling	GO:0000076	3.48E-02	19.97	6.75E-04		cell differentiation	GO:0030154	3.46E-04	2.04	3.30E-07		positive regulation of protein targeting to membrane	GO:0090314	3.43E-02	7.32	9.92E-04
	generation of neurons	GO:0048699	4.25E-10	3.20	1.54e-12		sister chromatid segregation	GO:0000819	9.39E-21	19.92	8.37E-24		cellular response to organic substance	GO:0071310	4.69E-02	2.04	2.18E-04		leukocyte degranulation	GO:0043299	3.75E-02	7.09	1.13E-03
	positive regulation of cell population proliferation	GO:0008284	5.91E-10	3.61	2.18e-12		mitotic nuclear division	GO:0140014	3.67E-23	19.32	3.03E-26		cellular developmental process	GO:0048869	6.58E-04	2.01	7.12E-07		neurotransmitter metabolic process	GO:0042133	3.74E-02	7.09	1.13E-03
	regulation of epithelial cell proliferation	GO:0050678	5.82E-10	6.09	2.19e-12		microtubule cytoskeleton organization involved in mitosis	GO:1902850	4.93E-16	18.86	8.15E-19		cellular response to chemical stimulus	GO:0070887	2.56E-02	1.95	8.30E-05		dendritic spine organization	GO:0097061	3.74E-02	7.09	1.13E-03
	renal system development	GO:0072001	1.29E-09	6.51	4.94e-12		mitotic cell cycle checkpoint signaling	GO:0007093	5.32E-15	18.22	1.12E-17		anatomical structure development	GO:0048856	5.61E-06	1.95	1.78E-09		regulation of dendritic spine morphogenesis	GO:0061001	7.43E-03	6.90	1.36E-04
	signaling	GO:0023052	1.29E-09	1.82	5.01e-12		cell cycle checkpoint signaling	GO:0000075	6.56E-18	17.59	7.10E-21		developmental process	GO:0032502	4.69E-06	1.90	5.97E-10		regulation of presynapse assembly	GO:1905606	4.05E-02	6.87	1.27E-03
	epithelium development	GO:0060429	1.31E-09	3.51	5.19e-12		negative regulation of glial cell differentiation	GO:0045686	8.08E-03	17.41	1.31E-04		response to organic substance	GO:0010033	4.51E-02	1.86	2.01E-04		regulation of presynapse organization	GO:0099174	4.05E-02	6.87	1.27E-03
	negative regulation of cellular process	GO:0048523	1.31E-09	1.86	5.23e-12		positive regulation of signal transduction by p53 class mediator	GO:1901798	8.05E-03	17.41	1.31E-04		regulation of cell communication	GO:0010646	2.27E-02	1.85	5.79E-05		postsynaptic signal transduction	GO:0098926	1.90E-02	6.80	4.39E-04
	enzyme linked receptor protein signaling pathway	GO:0007167	1.44E-09	4.41	5.85e-12		spindle assembly	GO:0051225	1.28E-10	17.22	4.96E-13		regulation of signal transduction	GO:0009966	4.29E-02	1.84	1.80E-04		membrane depolarization	GO:0051899	8.02E-03	6.76	1.53E-04
	urogenital system development	GO:0001655	1.45E-09	6.10	5.99e-12		spindle organization	GO:0007051	1.31E-17	16.90	1.59E-20		regulation of signaling	GO:0023051	3.14E-02	1.79	1.06E-04		response to isoquinoline alkaloid	GO:0014072	4.44E-02	6.67	1.44E-03
	positive regulation of biological process	GO:0048518	1.47E-09	1.71	6.16e-12		mitotic metaphase plate congression	GO:0007080	5.84E-05	16.50	5.02E-07		regulation of biological quality	GO:0065008	2.33E-02	1.77	5.78E-05		response to morphine	GO:0043278	4.43E-02	6.67	1.44E-03
	positive regulation of locomotion	GO:0040017	1.45E-09	4.54	6.19e-12		nuclear chromosome segregation	GO:0098813	1.50E-23	15.87	1.15E-26		multicellular organismal process	GO:0032501	1.31E-05	1.73	4.99E-09		positive regulation of cyclin-dependent protein kinase activity	GO:1904031	4.42E-02	6.67	1.44E-03
	regulation of signaling	GO:0023051	1.52E-09	2.12	6.56e-12		female meiotic nuclear division	GO:0007143	1.15E-02	15.61	1.91E-04		signaling	GO:0023052	4.29E-02	1.57	1.75E-04		long-term synaptic potentiation	GO:0060291	8.81E-03	6.62	1.72E-04
	cell communication	GO:0007154	1.69E-09	1.80	7.43e-12		metaphase plate congression	GO:0051310	1.62E-05	15.34	1.25E-07		cell communication	GO:0007154	4.31E-02	1.56	1.84E-04		positive regulation of axon extension	GO:0045773	2.25E-02	6.48	5.55E-04
	positive regulation of cellular process	GO:0048522	1.83E-09	1.76	8.14e-12		regulation of mitotic nuclear division	GO:0007088	9.17E-11	15.29	3.38E-13		regulation of biological process	GO:0050789	7.42E-03	1.32	1.27E-05		regulation of amyloid-beta formation	GO:1902003	4.79E-02	6.48	1.61E-03
	embryonic organ development	GO:0048568	2.54E-09	5.14	1.15e-11		positive regulation of cyclin-dependent protein serine/threonine kinase activity	GO:0045737	1.28E-02	15.09	2.15E-04		regulation of cellular process	GO:0050794	2.26E-02	1.31	6.19E-05		neuron projection organization	GO:0106027	2.25E-02	6.48	5.55E-04
	negative regulation of multicellular organismal process	GO:0051241	2.77E-09	3.41	1.27e-11		establishment of chromosome localization	GO:0051303	6.15E-07	15.09	3.68E-09		biological regulation	GO:0065007	3.28E-03	1.31	4.39E-06		positive regulation of sodium ion transport	GO:0010765	4.78E-02	6.48	1.61E-03
	sensory organ development	GO:0007423	5.47E-09	4.43	2.54e-11		histone phosphorylation	GO:0016572	1.28E-02	15.09	2.15E-04		organic substance metabolic process	GO:0071704	4.46E-02	.60	2.01E-04		ovulation cycle process	GO:0022602	2.24E-02	6.48	5.55E-04
	collagen fibril organization	GO:0030199	6.95E-09	17.34	3.27e-11		mitotic cytokinesis	GO:0000281	3.47E-06	14.98	2.41E-08		metabolic process	GO:0008152	3.34E-02	.60	1.17E-04		signal release	GO:0023061	7.79E-09	6.48	3.57E-11
	signal transduction	GO:0007165	7.98E-09	1.83	3.81e-11		mitotic G2/M transition checkpoint	GO:0044818	5.09E-04	14.76	6.06E-06		primary metabolic process	GO:0044238	3.79E-02	.57	1.47E-04		regulation of amyloid precursor protein catabolic process	GO:1902991	2.24E-02	6.48	5.55E-04
	regulation of cell communication	GO:0010646	8.43E-09	2.08	4.08e-11		chromosome localization	GO:0050000	7.67E-07	14.70	4.64E-09								synapse assembly	GO:0007416	1.97E-05	6.42	1.51E-07
	cell adhesion	GO:0007155	1.16E-08	3.37	5.7e-11		regulation of ubiquitin-protein transferase activity	GO:0051438	1.07E-04	14.67	1.03E-06								positive regulation of neuron apoptotic process	GO:0043525	4.74E-03	6.37	7.57E-05
	negative regulation of cell migration	GO:0030336	1.15E-08	6.41	5.73e-11		chromosome segregation	GO:0007059	1.99E-26	14.50	1.14E-29								regulation of neuron migration	GO:2001222	2.46E-02	6.33	6.21E-04
	muscle tissue development	GO:0060537	1.35E-08	5.98	6.8e-11		regulation of spindle organization	GO:0090224	3.05E-03	14.14	4.49E-05								regulation of postsynaptic membrane neurotransmitter receptor levels	GO:0099072	2.45E-02	6.33	6.21E-04
	biological adhesion	GO:0022610	1.34E-08	3.35	6.81e-11		nuclear division	GO:0000280	1.54E-27	14.14	5.86E-31								regulation of neurotransmitter levels	GO:0001505	6.75E-12	6.27	1.98E-14
	morphogenesis of an epithelium	GO:0002009	1.45E-08	4.90	7.47e-11		ribosomal small subunit biogenesis	GO:0042274	5.81E-06	13.95	4.21E-08								lipid translocation	GO:0034204	1.17E-02	6.23	2.41E-04
	neuron differentiation	GO:0030182	1.51E-08	3.27	7.85e-11		DNA integrity checkpoint signaling	GO:0031570	1.55E-09	13.90	6.90E-12								visual behavior	GO:0007632	1.16E-02	6.23	2.41E-04
	positive regulation of cell differentiation	GO:0045597	1.58E-08	3.56	8.37e-11		positive regulation of fibroblast proliferation	GO:0048146	6.84E-04	13.86	8.45E-06								exocytosis	GO:0006887	8.04E-12	6.21	2.46E-14
	regulation of angiogenesis	GO:0045765	2.01E-08	6.18	1.07e-10		meiotic chromosome segregation	GO:0045132	2.41E-07	13.83	1.38E-09								positive regulation of regulated secretory pathway	GO:1903307	1.27E-02	6.11	2.69E-04
	positive regulation of cell migration	GO:0030335	2.39E-08	4.42	1.29e-10		positive regulation of cytokinesis	GO:0032467	3.34E-03	13.80	5.00E-05								visual learning	GO:0008542	2.83E-02	6.05	7.72E-04
	positive regulation of cellular component movement	GO:0051272	2.38E-08	4.27	1.3e-10		negative regulation of G2/M transition of mitotic cell cycle	GO:0010972	1.56E-04	13.66	1.60E-06								regulation of membrane lipid distribution	GO:0097035	6.17E-03	6.05	1.05E-04
	negative regulation of angiogenesis	GO:0016525	2.46E-08	11.20	1.36e-10		negative regulation of mitotic cell cycle phase transition	GO:1901991	3.92E-12	13.40	1.07E-14								protein localization to cell junction	GO:1902414	1.24E-03	5.97	1.62E-05
	regulation of vasculature development	GO:1901342	2.45E-08	6.09	1.37e-10		mitotic cell cycle process	GO:1903047	2.46E-44	13.34	3.12E-48								regulation of exocytosis	GO:0017157	3.46E-10	5.95	1.28E-12
	cellular response to stimulus	GO:0051716	2.55E-08	1.64	1.45e-10		mitotic G2 DNA damage checkpoint signaling	GO:0007095	1.88E-02	13.31	3.33E-04								dendrite morphogenesis	GO:0048813	7.19E-03	5.85	1.29E-04
	negative regulation of cell motility	GO:2000146	2.54E-08	6.07	1.46e-10		positive regulation of cyclin-dependent protein kinase activity	GO:1904031	1.88E-02	13.31	3.33E-04								regulation of regulated secretory pathway	GO:1903305	1.69E-06	5.79	1.08E-08
	regulation of biological quality	GO:0065008	2.58E-08	1.96	1.49e-10		negative regulation of cell cycle G2/M phase transition	GO:1902750	1.84E-04	13.20	1.97E-06								regulation of synaptic plasticity	GO:0048167	9.04E-09	5.76	4.20E-11
	negative regulation of blood vessel morphogenesis	GO:2000181	2.61E-08	11.09	1.53e-10		cell cycle G2/M phase transition	GO:0044839	1.83E-04	13.20	1.97E-06								glutamate receptor signaling pathway	GO:0007215	3.58E-02	5.67	1.05E-03
	negative regulation of locomotion	GO:0040013	2.58E-08	5.72	1.53e-10		mitotic DNA integrity checkpoint signaling	GO:0044774	1.85E-06	13.16	1.22E-08								catecholamine metabolic process	GO:0006584	3.57E-02	5.67	1.05E-03
	negative regulation of vasculature development	GO:1901343	2.86E-08	10.98	1.71e-10		organelle fission	GO:0048285	1.88E-26	13.07	8.38E-30								catechol-containing compound metabolic process	GO:0009712	3.57E-02	5.67	1.05E-03
	striated muscle tissue development	GO:0014706	2.89E-08	6.01	1.74e-10		regulation of nuclear division	GO:0051783	1.43E-10	12.93	5.64E-13								postsynapse organization	GO:0099173	8.51E-04	5.61	1.05E-05
	embryonic organ morphogenesis	GO:0048562	3.62E-08	5.92	2.21e-10		regulation of mitotic spindle organization	GO:0060236	2.26E-02	12.57	4.07E-04								regulation of neurotransmitter receptor activity	GO:0099601	8.86E-03	5.58	1.74E-04
	response to chemical	GO:0042221	3.68E-08	1.89	2.27e-10		negative regulation of cell cycle phase transition	GO:1901988	3.20E-15	12.57	6.32E-18								regulation of microtubule polymerization	GO:0031113	1.92E-02	5.57	4.46E-04
	response to stimulus	GO:0050896	3.69E-08	1.52	2.3e-10		cytokinetic process	GO:0032506	2.25E-02	12.57	4.07E-04								cardiac muscle cell action potential	GO:0086001	3.80E-02	5.55	1.16E-03
	negative regulation of cellular component movement	GO:0051271	3.72E-08	5.90	2.34e-10		maturation of SSU-rRNA from tricistronic rRNA transcript	GO:0000462	2.45E-02	12.23	4.48E-04								regulation of synaptic vesicle exocytosis	GO:2000300	2.07E-02	5.47	4.91E-04
	regulation of cell death	GO:0010941	3.90E-08	2.64	2.48e-10		liver regeneration	GO:0097421	2.44E-02	12.23	4.48E-04								synaptic vesicle recycling	GO:0036465	2.07E-02	5.47	4.91E-04
	negative regulation of cell population proliferation	GO:0008285	4.90E-08	3.74	3.15e-10		regulation of G2/M transition of mitotic cell cycle	GO:0010389	3.46E-06	12.17	2.42E-08								presynaptic endocytosis	GO:0140238	4.08E-02	5.44	1.27E-03
	positive regulation of cell motility	GO:2000147	5.49E-08	4.22	3.56e-10		positive regulation of mitotic cell cycle phase transition	GO:1901992	1.64E-05	12.12	1.27E-07								synaptic vesicle endocytosis	GO:0048488	4.07E-02	5.44	1.27E-03
	cell surface receptor signaling pathway	GO:0007166	5.59E-08	2.39	3.66e-10		mitotic cell cycle	GO:0000278	4.87E-45	12.09	3.10E-49								regulation of neuronal synaptic plasticity	GO:0048168	4.06E-02	5.44	1.27E-03
	blood vessel morphogenesis	GO:0048514	6.50E-08	4.89	4.3e-10		G2/M transition of mitotic cell cycle	GO:0000086	1.40E-03	11.91	1.87E-05								ephrin receptor signaling pathway	GO:0048013	4.05E-02	5.44	1.27E-03
	kidney development	GO:0001822	1.14E-07	5.84	7.58e-10		sister chromatid cohesion	GO:0007062	6.39E-03	11.79	9.96E-05								regulation of amine transport	GO:0051952	1.10E-03	5.42	1.40E-05
	negative regulation of cellular response to growth factor stimulus	GO:0090288	1.22E-07	10.93	8.24e-10		DNA damage checkpoint signaling	GO:0000077	1.05E-06	11.74	6.67E-09								positive regulation of synapse assembly	GO:0051965	2.21E-02	5.38	5.39E-04
	regulation of cell adhesion	GO:0030155	1.37E-07	3.58	9.34e-10		cytoskeleton-dependent cytokinesis	GO:0061640	4.91E-06	11.67	3.50E-08								regulation of dendritic spine development	GO:0060998	2.35E-02	5.29	5.91E-04
	regulation of response to stimulus	GO:0048583	1.85E-07	1.88	1.27e-09		negative regulation of cell cycle process	GO:0010948	1.55E-16	11.58	2.47E-19								biological process involved in intraspecies interaction between organisms	GO:0051703	4.62E-02	5.23	1.53E-03
	regulation of epithelial cell migration	GO:0010632	1.86E-07	6.45	1.29e-09		cell division	GO:0051301	2.43E-34	11.57	7.74E-38								social behavior	GO:0035176	4.61E-02	5.23	1.53E-03
	connective tissue development	GO:0061448	1.93E-07	6.93	1.35e-09		protein localization to chromosome	GO:0034502	3.98E-04	11.48	4.63E-06								cellular response to calcium ion	GO:0071277	3.10E-03	5.21	4.65E-05
	cartilage development	GO:0051216	2.47E-07	8.13	1.74e-09		cytokinesis	GO:0000910	5.82E-06	11.43	4.18E-08								regulation of potassium ion transmembrane transport	GO:1901379	3.09E-03	5.21	4.65E-05
	regulation of apoptotic process	GO:0042981	2.50E-07	2.66	1.78e-09		negative regulation of gliogenesis	GO:0014014	3.11E-02	11.32	5.88E-04								positive regulation of exocytosis	GO:0045921	3.07E-03	5.21	4.65E-05
	heart morphogenesis	GO:0003007	2.97E-07	6.23	2.14e-09		maturation of SSU-rRNA	GO:0030490	7.43E-03	11.32	1.19E-04								synapse organization	GO:0050808	3.97E-11	5.18	1.31E-13
	regulation of programmed cell death	GO:0043067	4.64E-07	2.60	3.37e-09		regulation of cell cycle G2/M phase transition	GO:1902749	6.75E-06	11.20	4.98E-08								associative learning	GO:0008306	6.75E-03	5.17	1.18E-04
	bone development	GO:0060348	5.27E-07	6.97	3.86e-09		regulation of fibroblast proliferation	GO:0048145	1.16E-04	11.18	1.15E-06								modulation of chemical synaptic transmission	GO:0050804	1.44E-16	5.16	1.28E-19
	regulation of epithelial to mesenchymal transition	GO:0010717	5.37E-07	10.86	3.96e-09		mitotic DNA damage checkpoint signaling	GO:0044773	1.25E-04	11.04	1.25E-06								regulation of trans-synaptic signaling	GO:0099177	1.47E-16	5.15	1.40E-19
	regulation of cellular response to growth factor stimulus	GO:0090287	6.75E-07	5.51	5.03e-09		regulation of mitotic cell cycle phase transition	GO:1901990	9.98E-17	11.03	1.52E-19								chemical synaptic transmission	GO:0007268	3.75E-15	5.13	5.25E-18
	regulation of endothelial cell migration	GO:0010594	1.02E-06	7.23	7.67e-09		mitotic cell cycle phase transition	GO:0044772	1.74E-09	10.71	7.88E-12								anterograde trans-synaptic signaling	GO:0098916	3.58E-15	5.13	5.25E-18
	cell morphogenesis	GO:0000902	1.01E-06	3.54	7.67e-09		negative regulation of mitotic cell cycle	GO:0045930	3.06E-11	10.54	1.03E-13								SMAD protein signal transduction	GO:0060395	2.70E-02	5.12	7.07E-04
	embryo development ending in birth or egg hatching	GO:0009792	1.02E-06	3.64	7.79e-09		DNA damage response, signal transduction by p53 class mediator	GO:0030330	4.12E-02	10.29	8.20E-04								regulation of potassium ion transmembrane transporter activity	GO:1901016	2.70E-02	5.12	7.07E-04
	epithelial tube morphogenesis	GO:0060562	1.94E-06	5.13	1.49e-08		cell cycle phase transition	GO:0044770	3.28E-09	10.23	1.50E-11								axonogenesis	GO:0007409	9.49E-13	5.12	2.47E-15
	chordate embryonic development	GO:0043009	2.06E-06	3.63	1.6e-08		signal transduction in response to DNA damage	GO:0042770	1.01E-06	10.13	6.30E-09								axon development	GO:0061564	5.09E-14	5.08	9.72E-17
	regulation of signal transduction	GO:0009966	2.74E-06	1.98	2.14e-08		meiotic nuclear division	GO:0140013	7.11E-08	10.03	3.75E-10								exocytic process	GO:0140029	2.84E-02	5.04	7.71E-04
	regulation of cell-substrate adhesion	GO:0010810	3.42E-06	6.02	2.7e-08		animal organ regeneration	GO:0031100	8.39E-04	10.03	1.06E-05								regulation of neurotransmitter secretion	GO:0046928	3.88E-03	5.04	6.05E-05
	negative regulation of response to stimulus	GO:0048585	3.47E-06	2.43	2.76e-08		regulation of cytokinesis	GO:0032465	2.34E-04	9.95	2.58E-06								trans-synaptic signaling	GO:0099537	3.61E-15	5.02	4.83E-18
	locomotion	GO:0040011	3.45E-06	2.69	2.77e-08		spindle localization	GO:0051653	1.26E-02	9.93	2.11E-04								neuropeptide signaling pathway	GO:0007218	9.85E-04	4.99	1.23E-05
	muscle organ development	GO:0007517	3.49E-06	5.22	2.82e-08		regulation of cyclin-dependent protein serine/threonine kinase activity	GO:0000079	2.51E-04	9.84	2.78E-06								regulation of postsynapse organization	GO:0099175	4.21E-03	4.98	6.58E-05
	mesenchymal cell differentiation	GO:0048762	3.58E-06	7.12	2.92e-08		cell cycle process	GO:0022402	7.17E-43	9.59	1.83E-46								neuron migration	GO:0001764	4.97E-04	4.96	5.78E-06
	regulation of chemotaxis	GO:0050920	3.70E-06	5.96	3.04e-08		regulation of cell cycle phase transition	GO:1901987	9.61E-18	9.58	1.10E-20								regulation of calcium ion transport into cytosol	GO:0010522	2.17E-03	4.94	3.09E-05
	ear development	GO:0043583	3.67E-06	5.96	3.04e-08		positive regulation of cell cycle phase transition	GO:1901989	9.20E-05	9.52	8.49E-07								action potential	GO:0001508	4.52E-03	4.93	7.16E-05
	response to oxygen-containing compound	GO:1901700	3.79E-06	2.42	3.16e-08		regulation of chromosome organization	GO:0033044	1.74E-13	9.50	4.21E-16								cell morphogenesis involved in neuron differentiation	GO:0048667	3.38E-14	4.89	6.23E-17
	muscle contraction	GO:0006936	3.83E-06	5.94	3.22e-08		regulation of cyclin-dependent protein kinase activity	GO:1904029	3.30E-04	9.43	3.74E-06								synaptic signaling	GO:0099536	2.19E-15	4.86	2.78E-18
	positive regulation of epithelial cell proliferation	GO:0050679	3.83E-06	6.44	3.24e-08		meiotic cell cycle process	GO:1903046	1.86E-07	9.21	1.05E-09								receptor internalization	GO:0031623	3.44E-02	4.81	9.91E-04
	regulation of Wnt signaling pathway	GO:0030111	4.56E-06	4.82	3.88e-08		positive regulation of mitotic cell cycle	GO:0045931	1.22E-04	9.09	1.21E-06								ovulation cycle	GO:0042698	3.43E-02	4.81	9.91E-04
	inner ear development	GO:0048839	4.87E-06	6.30	4.18e-08		centrosome cycle	GO:0007098	1.51E-03	9.00	2.04E-05								axon guidance	GO:0007411	2.40E-07	4.80	1.25E-09
	neuron projection development	GO:0031175	6.06E-06	3.42	5.24e-08		homologous chromosome segregation	GO:0045143	1.85E-02	8.98	3.26E-04								adult behavior	GO:0030534	3.37E-04	4.78	3.78E-06
	transmembrane receptor protein tyrosine kinase signaling pathway	GO:0007169	6.19E-06	4.26	5.39e-08		translation	GO:0006412	6.82E-16	8.97	1.17E-18								neuron projection guidance	GO:0097485	2.57E-07	4.78	1.36E-09
	cellular component morphogenesis	GO:0032989	6.71E-06	3.62	5.89e-08		non-membrane-bounded organelle assembly	GO:0140694	5.51E-13	8.96	1.40E-15								multicellular organismal response to stress	GO:0033555	3.63E-02	4.74	1.07E-03
	biological_process	GO:0008150	7.15E-06	1.12	6.32e-08		negative regulation of cell cycle	GO:0045786	1.21E-14	8.86	2.70E-17								neural nucleus development	GO:0048857	3.62E-02	4.74	1.07E-03
	cell migration	GO:0016477	7.24E-06	3.04	6.5e-08		response to fatty acid	GO:0070542	2.08E-02	8.70	3.73E-04								regulation of cation channel activity	GO:2001257	2.34E-05	4.72	1.86E-07
	muscle system process	GO:0003012	8.81E-06	5.17	7.96e-08		peptide biosynthetic process	GO:0043043	2.76E-15	8.46	5.09E-18								secretion by cell	GO:0032940	8.78E-12	4.71	2.74E-14
	response to organic cyclic compound	GO:0014070	8.87E-06	2.94	8.07e-08		regulation of mitotic cell cycle	GO:0007346	7.51E-17	8.36	1.10E-19								regulation of axon extension	GO:0030516	6.30E-03	4.68	1.07E-04
	head development	GO:0060322	9.86E-06	3.07	9.03e-08		meiotic cell cycle	GO:0051321	1.66E-08	8.26	7.91E-11								export from cell	GO:0140352	3.28E-13	4.66	7.31E-16
	angiogenesis	GO:0001525	1.07E-05	4.78	9.86e-08		chromosome organization involved in meiotic cell cycle	GO:0070192	2.61E-02	8.20	4.82E-04								response to alkaloid	GO:0043279	1.73E-03	4.65	2.35E-05
	neuron development	GO:0048666	1.08E-05	3.05	1e-07		regulation of cell cycle process	GO:0010564	5.51E-24	8.11	3.85E-27								learning	GO:0007612	2.31E-04	4.63	2.43E-06
	cell projection morphogenesis	GO:0048858	1.13E-05	3.91	1.06e-07		double-strand break repair via homologous recombination	GO:0000724	2.71E-03	8.08	3.90E-05								positive regulation of neuron death	GO:1901216	6.68E-03	4.63	1.16E-04
	movement of cell or subcellular component	GO:0006928	1.15E-05	2.45	1.08e-07		positive regulation of cell cycle process	GO:0090068	9.10E-08	7.94	4.98E-10								potassium ion transmembrane transport	GO:0071805	1.30E-04	4.59	1.24E-06
	negative regulation of cell differentiation	GO:0045596	1.51E-05	3.34	1.43e-07		recombinational repair	GO:0000725	3.02E-03	7.92	4.40E-05								regulation of release of sequestered calcium ion into cytosol	GO:0051279	2.32E-02	4.59	5.81E-04
	response to abiotic stimulus	GO:0009628	1.70E-05	2.64	1.62e-07		cell cycle G1/S phase transition	GO:0044843	1.02E-02	7.80	1.69E-04								regulation of synapse assembly	GO:0051963	7.09E-03	4.58	1.25E-04
	muscle cell differentiation	GO:0042692	1.73E-05	5.23	1.66e-07		microtubule organizing center organization	GO:0031023	3.33E-03	7.77	4.95E-05								memory	GO:0007613	1.97E-03	4.57	2.74E-05
	cellular response to vascular endothelial growth factor stimulus	GO:0035924	1.89E-05	14.98	1.83e-07		regulation of glial cell differentiation	GO:0045685	3.39E-02	7.65	6.51E-04								positive regulation of neuron projection development	GO:0010976	1.58E-04	4.51	1.55E-06
	response to mechanical stimulus	GO:0009612	1.97E-05	5.57	1.92e-07		positive regulation of DNA repair	GO:0045739	3.54E-02	7.54	6.90E-04								regulation of potassium ion transport	GO:0043266	7.75E-03	4.49	1.46E-04
	skeletal system morphogenesis	GO:0048705	2.07E-05	5.54	2.03e-07		DNA packaging	GO:0006323	1.70E-05	7.54	1.33E-07								neuron projection morphogenesis	GO:0048812	2.66E-13	4.49	5.25E-16
	localization of cell	GO:0051674	2.15E-05	2.76	2.12e-07		cell cycle	GO:0007049	2.26E-44	7.51	4.32E-48								positive regulation of axonogenesis	GO:0050772	2.60E-02	4.48	6.76E-04
	cell motility	GO:0048870	2.14E-05	2.76	2.12e-07		female gamete generation	GO:0007292	4.62E-04	7.49	5.43E-06								regulation of extent of cell growth	GO:0061387	4.62E-03	4.46	7.34E-05
	mesonephros development	GO:0001823	2.12E-05	9.69	2.13e-07		meiosis I	GO:0007127	1.52E-03	7.36	2.06E-05								plasma membrane bounded cell projection morphogenesis	GO:0120039	3.27E-13	4.45	7.06E-16
	cell part morphogenesis	GO:0032990	2.13E-05	3.75	2.13e-07		DNA-dependent DNA replication	GO:0006261	1.59E-03	7.30	2.17E-05								cell projection morphogenesis	GO:0048858	3.92E-13	4.41	9.48E-16
	regulation of neuron projection development	GO:0010975	2.14E-05	3.91	2.17e-07		meiosis I cell cycle process	GO:0061982	1.68E-03	7.24	2.29E-05								multicellular organismal signaling	GO:0035637	5.22E-03	4.38	8.50E-05
	digestive system development	GO:0055123	2.31E-05	7.27	2.35e-07		regulation of signal transduction by p53 class mediator	GO:1901796	1.47E-02	7.22	2.51E-04								positive regulation of synaptic transmission	GO:0050806	1.51E-03	4.37	2.01E-05
	sensory organ morphogenesis	GO:0090596	2.66E-05	5.03	2.73e-07		positive regulation of cell cycle	GO:0045787	1.72E-08	7.00	8.31E-11								regulation of neurotransmitter transport	GO:0051588	9.17E-03	4.36	1.82E-04
	cellular response to transforming growth factor beta stimulus	GO:0071560	2.84E-05	7.11	2.92e-07		microtubule cytoskeleton organization	GO:0000226	8.27E-15	6.95	1.79E-17								potassium ion transport	GO:0006813	2.31E-04	4.35	2.41E-06
	negative regulation of cell communication	GO:0010648	2.84E-05	2.47	2.95e-07		regeneration	GO:0031099	2.75E-04	6.94	3.08E-06								cell part morphogenesis	GO:0032990	3.92E-13	4.32	8.97E-16
	negative regulation of signaling	GO:0023057	2.98E-05	2.46	3.11e-07		negative regulation of protein ubiquitination	GO:0031397	4.97E-02	6.90	1.01E-03								feeding behavior	GO:0007631	3.04E-02	4.32	8.43E-04
	negative regulation of fibroblast growth factor receptor signaling pathway	GO:0040037	3.00E-05	27.46	3.15e-07		double-strand break repair	GO:0006302	1.56E-04	6.59	1.59E-06								positive regulation of developmental growth	GO:0048639	2.56E-04	4.29	2.77E-06
	regulation of cell development	GO:0060284	3.00E-05	3.66	3.17e-07		amide biosynthetic process	GO:0043604	1.04E-12	6.56	2.77E-15								regulation of cyclin-dependent protein kinase activity	GO:1904029	1.93E-02	4.25	4.51E-04
	neuron projection morphogenesis	GO:0048812	3.11E-05	3.80	3.3e-07		peptide metabolic process	GO:0006518	3.83E-13	6.54	9.50E-16								gliogenesis	GO:0042063	1.26E-05	4.25	9.14E-08
	regulation of epithelial cell differentiation	GO:0030856	3.15E-05	7.01	3.37e-07		DNA replication	GO:0006260	1.75E-04	6.48	1.84E-06								inorganic ion import across plasma membrane	GO:0099587	3.40E-02	4.22	9.71E-04
	plasma membrane bounded cell projection morphogenesis	GO:0120039	3.52E-05	3.77	3.79e-07		regulation of cell cycle	GO:0051726	1.76E-26	6.44	8.95E-30								inorganic cation import across plasma membrane	GO:0098659	3.39E-02	4.22	9.71E-04
	response to hormone	GO:0009725	3.84E-05	2.99	4.15e-07		regulation of cell division	GO:0051302	4.96E-04	6.43	5.87E-06								positive regulation of transporter activity	GO:0032411	7.52E-03	4.12	1.39E-04
	regulation of cellular component organization	GO:0051128	3.99E-05	1.99	4.34e-07		DNA conformation change	GO:0071103	4.65E-06	6.31	3.28E-08								receptor metabolic process	GO:0043112	2.26E-02	4.12	5.54E-04
	limb development	GO:0060173	4.01E-05	6.15	4.39e-07		positive regulation of response to DNA damage stimulus	GO:2001022	2.71E-02	6.29	5.07E-04								cell morphogenesis involved in differentiation	GO:0000904	8.57E-13	4.12	2.18E-15
	appendage development	GO:0048736	3.99E-05	6.15	4.39e-07		rRNA processing	GO:0006364	1.01E-04	6.20	9.68E-07								neuron projection development	GO:0031175	4.62E-16	4.11	4.70E-19
	positive regulation of signaling	GO:0023056	4.09E-05	2.26	4.53e-07		protein-DNA complex assembly	GO:0065004	1.85E-03	6.10	2.58E-05								positive regulation of cell growth	GO:0030307	7.79E-04	4.10	9.52E-06
	response to transforming growth factor beta	GO:0071559	4.29E-05	6.77	4.77e-07		negative regulation of organelle organization	GO:0010639	3.83E-07	6.08	2.27E-09								dendrite development	GO:0016358	1.38E-02	4.09	2.96E-04
	cardiac chamber morphogenesis	GO:0003206	4.38E-05	7.61	4.91e-07		rRNA metabolic process	GO:0016072	1.56E-04	5.90	1.58E-06								regulation of microtubule polymerization or depolymerization	GO:0031110	3.89E-02	4.08	1.19E-03
	cellular component organization	GO:0016043	5.40E-05	1.57	6.08e-07		regulation of protein ubiquitination	GO:0031396	3.78E-04	5.90	4.37E-06								regulation of axonogenesis	GO:0050770	1.51E-03	4.07	2.02E-05
	cellular response to oxygen-containing compound	GO:1901701	6.36E-05	2.61	7.21e-07		regulation of G1/S transition of mitotic cell cycle	GO:2000045	4.13E-02	5.71	8.25E-04								regulation of ion transmembrane transport	GO:0034765	1.92E-11	4.06	6.23E-14
	regulation of nervous system development	GO:0051960	6.55E-05	3.76	7.46e-07		positive regulation of protein ubiquitination	GO:0031398	4.46E-02	5.61	8.96E-04								glial cell development	GO:0021782	1.45E-02	4.05	3.16E-04
	developmental growth	GO:0048589	6.67E-05	4.13	7.64e-07		response to hydrogen peroxide	GO:0042542	4.44E-02	5.61	8.96E-04								regulation of ion transmembrane transporter activity	GO:0032412	7.90E-06	4.03	5.58E-08
	cellular process	GO:0009987	6.84E-05	1.18	7.87e-07		DNA recombination	GO:0006310	6.44E-04	5.53	7.83E-06								cellular component morphogenesis	GO:0032989	3.88E-13	3.99	9.13E-16
	positive regulation of cell communication	GO:0010647	7.14E-05	2.22	8.26e-07		protein-DNA complex subunit organization	GO:0071824	1.70E-03	5.44	2.34E-05								neuron development	GO:0048666	8.60E-19	3.98	4.38E-22
	digestive tract development	GO:0048565	7.13E-05	7.19	8.3e-07		ribosome biogenesis	GO:0042254	6.56E-05	5.41	5.72E-07								regulation of synapse structure or activity	GO:0050803	1.04E-04	3.97	9.76E-07
	growth	GO:0040007	7.31E-05	4.10	8.56e-07		response to ionizing radiation	GO:0010212	2.42E-02	5.35	4.41E-04								positive regulation of cell junction assembly	GO:1901890	2.71E-02	3.96	7.22E-04
	cell population proliferation	GO:0008283	7.81E-05	3.56	9.19e-07		microtubule-based process	GO:0007017	9.92E-13	5.18	2.59E-15								nephron development	GO:0072006	9.68E-03	3.96	1.93E-04
	osteoblast differentiation	GO:0001649	8.70E-05	7.02	1.03e-06		regulation of protein modification by small protein conjugation or removal	GO:1903320	1.20E-03	5.12	1.56E-05								regulation of transporter activity	GO:0032409	3.16E-06	3.95	2.09E-08
	regulation of cellular response to vascular endothelial growth factor stimulus	GO:1902547	8.88E-05	21.49	1.06e-06		cellular response to radiation	GO:0071478	1.41E-02	5.09	2.41E-04								regulation of cyclin-dependent protein serine/threonine kinase activity	GO:0000079	4.40E-02	3.94	1.45E-03
	cell morphogenesis involved in neuron differentiation	GO:0048667	9.01E-05	3.84	1.08e-06		male sex differentiation	GO:0046661	3.63E-02	4.92	7.13E-04								regulation of cation transmembrane transport	GO:1904062	1.85E-07	3.92	9.29E-10
	cellular response to fibroblast growth factor stimulus	GO:0044344	9.26E-05	9.39	1.11e-06		establishment of organelle localization	GO:0051656	8.48E-05	4.88	7.77E-07								glial cell differentiation	GO:0010001	1.24E-03	3.91	1.60E-05
	morphogenesis of a branching epithelium	GO:0061138	9.77E-05	6.18	1.18e-06		DNA repair	GO:0006281	2.43E-06	4.73	1.64E-08								regulation of transmembrane transport	GO:0034762	1.37E-12	3.91	3.74E-15
	branching morphogenesis of an epithelial tube	GO:0048754	9.76E-05	6.92	1.19e-06		chromosome organization	GO:0051276	4.07E-14	4.65	9.57E-17								protein localization to plasma membrane	GO:0072659	4.08E-04	3.89	4.62E-06
	positive regulation of response to stimulus	GO:0048584	1.20E-04	2.02	1.46e-06		cellular amide metabolic process	GO:0043603	9.81E-10	4.50	4.25E-12								protein localization to cell periphery	GO:1990778	7.54E-05	3.89	6.77E-07
	regulation of endothelial cell proliferation	GO:0001936	1.27E-04	6.71	1.56e-06		DNA metabolic process	GO:0006259	6.68E-08	4.28	3.48E-10								regulation of neuron projection development	GO:0010975	1.45E-09	3.89	6.10E-12
	response to lipid	GO:0033993	1.30E-04	2.78	1.61e-06		cellular response to DNA damage stimulus	GO:0006974	7.69E-08	4.24	4.16E-10								regulation of synapse organization	GO:0050807	2.33E-04	3.89	2.49E-06
	mesenchymal cell development	GO:0014031	1.43E-04	8.83	1.78e-06		organelle assembly	GO:0070925	1.25E-07	4.14	7.00E-10								import across plasma membrane	GO:0098739	6.72E-03	3.89	1.17E-04
	negative regulation of cellular response to vascular endothelial growth factor stimulus	GO:1902548	1.44E-04	31.68	1.8e-06		cellular process involved in reproduction in multicellular organism	GO:0022412	2.71E-03	3.93	3.88E-05								import into cell	GO:0098657	1.30E-03	3.89	1.70E-05
	regulation of cell projection organization	GO:0031344	1.45E-04	3.07	1.82e-06		negative regulation of cellular component organization	GO:0051129	1.43E-06	3.92	9.26E-09								regulation of transmembrane transporter activity	GO:0022898	1.53E-05	3.86	1.12E-07
	morphogenesis of a branching structure	GO:0001763	1.60E-04	5.85	2.02e-06		positive regulation of transferase activity	GO:0051347	7.58E-05	3.90	6.75E-07								cellular response to metal ion	GO:0071248	4.59E-04	3.86	5.23E-06
	positive regulation of nervous system development	GO:0051962	1.63E-04	4.56	2.07e-06		microtubule-based movement	GO:0007018	6.54E-03	3.81	1.02E-04								regulation of ion transport	GO:0043269	1.07E-14	3.84	1.78E-17
	response to wounding	GO:0009611	1.66E-04	3.66	2.12e-06		organelle localization	GO:0051640	6.62E-04	3.77	8.09E-06								secretion	GO:0046903	3.74E-10	3.83	1.40E-12
	response to fibroblast growth factor	GO:0071774	1.67E-04	8.62	2.13e-06		ribonucleoprotein complex biogenesis	GO:0022613	2.36E-03	3.74	3.35E-05								regulation of calcium ion transmembrane transport	GO:1903169	5.00E-03	3.78	8.02E-05
	limb morphogenesis	GO:0035108	1.69E-04	6.47	2.17e-06		response to xenobiotic stimulus	GO:0009410	1.38E-03	3.72	1.82E-05								regulation of membrane potential	GO:0042391	1.13E-08	3.76	5.39E-11
	appendage morphogenesis	GO:0035107	1.68E-04	6.47	2.17e-06		cellular macromolecule biosynthetic process	GO:0034645	6.19E-12	3.72	1.77E-14								regulation of heart contraction	GO:0008016	1.05E-03	3.76	1.32E-05
	formation of primary germ layer	GO:0001704	1.68E-04	7.36	2.19e-06		cytoskeleton organization	GO:0007010	9.79E-10	3.68	4.17E-12								positive regulation of cell projection organization	GO:0031346	7.51E-07	3.76	4.35E-09
	negative regulation of signal transduction	GO:0009968	1.78E-04	2.39	2.32e-06		macromolecule biosynthetic process	GO:0009059	1.08E-11	3.66	3.16E-14								regulation of nervous system process	GO:0031644	8.67E-03	3.73	1.69E-04
	cell morphogenesis involved in differentiation	GO:0000904	1.80E-04	3.35	2.35e-06		positive regulation of cell population proliferation	GO:0008284	2.48E-07	3.63	1.44E-09								regulation of G protein-coupled receptor signaling pathway	GO:0008277	1.45E-02	3.72	3.16E-04
	response to external stimulus	GO:0009605	1.85E-04	1.92	2.44e-06		regulation of transferase activity	GO:0051338	8.99E-07	3.63	5.49E-09								positive regulation of ion transmembrane transporter activity	GO:0032414	3.72E-02	3.71	1.11E-03
	central nervous system development	GO:0007417	1.91E-04	2.55	2.53e-06		regulation of organelle organization	GO:0033043	6.19E-09	3.52	2.88E-11								learning or memory	GO:0007611	8.21E-05	3.71	7.52E-07
	positive regulation of chemotaxis	GO:0050921	2.25E-04	6.25	2.99e-06		cellular nitrogen compound biosynthetic process	GO:0044271	9.84E-10	3.51	4.13E-12								cell morphogenesis	GO:0000902	2.89E-13	3.70	6.08E-16
	positive regulation of cell adhesion	GO:0045785	2.48E-04	3.54	3.32e-06		regulation of protein serine/threonine kinase activity	GO:0071900	2.23E-02	3.51	3.99E-04								skeletal muscle organ development	GO:0060538	1.52E-02	3.70	3.35E-04
	cellular component organization or biogenesis	GO:0071840	2.67E-04	1.51	3.59e-06		ncRNA processing	GO:0034470	1.31E-02	3.50	2.22E-04								cellular response to inorganic substance	GO:0071241	6.13E-04	3.58	7.21E-06
	regulation of plasma membrane bounded cell projection organization	GO:0120035	2.88E-04	3.03	3.88e-06		positive regulation of protein kinase activity	GO:0045860	4.03E-02	3.22	7.99E-04								response to calcium ion	GO:0051592	1.21E-02	3.56	2.53E-04
	regulation of canonical Wnt signaling pathway	GO:0060828	2.96E-04	4.61	4.01e-06		positive regulation of kinase activity	GO:0033674	1.92E-02	3.14	3.41E-04								regulation of developmental growth	GO:0048638	1.97E-05	3.54	1.48E-07
	eye development	GO:0001654	3.06E-04	3.83	4.16e-06		positive regulation of apoptotic process	GO:0043065	1.29E-02	3.11	2.18E-04								regulation of secretion by cell	GO:1903530	5.98E-10	3.54	2.40E-12
	ear morphogenesis	GO:0042471	3.04E-04	6.81	4.17e-06		positive regulation of cell death	GO:0010942	5.52E-03	3.08	8.54E-05								cell-cell adhesion via plasma-membrane adhesion molecules	GO:0098742	2.67E-04	3.52	2.92E-06
	positive regulation of epithelial to mesenchymal transition	GO:0010718	3.36E-04	11.77	4.61e-06		regulation of protein kinase activity	GO:0045859	3.84E-03	3.05	5.86E-05								positive regulation of nervous system development	GO:0051962	1.68E-04	3.52	1.66E-06
	regulation of fibroblast growth factor receptor signaling pathway	GO:0040036	3.46E-04	15.94	4.77e-06		positive regulation of programmed cell death	GO:0043068	1.66E-02	3.02	2.91E-04								regulation of insulin secretion	GO:0050796	8.36E-03	3.51	1.60E-04
	embryonic skeletal system development	GO:0048706	3.44E-04	6.70	4.77e-06		response to radiation	GO:0009314	4.23E-02	3.00	8.47E-04								locomotory behavior	GO:0007626	5.49E-03	3.51	9.09E-05
	visual system development	GO:0150063	3.43E-04	3.79	4.78e-06		organonitrogen compound biosynthetic process	GO:1901566	3.10E-06	2.99	2.13E-08								negative regulation of cell projection organization	GO:0031345	5.72E-03	3.49	9.60E-05
	bone morphogenesis	GO:0060349	3.51E-04	7.72	4.91e-06		regulation of cytoskeleton organization	GO:0051493	1.88E-02	2.98	3.31E-04								neuron differentiation	GO:0030182	1.99E-17	3.47	1.39E-20
	skeletal muscle tissue development	GO:0007519	3.63E-04	6.64	5.1e-06		regulation of cell development	GO:0060284	2.98E-02	2.97	5.60E-04								regulation of neuron apoptotic process	GO:0043523	2.52E-03	3.44	3.64E-05
	positive regulation of signal transduction	GO:0009967	3.76E-04	2.20	5.3e-06		negative regulation of protein modification process	GO:0031400	3.22E-02	2.94	6.13E-04								cell junction organization	GO:0034330	1.22E-07	3.42	6.06E-10
	reproductive structure development	GO:0048608	3.79E-04	3.57	5.37e-06		regulation of kinase activity	GO:0043549	3.33E-03	2.86	4.94E-05								behavior	GO:0007610	5.06E-09	3.41	2.25E-11
	response to oxygen levels	GO:0070482	3.89E-04	3.95	5.54e-06		positive regulation of protein phosphorylation	GO:0001934	6.08E-03	2.82	9.43E-05								telencephalon development	GO:0021537	6.93E-04	3.39	8.29E-06
	cAMP-mediated signaling	GO:0019933	3.92E-04	15.45	5.61e-06		positive regulation of phosphorylation	GO:0042327	2.78E-03	2.80	4.03E-05								myeloid leukocyte activation	GO:0002274	3.81E-02	3.39	1.16E-03
	tissue remodeling	GO:0048771	3.99E-04	7.57	5.74e-06		positive regulation of catalytic activity	GO:0043085	1.11E-04	2.79	1.07E-06								regulation of signaling receptor activity	GO:0010469	1.14E-02	3.37	2.33E-04
	kidney epithelium development	GO:0072073	4.03E-04	6.54	5.83e-06		phosphorylation	GO:0016310	2.75E-03	2.72	3.97E-05								detection of external stimulus	GO:0009581	3.98E-02	3.36	1.22E-03
	smooth muscle contraction	GO:0006939	4.02E-04	11.31	5.86e-06		positive regulation of protein modification process	GO:0031401	1.51E-03	2.68	2.03E-05								regulation of blood circulation	GO:1903522	1.25E-03	3.36	1.62E-05
	mesenchyme morphogenesis	GO:0072132	4.00E-04	11.31	5.86e-06		cellular response to stress	GO:0033554	8.60E-06	2.68	6.40E-08								positive regulation of growth	GO:0045927	7.89E-04	3.35	9.69E-06
	sensory system development	GO:0048880	4.04E-04	3.72	5.86e-06		negative regulation of protein metabolic process	GO:0051248	1.29E-03	2.64	1.69E-05								cognition	GO:0050890	2.05E-04	3.34	2.09E-06
	reproductive system development	GO:0061458	4.02E-04	3.55	5.91e-06		reproductive process	GO:0022414	3.10E-05	2.63	2.50E-07								response to acid chemical	GO:0001101	4.08E-02	3.34	1.29E-03
	stem cell differentiation	GO:0048863	4.14E-04	5.77	6.11e-06		intracellular signal transduction	GO:0035556	3.12E-05	2.63	2.54E-07								negative regulation of neuron projection development	GO:0010977	4.07E-02	3.34	1.29E-03
	lacrimal gland development	GO:0032808	4.21E-04	47.07	6.24e-06		reproduction	GO:0000003	3.19E-05	2.62	2.62E-07								regulation of plasma membrane bounded cell projection organization	GO:0120035	1.23E-09	3.33	5.10E-12
	regulation of molecular function	GO:0065009	4.30E-04	1.75	6.4e-06		regulation of protein phosphorylation	GO:0001932	1.08E-03	2.60	1.40E-05								detection of abiotic stimulus	GO:0009582	4.24E-02	3.31	1.36E-03
	endoderm development	GO:0007492	4.65E-04	8.79	6.95e-06		negative regulation of apoptotic process	GO:0043066	6.90E-03	2.60	1.10E-04								regulation of microtubule cytoskeleton organization	GO:0070507	2.93E-02	3.30	8.05E-04
	negative regulation of epithelial cell proliferation	GO:0050680	4.71E-04	6.39	7.08e-06		regulation of protein modification process	GO:0031399	4.09E-05	2.59	3.41E-07								regulation of protein localization to membrane	GO:1905475	1.35E-02	3.29	2.86E-04
	supramolecular fiber organization	GO:0097435	4.78E-04	3.22	7.2e-06		negative regulation of cellular protein metabolic process	GO:0032269	3.50E-03	2.59	5.28E-05								positive regulation of cation transmembrane transport	GO:1904064	3.05E-02	3.28	8.47E-04
	negative regulation of endothelial cell migration	GO:0010596	4.87E-04	10.88	7.37e-06		negative regulation of gene expression	GO:0010629	7.84E-03	2.57	1.26E-04								regulation of protein polymerization	GO:0032271	2.75E-03	3.25	4.04E-05
	organ growth	GO:0035265	5.00E-04	8.67	7.6e-06		cellular biosynthetic process	GO:0044249	2.66E-08	2.57	1.36E-10								regulation of cell projection organization	GO:0031344	2.77E-09	3.25	1.20E-11
	inner ear morphogenesis	GO:0042472	5.08E-04	7.27	7.75e-06		regulation of phosphorylation	GO:0042325	4.61E-04	2.56	5.40E-06								developmental maturation	GO:0021700	2.84E-03	3.24	4.25E-05
	cardiac chamber development	GO:0003205	5.27E-04	5.59	8.08e-06		positive regulation of phosphorus metabolic process	GO:0010562	8.59E-03	2.55	1.40E-04								regulation of calcium ion transport	GO:0051924	1.83E-03	3.24	2.54E-05
	endochondral bone morphogenesis	GO:0060350	5.36E-04	10.68	8.25e-06		positive regulation of phosphate metabolic process	GO:0045937	8.56E-03	2.55	1.40E-04								positive regulation of neurogenesis	GO:0050769	4.50E-03	3.24	7.09E-05
	cyclic-nucleotide-mediated signaling	GO:0019935	5.33E-04	10.68	8.25e-06		negative regulation of programmed cell death	GO:0043069	8.78E-03	2.55	1.44E-04								regulation of secretion	GO:0051046	1.03E-08	3.21	4.87E-11
	cellular response to organonitrogen compound	GO:0071417	5.80E-04	3.06	9.01e-06		regulation of phosphate metabolic process	GO:0019220	1.77E-04	2.54	1.84E-06								neurogenesis	GO:0022008	8.56E-20	3.20	2.18E-23
	respiratory system development	GO:0060541	6.28E-04	4.97	9.79e-06		regulation of phosphorus metabolic process	GO:0051174	1.76E-04	2.54	1.84E-06								sensory perception of sound	GO:0007605	3.54E-02	3.20	1.03E-03
	neural crest cell development	GO:0014032	6.31E-04	8.34	9.88e-06		regulation of cellular component organization	GO:0051128	2.38E-08	2.54	1.18E-10								generation of neurons	GO:0048699	7.29E-18	3.19	4.64E-21
	smooth muscle cell differentiation	GO:0051145	6.52E-04	13.73	1.02e-05		gamete generation	GO:0007276	3.62E-02	2.54	7.07E-04								regulation of vesicle-mediated transport	GO:0060627	4.38E-07	3.17	2.43E-09
	regulation of pri-miRNA transcription by RNA polymerase II	GO:1902893	6.49E-04	10.30	1.02e-05		regulation of apoptotic process	GO:0042981	1.26E-04	2.54	1.26E-06								cell-cell signaling	GO:0007267	1.57E-14	3.17	2.70E-17
	skeletal muscle organ development	GO:0060538	6.49E-04	6.10	1.03e-05		cellular component biogenesis	GO:0044085	2.41E-08	2.51	1.21E-10								forebrain development	GO:0030900	4.52E-05	3.16	3.89E-07
	ureteric bud development	GO:0001657	6.76E-04	8.24	1.08e-05		organic substance biosynthetic process	GO:1901576	9.26E-08	2.50	5.12E-10								chemotaxis	GO:0006935	1.27E-06	3.15	7.92E-09
	response to corticosteroid	GO:0031960	6.99E-04	5.39	1.12e-05		organelle organization	GO:0006996	4.14E-12	2.49	1.16E-14								pallium development	GO:0021543	2.70E-02	3.15	7.11E-04
	mesonephric tubule development	GO:0072164	7.30E-04	8.14	1.17e-05		regulation of programmed cell death	GO:0043067	2.85E-04	2.49	3.21E-06								regulation of cell growth	GO:0001558	2.25E-05	3.13	1.76E-07
	mesonephric epithelium development	GO:0072163	7.27E-04	8.14	1.17e-05		biosynthetic process	GO:0009058	7.16E-08	2.48	3.82E-10								taxis	GO:0042330	1.43E-06	3.13	9.12E-09
	myoblast differentiation	GO:0045445	7.29E-04	13.36	1.18e-05		regulation of cell population proliferation	GO:0042127	7.41E-05	2.47	6.56E-07								regulation of muscle contraction	GO:0006937	4.28E-02	3.08	1.38E-03
	regulation of vascular endothelial growth factor signaling pathway	GO:1900746	7.87E-04	19.61	1.28e-05		regulation of cell death	GO:0010941	1.86E-04	2.42	2.01E-06								sensory perception of mechanical stimulus	GO:0050954	3.08E-02	3.08	8.57E-04
	camera-type eye development	GO:0043010	7.98E-04	3.89	1.3e-05		positive regulation of cellular protein metabolic process	GO:0032270	1.17E-03	2.40	1.52E-05								muscle contraction	GO:0006936	1.04E-02	3.07	2.10E-04
	cardiac muscle tissue development	GO:0048738	7.98E-04	5.30	1.31e-05		response to organic cyclic compound	GO:0014070	3.62E-02	2.40	7.09E-04								positive regulation of intracellular protein transport	GO:0090316	4.42E-02	3.06	1.44E-03
	regulation of neurogenesis	GO:0050767	7.99E-04	3.67	1.31e-05		regulation of cellular protein metabolic process	GO:0032268	1.06E-06	2.38	6.66E-09								regeneration	GO:0031099	4.41E-02	3.06	1.44E-03
	glial cell-derived neurotrophic factor receptor signaling pathway	GO:0035860	8.05E-04	36.61	1.33e-05		positive regulation of molecular function	GO:0044093	8.21E-04	2.34	1.03E-05								regulation of system process	GO:0044057	1.19E-06	3.04	7.37E-09
	lung development	GO:0030324	8.74E-04	5.24	1.45e-05		positive regulation of protein metabolic process	GO:0051247	1.21E-03	2.33	1.59E-05								nervous system development	GO:0007399	5.17E-30	3.02	3.29E-34
	response to retinoic acid	GO:0032526	8.80E-04	6.68	1.46e-05		regulation of protein metabolic process	GO:0051246	1.29E-06	2.32	8.30E-09								regulation of metal ion transport	GO:0010959	1.70E-04	2.99	1.70E-06
	stem cell development	GO:0048864	8.97E-04	7.85	1.5e-05		nucleic acid metabolic process	GO:0090304	5.48E-05	2.31	4.67E-07								response to metal ion	GO:0010038	2.60E-04	2.98	2.82E-06
	wound healing	GO:0042060	9.91E-04	3.80	1.66e-05		negative regulation of cell death	GO:0060548	3.31E-02	2.30	6.35E-04								regulation of cell junction assembly	GO:1901888	2.83E-02	2.95	7.66E-04
	respiratory tube development	GO:0030323	1.05E-03	5.12	1.77e-05		protein-containing complex subunit organization	GO:0043933	4.08E-03	2.29	6.26E-05								regulation of protein secretion	GO:0050708	7.20E-03	2.94	1.28E-04
	negative regulation of cell-substrate adhesion	GO:0010812	1.11E-03	9.30	1.88e-05		cellular nitrogen compound metabolic process	GO:0034641	1.91E-08	2.27	9.37E-11								regulation of cell size	GO:0008361	3.98E-02	2.94	1.23E-03
	developmental growth involved in morphogenesis	GO:0060560	1.12E-03	6.45	1.9e-05		cellular component assembly	GO:0022607	1.98E-05	2.26	1.56E-07								regulation of peptide hormone secretion	GO:0090276	2.92E-02	2.93	8.00E-04
	cellular nitrogen compound metabolic process	GO:0034641	1.13E-03	.41	1.92e-05		central nervous system development	GO:0007417	3.84E-02	2.26	7.59E-04								positive regulation of supramolecular fiber organization	GO:1902905	2.92E-02	2.93	8.00E-04
	chemotaxis	GO:0006935	1.16E-03	3.11	1.97e-05		multi-organism reproductive process	GO:0044703	4.50E-02	2.22	9.11E-04								plasma membrane bounded cell projection organization	GO:0120036	2.01E-12	2.93	5.63E-15
	exocrine system development	GO:0035272	1.16E-03	12.06	1.99e-05		response to abiotic stimulus	GO:0009628	2.65E-02	2.21	4.92E-04								angiogenesis	GO:0001525	2.51E-03	2.93	3.61E-05
	ameboidal-type cell migration	GO:0001667	1.19E-03	5.03	2.05e-05		protein-containing complex assembly	GO:0065003	3.13E-02	2.20	5.94E-04								regulation of nervous system development	GO:0051960	1.28E-04	2.90	1.22E-06
	response to hypoxia	GO:0001666	1.24E-03	3.95	2.13e-05		cellular component organization or biogenesis	GO:0071840	1.86E-14	2.12	4.25E-17								positive regulation of transmembrane transport	GO:0034764	2.27E-02	2.90	5.69E-04
	taxis	GO:0042330	1.23E-03	3.09	2.13e-05		nucleobase-containing compound metabolic process	GO:0006139	1.01E-04	2.10	9.50E-07								regulation of peptide secretion	GO:0002791	3.35E-02	2.88	9.49E-04
	neural crest cell differentiation	GO:0014033	1.27E-03	7.40	2.21e-05		regulation of catalytic activity	GO:0050790	5.74E-04	2.03	6.93E-06								calcium ion transport	GO:0006816	1.78E-02	2.87	4.04E-04
	embryonic limb morphogenesis	GO:0030326	1.32E-03	6.28	2.3e-05		heterocycle metabolic process	GO:0046483	1.83E-04	2.03	1.95E-06								cellular response to extracellular stimulus	GO:0031668	1.77E-02	2.87	4.04E-04
	embryonic appendage morphogenesis	GO:0035113	1.32E-03	6.28	2.3e-05		cellular macromolecule metabolic process	GO:0044260	3.23E-08	1.99	1.66E-10								positive regulation of intracellular transport	GO:0032388	3.44E-02	2.86	9.89E-04
	plasma membrane bounded cell projection organization	GO:0120036	1.37E-03	2.31	2.4e-05		cellular component organization	GO:0016043	1.02E-10	1.99	3.83E-13								response to mechanical stimulus	GO:0009612	2.52E-02	2.86	6.45E-04
	negative regulation of vascular endothelial growth factor signaling pathway	GO:1900747	1.40E-03	29.96	2.48e-05		cellular aromatic compound metabolic process	GO:0006725	3.63E-04	1.98	4.15E-06								regulation of neuron death	GO:1901214	3.29E-03	2.85	5.04E-05
	axonogenesis	GO:0007409	1.41E-03	3.67	2.48e-05		cellular protein metabolic process	GO:0044267	1.02E-04	1.93	9.66E-07								regulation of peptide transport	GO:0090087	3.54E-02	2.85	1.03E-03
	heart valve development	GO:0003170	1.40E-03	8.87	2.49e-05		organic cyclic compound metabolic process	GO:1901360	7.28E-04	1.90	9.04E-06								adenylate cyclase-modulating G protein-coupled receptor signaling pathway	GO:0007188	2.60E-02	2.85	6.72E-04
	positive regulation of epithelial cell migration	GO:0010634	1.44E-03	5.46	2.56e-05		positive regulation of nitrogen compound metabolic process	GO:0051173	5.70E-04	1.89	6.82E-06								positive regulation of secretion by cell	GO:1903532	6.98E-03	2.85	1.23E-04
	regulation of osteoblast differentiation	GO:0045667	1.46E-03	6.18	2.61e-05		positive regulation of cellular metabolic process	GO:0031325	3.73E-04	1.88	4.30E-06								cell projection organization	GO:0030030	5.49E-12	2.84	1.57E-14
	cellular response to organic cyclic compound	GO:0071407	1.46E-03	3.04	2.62e-05		gene expression	GO:0010467	3.05E-02	1.87	5.74E-04								regulation of transport	GO:0051049	4.47E-19	2.83	1.99E-22
	cell-cell adhesion	GO:0098609	1.46E-03	3.04	2.62e-05		positive regulation of metabolic process	GO:0009893	9.76E-05	1.85	9.07E-07								regulation of cytosolic calcium ion concentration	GO:0051480	3.84E-03	2.82	5.94E-05
	positive regulation of cell development	GO:0010720	1.46E-03	3.87	2.64e-05		negative regulation of cellular process	GO:0048523	9.41E-07	1.84	5.81E-09								cell junction assembly	GO:0034329	1.48E-02	2.81	3.24E-04
	axis elongation	GO:0003401	1.47E-03	16.48	2.66e-05		protein metabolic process	GO:0019538	1.80E-04	1.81	1.90E-06								positive regulation of ion transport	GO:0043270	1.19E-02	2.77	2.49E-04
	system process	GO:0003008	1.46E-03	1.90	2.66e-05		regulation of molecular function	GO:0065009	1.78E-03	1.81	2.47E-05								cell development	GO:0048468	1.03E-16	2.77	7.84E-20
	brain development	GO:0007420	1.51E-03	2.60	2.76e-05		positive regulation of macromolecule metabolic process	GO:0010604	6.80E-04	1.81	8.35E-06								cell adhesion	GO:0007155	2.38E-09	2.76	1.02E-11
	negative regulation of epithelial cell differentiation	GO:0030857	1.56E-03	11.23	2.86e-05		cellular localization	GO:0051641	2.70E-02	1.80	5.03E-04								central nervous system development	GO:0007417	7.02E-10	2.76	2.86E-12
	adenylate cyclase-modulating G protein-coupled receptor signaling pathway	GO:0007188	1.56E-03	4.43	2.86e-05		negative regulation of macromolecule metabolic process	GO:0010605	1.01E-02	1.78	1.66E-04								aging	GO:0007568	8.93E-03	2.76	1.76E-04
	positive regulation of neurogenesis	GO:0050769	1.62E-03	4.41	2.99e-05		animal organ development	GO:0048513	4.18E-03	1.76	6.43E-05								regulation of muscle system process	GO:0090257	3.29E-02	2.75	9.28E-04
	positive regulation of transcription by RNA polymerase II	GO:0045944	1.61E-03	2.22	2.99e-05		response to stress	GO:0006950	2.06E-03	1.76	2.89E-05								biological adhesion	GO:0022610	2.93E-09	2.75	1.29E-11
	epithelial tube branching involved in lung morphogenesis	GO:0060441	1.68E-03	15.84	3.14e-05		negative regulation of nitrogen compound metabolic process	GO:0051172	3.44E-02	1.76	6.62E-04								protein localization to membrane	GO:0072657	6.81E-04	2.73	8.10E-06
	chondrocyte development	GO:0002063	1.68E-03	15.84	3.14e-05		negative regulation of biological process	GO:0048519	6.00E-06	1.75	4.39E-08								extracellular matrix organization	GO:0030198	1.92E-02	2.73	4.45E-04
	cell projection organization	GO:0030030	1.69E-03	2.28	3.14e-05		negative regulation of cellular metabolic process	GO:0031324	3.27E-02	1.73	6.23E-04								extracellular structure organization	GO:0043062	1.98E-02	2.72	4.63E-04
	forebrain development	GO:0030900	1.68E-03	3.41	3.15e-05		negative regulation of metabolic process	GO:0009892	1.55E-02	1.72	2.66E-04								regulation of supramolecular fiber organization	GO:1902903	2.03E-03	2.72	2.89E-05
	cell-cell signaling	GO:0007267	1.72E-03	2.32	3.23e-05		positive regulation of cellular process	GO:0048522	3.02E-05	1.66	2.42E-07								positive regulation of cytosolic calcium ion concentration	GO:0007204	1.45E-02	2.72	3.14E-04
	chondrocyte differentiation	GO:0002062	1.72E-03	8.48	3.25e-05		regulation of nitrogen compound metabolic process	GO:0051171	4.38E-05	1.66	3.68E-07								camera-type eye development	GO:0043010	7.77E-03	2.71	1.45E-04
	negative regulation of epithelial cell migration	GO:0010633	1.72E-03	8.48	3.25e-05		macromolecule metabolic process	GO:0043170	2.42E-05	1.66	1.92E-07								external encapsulating structure organization	GO:0045229	2.10E-02	2.70	5.00E-04
	gastrulation	GO:0007369	1.75E-03	5.28	3.33e-05		positive regulation of biological process	GO:0048518	1.54E-05	1.64	1.18E-07								blood vessel morphogenesis	GO:0048514	1.64E-03	2.69	2.20E-05
	regulation of hydrolase activity	GO:0051336	1.77E-03	2.31	3.38e-05		organonitrogen compound metabolic process	GO:1901564	1.02E-03	1.63	1.30E-05								brain development	GO:0007420	1.03E-06	2.68	6.09E-09
	positive regulation of gene expression	GO:0010628	1.77E-03	2.26	3.38e-05		regulation of primary metabolic process	GO:0080090	7.81E-05	1.63	7.11E-07								cellular response to nitrogen compound	GO:1901699	1.95E-05	2.68	1.48E-07
	cellular response to retinoic acid	GO:0071300	1.85E-03	8.36	3.55e-05		multicellular organism development	GO:0007275	2.13E-03	1.63	3.00E-05								muscle system process	GO:0003012	2.21E-02	2.68	5.39E-04
	response to decreased oxygen levels	GO:0036293	1.87E-03	3.76	3.6e-05		regulation of cellular metabolic process	GO:0031323	1.00E-04	1.60	9.37E-07								regulation of hormone secretion	GO:0046883	2.98E-02	2.67	8.24E-04
	embryonic hindlimb morphogenesis	GO:0035116	1.90E-03	15.26	3.68e-05		nitrogen compound metabolic process	GO:0006807	3.36E-05	1.60	2.78E-07								regulation of actin cytoskeleton organization	GO:0032956	5.35E-03	2.65	8.75E-05
	nephron development	GO:0072006	1.93E-03	5.88	3.74e-05		system development	GO:0048731	1.59E-02	1.57	2.74E-04								regulation of neurogenesis	GO:0050767	5.33E-03	2.65	8.75E-05
	negative regulation of cell death	GO:0060548	1.93E-03	2.35	3.75e-05		anatomical structure development	GO:0048856	3.75E-03	1.56	5.69E-05								regulation of cytoskeleton organization	GO:0051493	1.96E-04	2.65	1.98E-06
	cellular response to nitrogen compound	GO:1901699	1.94E-03	2.76	3.8e-05		developmental process	GO:0032502	1.72E-03	1.55	2.38E-05								cellular response to organonitrogen compound	GO:0071417	1.02E-04	2.64	9.47E-07
	negative regulation of nitrogen compound metabolic process	GO:0051172	1.95E-03	1.80	3.83e-05		primary metabolic process	GO:0044238	1.17E-04	1.53	1.14E-06								cell-cell adhesion	GO:0098609	2.74E-04	2.64	3.03E-06
	response to organonitrogen compound	GO:0010243	1.96E-03	2.34	3.86e-05		regulation of metabolic process	GO:0019222	2.65E-04	1.53	2.95E-06								positive regulation of protein transport	GO:0051222	1.39E-02	2.63	3.00E-04
	heart valve formation	GO:0003188	2.16E-03	25.35	4.25e-05		regulation of macromolecule metabolic process	GO:0060255	1.01E-03	1.53	1.29E-05								regulation of actin filament-based process	GO:0032970	3.19E-03	2.62	4.87E-05
	regulation of actin filament-based process	GO:0032970	2.20E-03	3.31	4.35e-05		cellular metabolic process	GO:0044237	1.05E-03	1.47	1.35E-05								response to inorganic substance	GO:0010035	1.69E-04	2.62	1.68E-06
	regulation of protein phosphorylation	GO:0001932	2.31E-03	2.28	4.58e-05		organic substance metabolic process	GO:0071704	2.48E-03	1.42	3.53E-05								regulation of growth	GO:0040008	2.28E-05	2.62	1.80E-07
	positive regulation of cell death	GO:0010942	2.38E-03	2.81	4.74e-05		cellular response to stimulus	GO:0051716	1.60E-02	1.42	2.77E-04								blood vessel development	GO:0001568	6.66E-04	2.61	7.89E-06
	hair follicle development	GO:0001942	2.48E-03	7.90	4.95e-05		metabolic process	GO:0008152	3.07E-03	1.39	4.53E-05								localization within membrane	GO:0051668	4.80E-04	2.61	5.55E-06
	hair follicle morphogenesis	GO:0031069	2.49E-03	14.20	4.99e-05		regulation of cellular process	GO:0050794	7.43E-05	1.34	6.52E-07								eye development	GO:0001654	6.56E-03	2.60	1.13E-04
	regulation of cell junction assembly	GO:1901888	2.54E-03	4.53	5.11e-05		regulation of biological process	GO:0050789	6.48E-05	1.33	5.60E-07								positive regulation of transport	GO:0051050	2.89E-07	2.60	1.56E-09
	cell fate commitment	GO:0045165	2.59E-03	4.15	5.23e-05		biological regulation	GO:0065007	1.86E-03	1.26	2.60E-05								head development	GO:0060322	2.63E-06	2.59	1.72E-08
	Harderian gland development	GO:0070384	2.85E-03	61.79	5.76e-05		cellular process	GO:0009987	3.33E-07	1.25	1.95E-09								vasculature development	GO:0001944	5.67E-04	2.58	6.64E-06
	response to steroid hormone	GO:0048545	2.93E-03	3.81	5.95e-05		biological_process	GO:0008150	2.31E-04	1.13	2.52E-06								positive regulation of secretion	GO:0051047	1.65E-02	2.58	3.72E-04
	negative regulation of Wnt signaling pathway	GO:0030178	2.95E-03	4.90	6.01e-05														visual system development	GO:0150063	7.24E-03	2.57	1.30E-04
	intracellular signal transduction	GO:0035556	3.06E-03	2.03	6.25e-05														kidney development	GO:0001822	2.93E-02	2.57	8.07E-04
	positive regulation of cellular component organization	GO:0051130	3.07E-03	2.21	6.29e-05														negative regulation of growth	GO:0045926	4.99E-02	2.57	1.69E-03
	regulation of system process	GO:0044057	3.21E-03	2.83	6.6e-05														regulation of cellular component size	GO:0032535	5.69E-03	2.57	9.52E-05
	glomerulus development	GO:0032835	3.27E-03	9.51	6.73e-05														muscle organ development	GO:0007517	3.10E-02	2.56	8.66E-04
	skin epidermis development	GO:0098773	3.28E-03	7.49	6.78e-05														regulation of hormone levels	GO:0010817	1.15E-03	2.54	1.47E-05
	embryonic heart tube development	GO:0035050	3.27E-03	7.49	6.78e-05														sensory system development	GO:0048880	8.34E-03	2.53	1.61E-04
	hair cycle process	GO:0022405	3.26E-03	7.49	6.78e-05														developmental growth	GO:0048589	1.15E-02	2.53	2.36E-04
	molting cycle process	GO:0022404	3.25E-03	7.49	6.78e-05														striated muscle tissue development	GO:0014706	3.43E-02	2.52	9.95E-04
	regulation of response to external stimulus	GO:0032101	3.30E-03	2.36	6.91e-05														metal ion transport	GO:0030001	2.31E-04	2.52	2.45E-06
	Notch signaling pathway	GO:0007219	3.36E-03	6.22	7.05e-05														growth	GO:0040007	1.25E-02	2.51	2.62E-04
	somite development	GO:0061053	3.47E-03	7.39	7.31e-05														positive regulation of establishment of protein localization	GO:1904951	2.18E-02	2.50	5.28E-04
	regulation of phosphorylation	GO:0042325	3.64E-03	2.13	7.7e-05														apoptotic signaling pathway	GO:0097190	4.59E-02	2.50	1.52E-03
	metanephros development	GO:0001656	3.72E-03	7.30	7.88e-05														renal system development	GO:0072001	3.70E-02	2.49	1.10E-03
	axon development	GO:0061564	3.75E-03	3.30	7.96e-05														calcium ion homeostasis	GO:0055074	6.49E-03	2.49	1.11E-04
	positive regulation of Wnt signaling pathway	GO:0030177	3.79E-03	5.30	8.07e-05														cation transmembrane transport	GO:0098655	2.08E-04	2.48	2.13E-06
	negative regulation of smooth muscle cell proliferation	GO:0048662	3.82E-03	9.15	8.16e-05														regulation of protein transport	GO:0051223	2.01E-03	2.46	2.82E-05
	cardiocyte differentiation	GO:0035051	3.95E-03	6.05	8.47e-05														cellular response to peptide	GO:1901653	4.22E-02	2.44	1.35E-03
	epidermis morphogenesis	GO:0048730	4.03E-03	12.48	8.66e-05														regulation of anatomical structure size	GO:0090066	2.20E-03	2.44	3.15E-05
	heart valve morphogenesis	GO:0003179	4.16E-03	8.99	8.96e-05														positive regulation of cell development	GO:0010720	4.33E-02	2.44	1.39E-03
	positive regulation of axonogenesis	GO:0050772	4.22E-03	7.12	9.12e-05														regulation of establishment of protein localization	GO:0070201	1.70E-03	2.43	2.30E-05
	cellular response to heparin	GO:0071504	4.21E-03	49.43	9.13e-05														enzyme linked receptor protein signaling pathway	GO:0007167	7.00E-04	2.43	8.41E-06
	hindlimb morphogenesis	GO:0035137	4.52E-03	12.11	9.84e-05														positive regulation of kinase activity	GO:0033674	5.82E-03	2.42	9.81E-05
	ureter development	GO:0072189	4.72E-03	19.38	0.000103														cation transport	GO:0006812	2.91E-05	2.41	2.41E-07
	branch elongation of an epithelium	GO:0060602	4.70E-03	19.38	0.000103														circulatory system development	GO:0072359	1.73E-05	2.40	1.29E-07
	regulation of stem cell differentiation	GO:2000736	4.90E-03	8.67	0.000107														ion transmembrane transport	GO:0034220	2.42E-05	2.39	1.94E-07
	regulation of phosphate metabolic process	GO:0019220	4.92E-03	2.03	0.000108														regulation of localization	GO:0032879	1.91E-19	2.38	6.07E-23
	regulation of phosphorus metabolic process	GO:0051174	4.90E-03	2.03	0.000108														anatomical structure formation involved in morphogenesis	GO:0048646	2.10E-05	2.37	1.63E-07
	tube formation	GO:0035148	4.93E-03	5.08	0.000109														inorganic cation transmembrane transport	GO:0098662	1.82E-03	2.36	2.51E-05
	peptide cross-linking	GO:0018149	5.01E-03	11.77	0.000111														negative regulation of phosphate metabolic process	GO:0045936	1.57E-02	2.36	3.47E-04
	regulation of smooth muscle cell proliferation	GO:0048660	5.15E-03	5.04	0.000115														negative regulation of phosphorus metabolic process	GO:0010563	1.59E-02	2.35	3.55E-04
	positive regulation of molecular function	GO:0044093	5.31E-03	1.98	0.000119														cellular calcium ion homeostasis	GO:0006874	1.62E-02	2.35	3.63E-04
	cellular metabolic process	GO:0044237	5.45E-03	.67	0.000122														divalent inorganic cation homeostasis	GO:0072507	7.48E-03	2.35	1.37E-04
	second-messenger-mediated signaling	GO:0019932	5.52E-03	4.08	0.000124														transmembrane receptor protein tyrosine kinase signaling pathway	GO:0007169	2.13E-02	2.35	5.09E-04
	response to glucocorticoid	GO:0051384	5.61E-03	4.98	0.000126														negative regulation of phosphorylation	GO:0042326	3.53E-02	2.34	1.03E-03
	sprouting angiogenesis	GO:0002040	5.67E-03	8.38	0.000128														inorganic ion transmembrane transport	GO:0098660	1.30E-03	2.33	1.71E-05
	lung growth	GO:0060437	5.99E-03	41.19	0.000136														response to wounding	GO:0009611	1.73E-02	2.33	3.90E-04
	muscle cell development	GO:0055001	6.12E-03	4.91	0.000139														regulation of protein kinase activity	GO:0045859	1.97E-03	2.30	2.76E-05
	phasic smooth muscle contraction	GO:0014821	6.54E-03	17.34	0.000149														anatomical structure morphogenesis	GO:0009653	2.85E-13	2.30	5.81E-16
	axon guidance	GO:0007411	6.56E-03	3.99	0.000149														regulation of protein serine/threonine kinase activity	GO:0071900	4.81E-02	2.30	1.60E-03
	neuron projection guidance	GO:0097485	6.77E-03	3.97	0.000155														positive regulation of cellular component biogenesis	GO:0044089	7.44E-03	2.29	1.35E-04
	cardiac conduction system development	GO:0003161	6.89E-03	10.84	0.000158														response to xenobiotic stimulus	GO:0009410	1.58E-02	2.29	3.50E-04
	response to nitrogen compound	GO:1901698	7.03E-03	2.15	0.000162														muscle structure development	GO:0061061	1.26E-02	2.28	2.66E-04
	odontogenesis	GO:0042476	7.25E-03	5.45	0.000167														regulation of cellular protein localization	GO:1903827	8.36E-03	2.28	1.61E-04
	epithelial cell proliferation	GO:0050673	7.27E-03	6.41	0.000168														response to extracellular stimulus	GO:0009991	1.46E-02	2.27	3.20E-04
	regulation of axonogenesis	GO:0050770	7.56E-03	4.75	0.000175														positive regulation of cellular component organization	GO:0051130	5.23E-06	2.27	3.53E-08
	actin-mediated cell contraction	GO:0070252	7.67E-03	7.85	0.000179														regulation of cellular localization	GO:0060341	2.71E-04	2.27	2.99E-06
	skin development	GO:0043588	7.67E-03	3.91	0.000179														organelle localization	GO:0051640	1.35E-02	2.27	2.88E-04
	hair cycle	GO:0042633	7.67E-03	6.34	0.00018														response to organonitrogen compound	GO:0010243	2.87E-05	2.26	2.36E-07
	molting cycle	GO:0042303	7.65E-03	6.34	0.00018														vesicle-mediated transport	GO:0016192	2.79E-07	2.25	1.49E-09
	actin filament-based process	GO:0030029	7.65E-03	2.61	0.00018														regulation of anatomical structure morphogenesis	GO:0022603	9.92E-05	2.25	9.15E-07
	regulation of blood vessel endothelial cell migration	GO:0043535	8.10E-03	6.27	0.000191														regulation of protein localization	GO:0032880	2.45E-04	2.23	2.63E-06
	regulation of organ growth	GO:0046620	8.08E-03	6.27	0.000191														regulation of kinase activity	GO:0043549	1.06E-03	2.23	1.33E-05
	bud elongation involved in lung branching	GO:0060449	8.10E-03	35.31	0.000192														positive regulation of protein kinase activity	GO:0045860	4.64E-02	2.23	1.54E-03
	response to heparin	GO:0071503	8.08E-03	35.31	0.000192														response to nitrogen compound	GO:1901698	2.70E-05	2.20	2.20E-07
	regulation of Ras protein signal transduction	GO:0046578	8.08E-03	4.22	0.000193														regulation of cellular component organization	GO:0051128	7.94E-13	2.19	1.97E-15
	regulation of protein metabolic process	GO:0051246	8.20E-03	1.69	0.000196														negative regulation of cell population proliferation	GO:0008285	2.82E-03	2.19	4.20E-05
	endodermal cell differentiation	GO:0035987	8.21E-03	10.30	0.000197														tube morphogenesis	GO:0035239	6.57E-03	2.18	1.14E-04
	cellular response to abiotic stimulus	GO:0071214	8.30E-03	3.36	0.0002														negative regulation of protein modification process	GO:0031400	2.38E-02	2.18	5.99E-04
	cellular response to environmental stimulus	GO:0104004	8.28E-03	3.36	0.0002														cellular response to oxygen-containing compound	GO:1901701	6.01E-05	2.17	5.28E-07
	regulation of Notch signaling pathway	GO:0008593	8.42E-03	6.20	0.000204														cellular divalent inorganic cation homeostasis	GO:0072503	3.76E-02	2.17	1.14E-03
	endothelium development	GO:0003158	8.40E-03	6.20	0.000204														positive regulation of programmed cell death	GO:0043068	2.02E-02	2.16	4.72E-04
	regulation of animal organ morphogenesis	GO:2000027	8.50E-03	5.27	0.000207														cellular response to endogenous stimulus	GO:0071495	7.56E-05	2.16	6.83E-07
	regulation of morphogenesis of an epithelium	GO:1905330	8.59E-03	7.60	0.000209														tube development	GO:0035295	1.07E-03	2.15	1.36E-05
	response to cytokine	GO:0034097	8.71E-03	2.35	0.000213														positive regulation of transferase activity	GO:0051347	1.77E-02	2.14	4.01E-04
	regulation of growth	GO:0040008	8.75E-03	2.50	0.000214														positive regulation of apoptotic process	GO:0043065	2.70E-02	2.14	7.09E-04
	cell-matrix adhesion	GO:0007160	8.83E-03	5.23	0.000217														circulatory system process	GO:0003013	3.43E-02	2.13	9.83E-04
	negative regulation of cellular metabolic process	GO:0031324	8.85E-03	1.68	0.000217														response to nutrient levels	GO:0031667	4.14E-02	2.13	1.32E-03
	regulation of muscle tissue development	GO:1901861	8.86E-03	10.05	0.000219														locomotion	GO:0040011	2.46E-05	2.13	1.99E-07
	negative regulation of apoptotic process	GO:0043066	8.91E-03	2.27	0.00022														metal ion homeostasis	GO:0055065	1.28E-02	2.12	2.71E-04
	positive regulation of apoptotic process	GO:0043065	8.91E-03	2.75	0.000221														sensory organ development	GO:0007423	2.62E-02	2.11	6.83E-04
	gland development	GO:0048732	9.07E-03	2.98	0.000226														regulation of biological quality	GO:0065008	2.40E-19	2.11	9.14E-23
	embryonic skeletal system morphogenesis	GO:0048704	9.23E-03	6.07	0.00023														system development	GO:0048731	2.05E-22	2.10	2.60E-26
	regulation of biomineral tissue development	GO:0070167	9.21E-03	6.07	0.00023														positive regulation of locomotion	GO:0040017	2.69E-02	2.10	7.11E-04
	regulation of biomineralization	GO:0110149	1.04E-02	5.94	0.000259														positive regulation of cell death	GO:0010942	2.24E-02	2.09	5.49E-04
	regulation of protein kinase B signaling	GO:0051896	1.04E-02	4.49	0.000261														response to organic cyclic compound	GO:0014070	1.77E-03	2.08	2.42E-05
	embryonic heart tube morphogenesis	GO:0003143	1.04E-02	7.27	0.000263														movement of cell or subcellular component	GO:0006928	1.58E-05	2.05	1.17E-07
	lung morphogenesis	GO:0060425	1.06E-02	9.58	0.000268														cellular metal ion homeostasis	GO:0006875	3.70E-02	2.05	1.10E-03
	negative regulation of endothelial cell proliferation	GO:0001937	1.06E-02	9.58	0.000268														regulation of cellular component biogenesis	GO:0044087	1.18E-03	2.05	1.51E-05
	positive regulation of pri-miRNA transcription by RNA polymerase II	GO:1902895	1.06E-02	9.58	0.000268														cell migration	GO:0016477	4.23E-03	2.05	6.65E-05
	regulation of cellular protein metabolic process	GO:0032268	1.09E-02	1.70	0.000277														heart development	GO:0007507	4.61E-02	2.04	1.53E-03
	pancreas development	GO:0031016	1.11E-02	7.16	0.000283														positive regulation of developmental process	GO:0051094	7.37E-05	2.04	6.56E-07
	positive regulation of macromolecule metabolic process	GO:0010604	1.13E-02	1.56	0.000289														ion homeostasis	GO:0050801	7.77E-03	2.03	1.45E-04
	gland morphogenesis	GO:0022612	1.14E-02	5.82	0.000292														transmembrane transport	GO:0055085	2.19E-04	2.03	2.27E-06
	digestive tract morphogenesis	GO:0048546	1.15E-02	9.36	0.000296														response to endogenous stimulus	GO:0009719	5.45E-05	2.03	4.75E-07
	cardiac ventricle morphogenesis	GO:0003208	1.18E-02	7.06	0.000304														response to oxygen-containing compound	GO:1901700	5.50E-06	2.03	3.75E-08
	positive regulation of programmed cell death	GO:0043068	1.19E-02	2.67	0.000306														positive regulation of cellular component movement	GO:0051272	4.00E-02	2.03	1.24E-03
	regulation of reproductive process	GO:2000241	1.24E-02	4.36	0.000322														regulation of organelle organization	GO:0033043	2.31E-04	2.02	2.43E-06
	adenylate cyclase-activating G protein-coupled receptor signaling pathway	GO:0007189	1.37E-02	4.85	0.000354														cellular developmental process	GO:0048869	2.00E-15	2.02	2.42E-18
	negative regulation of canonical Wnt signaling pathway	GO:0090090	1.36E-02	4.85	0.000354														cell differentiation	GO:0030154	4.92E-15	2.01	7.82E-18
	negative regulation of osteoblast differentiation	GO:0045668	1.37E-02	8.95	0.000357														ion transport	GO:0006811	3.13E-04	2.01	3.49E-06
	cellular response to hormone stimulus	GO:0032870	1.44E-02	2.72	0.000377														multicellular organism development	GO:0007275	2.76E-21	2.01	5.27E-25
	autonomic nervous system development	GO:0048483	1.49E-02	8.76	0.000391														cellular cation homeostasis	GO:0030003	4.10E-02	1.97	1.30E-03
	regulation of intracellular signal transduction	GO:1902531	1.50E-02	1.84	0.000393														regulation of locomotion	GO:0040012	2.62E-03	1.97	3.80E-05
	calcium ion homeostasis	GO:0055074	1.52E-02	2.82	0.000401														positive regulation of phosphorylation	GO:0042327	1.11E-02	1.97	2.27E-04
	positive regulation of canonical Wnt signaling pathway	GO:0090263	1.55E-02	5.49	0.000408														cation homeostasis	GO:0055080	2.50E-02	1.96	6.37E-04
	cellular response to lipid	GO:0071396	1.55E-02	2.70	0.000411														positive regulation of phosphorus metabolic process	GO:0010562	8.61E-03	1.95	1.67E-04
	positive regulation of intracellular signal transduction	GO:1902533	1.58E-02	2.15	0.00042														positive regulation of phosphate metabolic process	GO:0045937	8.58E-03	1.95	1.67E-04
	regulation of nitrogen compound metabolic process	GO:0051171	1.58E-02	1.38	0.000422														regulation of MAPK cascade	GO:0043408	3.94E-02	1.93	1.21E-03
	cellular aromatic compound metabolic process	GO:0006725	1.60E-02	.46	0.000426														negative regulation of catalytic activity	GO:0043086	2.02E-02	1.93	4.74E-04
	circulatory system process	GO:0003013	1.61E-02	2.69	0.000429														regulation of transferase activity	GO:0051338	1.17E-02	1.92	2.43E-04
	positive regulation of positive chemotaxis	GO:0050927	1.62E-02	12.67	0.000433														cellular ion homeostasis	GO:0006873	4.80E-02	1.92	1.62E-03
	negative regulation of programmed cell death	GO:0043069	1.63E-02	2.23	0.000437														inorganic ion homeostasis	GO:0098771	3.60E-02	1.92	1.06E-03
	cardiac muscle cell myoblast differentiation	GO:0060379	1.66E-02	24.71	0.000446														membrane organization	GO:0061024	2.15E-02	1.91	5.18E-04
	embryonic skeletal joint morphogenesis	GO:0060272	1.65E-02	24.71	0.000446														cellular localization	GO:0051641	2.95E-07	1.90	1.61E-09
	homeostatic process	GO:0042592	1.65E-02	1.85	0.000447														regulation of cellular component movement	GO:0051270	5.10E-03	1.90	8.27E-05
	proteoglycan metabolic process	GO:0006029	1.69E-02	6.50	0.000458														cellular chemical homeostasis	GO:0055082	3.22E-02	1.90	9.06E-04
	MAPK cascade	GO:0000165	1.69E-02	4.14	0.00046														positive regulation of multicellular organismal process	GO:0051240	3.44E-04	1.90	3.88E-06
	endoderm formation	GO:0001706	1.71E-02	8.41	0.000467														negative regulation of molecular function	GO:0044092	3.13E-03	1.88	4.76E-05
	positive regulation of cell projection organization	GO:0031346	1.72E-02	3.06	0.000469														positive regulation of protein phosphorylation	GO:0001934	4.02E-02	1.88	1.25E-03
	adenylate cyclase-inhibiting G protein-coupled receptor signaling pathway	GO:0007193	1.79E-02	6.42	0.000489														regulation of protein phosphorylation	GO:0001932	4.99E-03	1.88	8.02E-05
	endochondral ossification	GO:0001958	1.80E-02	12.20	0.000493														establishment of localization in cell	GO:0051649	1.17E-04	1.88	1.10E-06
	camera-type eye photoreceptor cell differentiation	GO:0060219	1.79E-02	12.20	0.000493														regulation of cell communication	GO:0010646	9.24E-11	1.87	3.18E-13
	regulation of positive chemotaxis	GO:0050926	1.79E-02	12.20	0.000493														anatomical structure development	GO:0048856	7.81E-19	1.87	4.47E-22
	replacement ossification	GO:0036075	1.78E-02	12.20	0.000493														positive regulation of cell communication	GO:0010647	1.35E-04	1.86	1.30E-06
	negative regulation of smooth muscle cell migration	GO:0014912	1.78E-02	12.20	0.000493														regulation of cell motility	GO:2000145	1.34E-02	1.86	2.86E-04
	nucleic acid metabolic process	GO:0090304	1.78E-02	.37	0.000493														regulation of multicellular organismal development	GO:2000026	1.76E-03	1.86	2.42E-05
	blood circulation	GO:0008015	1.78E-02	2.89	0.000495														response to abiotic stimulus	GO:0009628	6.15E-03	1.85	1.04E-04
	regulation of catalytic activity	GO:0050790	1.78E-02	1.65	0.000495														positive regulation of signaling	GO:0023056	1.96E-04	1.85	1.97E-06
	positive regulation of endothelial cell migration	GO:0010595	1.81E-02	5.29	0.000504														regulation of signaling	GO:0023051	2.70E-10	1.85	9.62E-13
	placenta development	GO:0001890	1.82E-02	4.58	0.000509														cellular homeostasis	GO:0019725	2.81E-02	1.85	7.54E-04
	morphogenesis of embryonic epithelium	GO:0016331	1.81E-02	4.58	0.000509														regulation of cell population proliferation	GO:0042127	2.08E-04	1.84	2.15E-06
	regulation of small GTPase mediated signal transduction	GO:0051056	1.83E-02	3.21	0.000515														regulation of phosphorylation	GO:0042325	3.88E-03	1.84	6.02E-05
	response to peptide	GO:1901652	1.87E-02	2.75	0.000527														regulation of cell migration	GO:0030334	2.70E-02	1.83	7.16E-04
	cell-substrate adhesion	GO:0031589	1.90E-02	4.05	0.000536														apoptotic process	GO:0006915	3.76E-02	1.80	1.14E-03
	regulation of cell morphogenesis	GO:0022604	1.92E-02	3.19	0.000544														programmed cell death	GO:0012501	3.39E-02	1.78	9.67E-04
	regulation of morphogenesis of a branching structure	GO:0060688	1.95E-02	8.08	0.000553														cell communication	GO:0007154	7.52E-16	1.77	8.14E-19
	inflammatory response	GO:0006954	1.94E-02	2.63	0.000553														negative regulation of protein metabolic process	GO:0051248	2.70E-02	1.77	7.14E-04
	endothelial cell differentiation	GO:0045446	1.95E-02	6.26	0.000556														signaling	GO:0023052	3.88E-15	1.76	5.92E-18
	positive regulation of phosphatidylinositol 3-kinase signaling	GO:0014068	1.95E-02	6.26	0.000556														cell death	GO:0008219	3.82E-02	1.76	1.17E-03
	homeostasis of number of cells within a tissue	GO:0048873	1.95E-02	11.77	0.000558														developmental process	GO:0032502	1.16E-16	1.75	9.61E-20
	negative regulation of muscle hypertrophy	GO:0014741	1.94E-02	11.77	0.000558														chemical homeostasis	GO:0048878	2.16E-02	1.75	5.20E-04
	negative regulation of muscle adaptation	GO:0014745	1.96E-02	22.47	0.000563														localization of cell	GO:0051674	3.99E-02	1.75	1.23E-03
	positive regulation of nitrogen compound metabolic process	GO:0051173	1.96E-02	1.57	0.000566														cell motility	GO:0048870	3.98E-02	1.75	1.23E-03
	regulation of actin cytoskeleton organization	GO:0032956	2.04E-02	2.98	0.00059														cellular protein localization	GO:0034613	7.51E-03	1.75	1.38E-04
	regulation of blood pressure	GO:0008217	2.15E-02	3.96	0.000622														regulation of phosphate metabolic process	GO:0019220	7.56E-03	1.74	1.40E-04
	cell fate specification	GO:0001708	2.17E-02	6.10	0.000629														regulation of phosphorus metabolic process	GO:0051174	7.53E-03	1.74	1.40E-04
	regulation of myoblast differentiation	GO:0045661	2.24E-02	7.77	0.000651														negative regulation of cell communication	GO:0010648	1.01E-02	1.74	2.03E-04
	neural crest cell migration	GO:0001755	2.23E-02	7.77	0.000651														regulation of developmental process	GO:0050793	3.10E-05	1.74	2.58E-07
	positive regulation of protein kinase B signaling	GO:0051897	2.34E-02	5.01	0.000682														negative regulation of signaling	GO:0023057	1.04E-02	1.74	2.09E-04
	negative regulation of macromolecule metabolic process	GO:0010605	2.37E-02	1.60	0.000695														cellular macromolecule localization	GO:0070727	7.77E-03	1.73	1.46E-04
	cardioblast differentiation	GO:0010002	2.38E-02	20.59	0.000697														response to organic substance	GO:0010033	7.73E-06	1.72	5.36E-08
	cartilage development involved in endochondral bone morphogenesis	GO:0060351	2.40E-02	10.98	0.000706														cellular response to chemical stimulus	GO:0070887	1.96E-05	1.71	1.50E-07
	chondroitin sulfate metabolic process	GO:0030204	2.40E-02	10.98	0.000706														intracellular signal transduction	GO:0035556	7.98E-03	1.70	1.52E-04
	eye morphogenesis	GO:0048592	2.42E-02	4.34	0.000713														negative regulation of signal transduction	GO:0009968	2.98E-02	1.70	8.23E-04
	regulation of binding	GO:0051098	2.49E-02	2.91	0.000736														cell surface receptor signaling pathway	GO:0007166	9.77E-04	1.68	1.21E-05
	negative regulation of metabolic process	GO:0009892	2.49E-02	1.56	0.000737														cellular response to organic substance	GO:0071310	1.46E-03	1.67	1.93E-05
	regulation of cytosolic calcium ion concentration	GO:0051480	2.52E-02	3.07	0.00075														regulation of multicellular organismal process	GO:0051239	7.79E-05	1.67	7.09E-07
	heterocycle metabolic process	GO:0046483	2.52E-02	.47	0.00075														homeostatic process	GO:0042592	1.12E-02	1.66	2.28E-04
	positive regulation of response to external stimulus	GO:0032103	2.52E-02	2.77	0.000751														transport	GO:0006810	1.99E-07	1.66	1.01E-09
	positive regulation of epithelial cell differentiation	GO:0030858	2.54E-02	7.49	0.000761														positive regulation of molecular function	GO:0044093	2.13E-02	1.64	5.08E-04
	ventricular cardiac muscle tissue development	GO:0003229	2.54E-02	7.49	0.000761														establishment of localization	GO:0051234	2.42E-07	1.64	1.25E-09
	striated muscle cell differentiation	GO:0051146	2.57E-02	3.84	0.000771														localization	GO:0051179	1.64E-10	1.63	5.75E-13
	regulation of heart contraction	GO:0008016	2.56E-02	3.84	0.000771														multicellular organismal process	GO:0032501	1.24E-15	1.63	1.42E-18
	response to purine-containing compound	GO:0014074	2.57E-02	4.28	0.000774														system process	GO:0003008	3.28E-03	1.62	5.05E-05
	positive regulation of animal organ morphogenesis	GO:0110110	2.61E-02	10.63	0.00079														response to external stimulus	GO:0009605	7.55E-04	1.62	9.12E-06
	establishment of mitotic spindle orientation	GO:0000132	2.61E-02	10.63	0.00079														animal organ development	GO:0048513	3.43E-05	1.62	2.88E-07
	embryonic forelimb morphogenesis	GO:0035115	2.60E-02	10.63	0.00079														regulation of molecular function	GO:0065009	4.51E-05	1.62	3.85E-07
	regulation of mesenchymal cell proliferation	GO:0010464	2.60E-02	10.63	0.00079														response to chemical	GO:0042221	7.57E-07	1.60	4.33E-09
	regulation of macromolecule metabolic process	GO:0060255	2.59E-02	1.34	0.000791														regulation of protein modification process	GO:0031399	4.10E-02	1.59	1.30E-03
	regulation of cell growth	GO:0001558	2.63E-02	2.75	0.000803														regulation of intracellular signal transduction	GO:1902531	2.55E-02	1.59	6.55E-04
	regulation of MAPK cascade	GO:0043408	2.63E-02	2.38	0.000804														positive regulation of signal transduction	GO:0009967	4.87E-02	1.58	1.65E-03
	regulation of cell shape	GO:0008360	2.63E-02	4.25	0.000805														regulation of cell differentiation	GO:0045595	4.32E-02	1.58	1.39E-03
	regulation of anatomical structure size	GO:0090066	2.64E-02	2.53	0.000812														cellular component organization	GO:0016043	5.39E-08	1.53	2.64E-10
	collagen metabolic process	GO:0032963	2.66E-02	7.36	0.000821														regulation of signal transduction	GO:0009966	2.63E-03	1.52	3.83E-05
	regulation of protein modification process	GO:0031399	2.68E-02	1.83	0.000826														regulation of catalytic activity	GO:0050790	1.04E-02	1.52	2.12E-04
	trans-synaptic signaling by BDNF	GO:0099191	2.74E-02	82.38	0.000846														signal transduction	GO:0007165	4.38E-06	1.51	2.93E-08
	trans-synaptic signaling by BDNF, modulating synaptic transmission	GO:0099183	2.73E-02	82.38	0.000846														protein localization	GO:0008104	4.33E-02	1.50	1.40E-03
	retinal rod cell differentiation	GO:0060221	2.74E-02	19.01	0.00085														cellular component organization or biogenesis	GO:0071840	1.04E-06	1.48	6.08E-09
	positive regulation of nucleic acid-templated transcription	GO:1903508	2.75E-02	1.79	0.000857														positive regulation of cellular process	GO:0048522	8.91E-06	1.44	6.35E-08
	positive regulation of transcription, DNA-templated	GO:0045893	2.75E-02	1.79	0.000857														positive regulation of biological process	GO:0048518	7.96E-06	1.41	5.57E-08
	positive regulation of RNA biosynthetic process	GO:1902680	2.78E-02	1.79	0.000868														cellular response to stimulus	GO:0051716	7.20E-06	1.40	4.95E-08
	vascular endothelial growth factor receptor signaling pathway	GO:0048010	2.81E-02	10.30	0.00088														negative regulation of cellular process	GO:0048523	2.79E-03	1.37	4.14E-05
	aortic valve morphogenesis	GO:0003180	2.81E-02	10.30	0.00088														response to stimulus	GO:0050896	1.30E-06	1.35	8.17E-09
	cellular response to glucocorticoid stimulus	GO:0071385	2.81E-02	7.23	0.000884														regulation of cellular process	GO:0050794	6.80E-12	1.33	2.03E-14
	cellular calcium ion homeostasis	GO:0006874	2.85E-02	2.71	0.000897														negative regulation of biological process	GO:0048519	1.43E-02	1.30	3.10E-04
	mesoderm development	GO:0007498	2.87E-02	4.77	0.000906														regulation of biological process	GO:0050789	6.40E-11	1.30	2.16E-13
	positive regulation of cytosolic calcium ion concentration	GO:0007204	2.89E-02	3.19	0.000915														biological regulation	GO:0065007	1.70E-11	1.29	5.40E-14
	organic cyclic compound metabolic process	GO:1901360	2.94E-02	.51	0.000933														cellular process	GO:0009987	1.17E-06	1.16	7.07E-09
	cell junction organization	GO:0034330	2.94E-02	2.59	0.000935														biological_process	GO:0008150	4.56E-04	1.08	5.26E-06
	negative regulation of small GTPase mediated signal transduction	GO:0051058	2.99E-02	7.10	0.000951														organic substance metabolic process	GO:0071704	2.45E-02	.78	6.23E-04
	epithelial cell differentiation	GO:0030855	3.03E-02	2.49	0.000966														metabolic process	GO:0008152	9.92E-03	.78	1.98E-04
	negative regulation of epithelial to mesenchymal transition	GO:0010719	3.06E-02	9.99	0.000977														cellular metabolic process	GO:0044237	2.21E-02	.77	5.36E-04
	response to stress	GO:0006950	3.09E-02	1.51	0.000987														primary metabolic process	GO:0044238	5.03E-03	.74	8.13E-05
	cardiac ventricle development	GO:0003231	3.09E-02	4.69	0.000992														cellular nitrogen compound metabolic process	GO:0034641	2.80E-03	.57	4.13E-05
	artery development	GO:0060840	3.11E-02	5.55	0.001														catabolic process	GO:0009056	3.18E-02	.53	8.92E-04
	central nervous system neuron development	GO:0021954	3.11E-02	5.55	0.001														small molecule metabolic process	GO:0044281	2.78E-02	.47	7.44E-04
	embryonic skeletal joint development	GO:0072498	3.17E-02	17.65	0.00102														organic substance catabolic process	GO:1901575	1.91E-02	.46	4.39E-04
	striated muscle cell proliferation	GO:0014855	3.17E-02	17.65	0.00102														macromolecule biosynthetic process	GO:0009059	3.75E-02	.46	1.13E-03
	cardiac left ventricle morphogenesis	GO:0003214	3.16E-02	17.65	0.00102														gene expression	GO:0010467	1.70E-03	.43	2.31E-05
	regulation of transmembrane receptor protein serine/threonine kinase signaling pathway	GO:0090092	3.27E-02	3.36	0.00106														cellular macromolecule biosynthetic process	GO:0034645	2.17E-02	.43	5.24E-04
	divalent inorganic cation homeostasis	GO:0072507	3.25E-02	2.56	0.00106														cellular aromatic compound metabolic process	GO:0006725	1.17E-05	.41	8.38E-08
	somatic stem cell population maintenance	GO:0035019	3.32E-02	9.69	0.00108														cellular catabolic process	GO:0044248	2.67E-03	.39	3.91E-05
	somitogenesis	GO:0001756	3.60E-02	6.75	0.00117														organic cyclic compound metabolic process	GO:1901360	1.08E-06	.39	6.49E-09
	negative regulation of reproductive process	GO:2000242	3.59E-02	6.75	0.00117														RNA metabolic process	GO:0016070	7.33E-03	.39	1.33E-04
	cell activation	GO:0001775	3.59E-02	2.37	0.00118														heterocycle metabolic process	GO:0046483	7.54E-07	.35	4.27E-09
	blood vessel remodeling	GO:0001974	3.64E-02	9.41	0.00119														nucleic acid metabolic process	GO:0090304	3.42E-05	.34	2.89E-07
	chondroitin sulfate proteoglycan metabolic process	GO:0050654	3.63E-02	9.41	0.00119														nucleobase-containing compound metabolic process	GO:0006139	7.56E-07	.33	4.23E-09
	endocardial cushion morphogenesis	GO:0003203	3.62E-02	9.41	0.00119														chromosome organization	GO:0051276	1.15E-02	.31	2.38E-04
	regulation of extracellular matrix assembly	GO:1901201	3.69E-02	16.48	0.00122														macromolecule catabolic process	GO:0009057	1.83E-02	.30	4.19E-04
	muscle cell fate commitment	GO:0042693	3.68E-02	16.48	0.00122														protein modification by small protein conjugation	GO:0032446	3.26E-02	.26	9.18E-04
	cellular amide metabolic process	GO:0043603	3.72E-02	.11	0.00123														carboxylic acid metabolic process	GO:0019752	8.93E-03	.22	1.76E-04
	positive regulation of endothelial cell proliferation	GO:0001938	3.73E-02	5.31	0.00124														cellular macromolecule catabolic process	GO:0044265	7.04E-03	.22	1.24E-04
	actin filament-based movement	GO:0030048	3.72E-02	5.31	0.00124														oxoacid metabolic process	GO:0043436	7.21E-03	.22	1.28E-04
	cellular response to corticosteroid stimulus	GO:0071384	3.77E-02	6.64	0.00126														protein modification by small protein conjugation or removal	GO:0070647	5.48E-03	.21	9.03E-05
	regulation of keratinocyte differentiation	GO:0045616	3.94E-02	9.15	0.00131														organic acid metabolic process	GO:0006082	5.59E-03	.21	9.28E-05
	establishment of mitotic spindle localization	GO:0040001	3.93E-02	9.15	0.00131														DNA metabolic process	GO:0006259	1.00E-02	.19	2.00E-04
	regulation of hormone metabolic process	GO:0032350	3.92E-02	9.15	0.00131														detection of chemical stimulus	GO:0009593	4.04E-02	.17	1.26E-03
	embryonic camera-type eye development	GO:0031076	3.91E-02	9.15	0.00131														sensory perception of chemical stimulus	GO:0007606	3.16E-02	.17	8.85E-04
	cellular response to cytokine stimulus	GO:0071345	3.91E-02	2.23	0.00132														detection of chemical stimulus involved in sensory perception of smell	GO:0050911	4.16E-02	.10	1.33E-03
	artery morphogenesis	GO:0048844	3.98E-02	6.54	0.00134														DNA repair	GO:0006281	2.47E-02	.09	6.29E-04
	regulation of primary metabolic process	GO:0080090	3.98E-02	1.34	0.00134														detection of chemical stimulus involved in sensory perception	GO:0050907	1.84E-02	.09	4.23E-04
	telencephalon development	GO:0021537	4.08E-02	3.24	0.00138														translation	GO:0006412	2.74E-02	< 0.01	7.30E-04
	regulation of SA node cell action potential	GO:0098907	4.13E-02	54.92	0.0014														small molecule catabolic process	GO:0044282	2.64E-02	< 0.01	6.88E-04
	cardiac right atrium morphogenesis	GO:0003213	4.12E-02	54.92	0.0014
	developmental process involved in reproduction	GO:0003006	4.16E-02	2.02	0.00142
	regulation of gene expression by genetic imprinting	GO:0006349	4.19E-02	15.45	0.00143
	cell death	GO:0008219	4.18E-02	2.02	0.00143
	aortic valve development	GO:0003176	4.22E-02	8.91	0.00144
	cellular metal ion homeostasis	GO:0006875	4.24E-02	2.39	0.00145
	response to cAMP	GO:0051591	4.42E-02	5.10	0.00152
	positive regulation of metabolic process	GO:0009893	4.46E-02	1.46	0.00154
	regulation of cell migration involved in sprouting angiogenesis	GO:0090049	4.58E-02	8.67	0.00158
	establishment of spindle orientation	GO:0051294	4.58E-02	8.67	0.00158
	forelimb morphogenesis	GO:0035136	4.57E-02	8.67	0.00158
	cellular biosynthetic process	GO:0044249	4.58E-02	.47	0.00159
	positive regulation of phosphorus metabolic process	GO:0010562	4.65E-02	2.05	0.00161
	positive regulation of phosphate metabolic process	GO:0045937	4.64E-02	2.05	0.00161
	cardiac septum morphogenesis	GO:0060411	4.67E-02	6.24	0.00163
	regulation of focal adhesion assembly	GO:0051893	4.67E-02	6.24	0.00163
	regulation of cell-substrate junction assembly	GO:0090109	4.66E-02	6.24	0.00163
	regulation of metabolic process	GO:0019222	4.74E-02	1.30	0.00166
	regulation of hair follicle development	GO:0051797	4.76E-02	14.54	0.00167
	pulmonary valve morphogenesis	GO:0003184	4.75E-02	14.54	0.00167
	tissue migration	GO:0090130	4.76E-02	4.99	0.00168
	negative regulation of cell development	GO:0010721	4.79E-02	3.77	0.00169
	response to organophosphorus	GO:0046683	4.87E-02	4.24	0.00172
	regulation of striated muscle tissue development	GO:0016202	4.87E-02	8.45	0.00173
	muscle tissue morphogenesis	GO:0060415	4.89E-02	6.15	0.00173
	positive regulation of protein phosphorylation	GO:0001934	4.88E-02	2.16	0.00174
	chemical homeostasis	GO:0048878	4.89E-02	1.92	0.00174

## Sheet: Fig 5 Gene Lists
	Merged Signatures			Merged Subsignatures
	ADR	MES		ADR-Cured	ADR-Relapse	MES-Cured	MES-Relapse
	AARS	A1CF		TH	LSM3	ATP13A4	TF
	AATK	A2M		UCP2	KNSTRN	LRMP	FGGY
	ABCA12	A2ML1		TMEM108	VRK1	GRIN2B	CFH
	ABCA3	AASS		C1QTNF2	GGH	CADPS2	SULT1B1
	ABCB1	ABCA1		WDR86	ZWILCH	PCOLCE2	DSG2
	ABCG1	ABCA10		DBH	RBBP8	EFEMP1	WIPI1
	ABLIM1	ABCA12		CYGB	MSH6	MROH8	ABL1
	ABLIM3	ABCA13		APBA2	KPNB1	S100A10	HERC5
	AC002044.1	ABCA6		CABYR	LIN28B	GBP6	TUBB6
	AC002454.1	ABCA8		PAPPA2	CSE1L	SERPINB6	CD58
	AC004540.4	ABCA9		ABCB1	TDG	TP63	PTGR1
	AC004878.2	ABCB4		EFNA5	OLA1	HAPLN1	SCEL
	AC004980.7	ABCB5		PTBP2	MLH1	TMBIM4	EPS8
	AC005013.5	ABCC4		SGPP2	NARS2	CFAP221	BTG2
	AC006019.4	ABCC9		PEG3	ZC3H15	EYA4	PPARGC1A
	AC006480.1	ABHD12B		CCDC144NL	C11ORF58	HTRA1	MSRB2
	AC007362.1	ABHD14A		PAGE5	CEP162	NOX4	FBXO15
	AC010883.5	ABL1		PENK	MNAT1	SLCO1A2	COL6A6
	AC011899.9	ABLIM3		DDC	ZRANB2	ACSS3	CFAP43
	AC012506.4	ABRACL		SPOCK1	SPRY4	GRK5	ACSM3
	AC023115.4	AC002429.5		SESN3	CAAP1	RCAN1	TSPAN14
	AC074363.1	AC003075.4		LRRC55	SPRY2	SRGAP2C	IGFBP3
	AC091801.1	AC003991.3		SLIT1	HEY1	ASAH2	COL4A2
	AC107057.2	AC005301.9		FAM174B	DHX35	RAPGEF1	C1ORF198
	AC108004.5	AC005537.2		KIRREL3	COG2	MDGA2	SH3BP5
	AC108025.2	AC007064.24		ISL1	UAP1	PDE9A	COL24A1
	AC108142.1	AC007246.3		SIX3	C1ORF131	DPYSL2	BCO2
	AC109326.1	AC007405.4		MDGA1	MCM7	CORO2B	FLNC
	AC123768.4	AC007731.1		CACNA2D2	INO80C	GABRG2	TMC8
	AC138969.4	AC008067.2		PLXNA1	TUBB4B	TSC22D3	SPIDR
	AC159540.2	AC008079.9		EBF1	ENDOG	RHOB	DDOST
	ACAD10	AC008103.3		CCND1	DDX39A	BCL2L1	PRDX4
	ACAP3	AC008103.4		CCSAP	RANBP1	SYNE1	OSTC
	ACHE	AC008132.15		CADM1	LSM4	SLC1A2	PTRHD1
	ACOT7	AC008691.1		ARRDC4	CENPV	NSF	RPL32
	ACTG1	AC008697.1		SNTG2	ELAC2	PTGFR	RPS3
	ACTL6B	AC009120.4		SLC35F3	NOP56	WDR7	RPL27A
	ACVR1B	AC009264.1		RAD51D	PSMG4	PARP11	RPL29
	ADAM22	AC010096.2		INSM2	RPS4Y1	ELMOD1	RPL12
	ADAMTS1	AC011718.2		POU2F2	TRAP1	RYR2	RPL8
	ADCY1	AC012593.1		PHF21B	EPHB3	POU6F2	RPL36
	ADCY2	AC013400.2		ZNF738	GGCT	ZBTB16	ARMC10
	ADCYAP1R1	AC015922.6		VSTM2A	CCNJL	TMEFF2	NOS3
	ADGRB1	AC016700.6		FKBP4	ZNF138	RAB31	SLC29A3
	ADGRB2	AC016907.3		MEAF6	COX11	VAPA	PLAC9
	ADGRB3	AC064846.1		FEV	LMO3	SVOPL	SSBP4
	ADGRL1	AC073130.1		RPS6KL1	TIAM1	TLN2	TXN2
	ADM2	AC073464.10		KLHDC8A	RFC3	NNT	PNKD
	ADRB2	AC074093.1		TAGLN3	NET1	KALRN	EIF3K
	ADRBK2	AC092415.1		TP53I11	FKBP5	MEDAG	POLR2L
	AGAP2	AC092594.1		SCRT2	RFC4	YAP1	RNF7
	AGAP3	AC093106.7		DPYSL5	EZH2	BTD	PDGFRA
	AGBL4	AC093627.10		CRMP1	PRIM1	INPP4A	BNC2
	AGER	AC096677.1		BRSK2	MCM6	PIK3R1	TCEANC2
	AGRN	AC097467.2		ERC2	RRM2	ETS2	CDON
	AGTPBP1	AC099057.8		FHL1	PBK	PEX5L	FMNL3
	AHI1	AC104820.2		CACNG4	UBE2T	CMIP	NTM
	AHSA1	AC106869.2		BASP1	GMNN	AFF2	MUC19
	AJAP1	AC108025.2		PTS	KIF23	ZNF546	EGFR
	AKAP1	AC144521.1		GLRX	NUF2	LMBR1	STRIP2
	AKAP12	ACACB		NEFM	KIF15	NBR1	ADAMTS6
	AKAP13	ACADVL		NEFL	CENPU	SERINC5	LEPROT
	AKAP6	ACAP2		ASRGL1	PRC1	TM9SF2	PDE3A
	AKAP9	ACOXL		HSBP1	CDKN3	VWA8	SLC35A3
	ALCAM	ACRBP		TMSB4X	TMEM97	HIPK3	GALNT10
	ALDH7A1	ACSM2A		GDPD1	MCM2	KCTD12	NPHP1
	ALK	ACSM2B		C3ORF14	UBE2C	EPM2A	TMEM87B
	ALPK3	ACSM3		LEPROTL1	FOXM1	DUSP1	SYNJ2
	AMER3	ACSS3		ANKRD46	MYBL2	SLC35A5	DDX60L
	AMIGO2	ACTA1		DAAM1	CDCA5	AP5M1	TRAM2
	ANAPC2	ACTA2		AUTS2	BIRC5	FBXO3	LHFPL2
	ANK1	ACTB		FZD3	HK2	BACH1	RGL1
	ANK2	ACTN1		ONECUT2	MKI67	ANKEF1	PBXIP1
	ANK3	ACTR3B		SLC1A2	FIGNL1	ELOVL7	MR1
	ANKRD12	ACTR3C		ASAP1	PRPF4B	NRXN1	NFIC
	ANKRD13B	ACYP2		DAPK1	TCERG1	FAM135B	SLC16A4
	ANKRD36	ADAM19		ALCAM	ATAD5	USH2A	NFKB2
	ANKRD36B	ADAM29		QDPR	RAB4A	TRDN	LATS2
	ANKRD36C	ADAM32		CHGA	EIF1AY	LIFR	DDX60
	ANKRD46	ADAM7		ARHGEF33	KDM1A	SLC44A5	CD34
	ANKS1A	ADAM9		RELN	GLUL	CCSER1	MGLL
	ANO3	ADAMTS12		DSEL	GLDC	PLD5	CCDC30
	ANO5	ADAMTS19		RERE	SFPQ	GTDC1	SCRG1
	ANO6	ADAMTS20		LRP1	ANP32A	RASSF5	S100A16
	ANOS1	ADAMTS3		COL6A2	DKK1	C12ORF60	PLOD3
	ANP32A	ADAMTS5		MYH15	SMARCD1	PTPRG	KDELR3
	AP000781.1	ADAMTS6		CDC42EP1	DNAJC9	ERBB4	PCDHB1
	AP1S2	ADAMTS9		BHLHE40	NELFCD	GUCY1A2	CMTM3
	APBA1	ADAMTSL3		LRRC4C	REC8	ALDH1L2	SDC4
	APBA2	ADAP1		GLG1	PITPNB	SAR1B	BAG3
	APC2	ADCY1		CHRM3	FBXO8	PDE4DIP	EGR1
	APLNR	ADCY10		LONRF2	CEP44	ANO5	ARHGEF40
	APLP1	ADCY2		SORCS1	CDKN2C	NPTN	ZFP36L2
	APMAP	ADD3		PAM	OSBPL3	ADGRV1	OLFML2B
	ARGLU1	ADGB		SEMA3C	USP24	FOXO3	SERPINH1
	ARHGAP28	ADGRA2		PACS1	CHML	DNAJC16	KCNIP4
	ARHGAP36	ADGRE5		NFE2L1	SYNPO2	LAMA3	SYNPO
	ARHGEF10L	ADGRF1		TIMP2	ELP2	ZNF595	LRRK1
	ARHGEF11	ADGRF2		VIM	PPIP5K2	CTSZ	COL5A1
	ARHGEF28	ADGRG6		TBC1D24	MBTD1	STAT3	IGFBP5
	ARHGEF33	ADGRL2		LSMEM1	ANO6	ARMCX2	CXCL12
	ARHGEF7	ADGRV1		CALCOCO1	SRRM1	FAT1	AHNAK
	ARID1B	ADPRH		ARHGEF11	ICE1	RGS22	HYDIN
	ARL4C	ADRA2A		C11ORF95	RBBP6	SLC17A5	FAM153B
	ARL6IP1	AEBP1		KLF13	ABLIM1	RAB3B	TNFRSF1A
	ARPP21	AFAP1		PRRC2B	ZFP36L2	PLB1	SLC19A1
	ARRDC4	AFAP1L1		PHC1	EEF1A1	STC2	SLC6A6
	ARVCF	AFF2		SPTAN1	RBM6	ADAM32	DET1
	ASAP1	AFF3		CEP170B	LPAR1	LAMP1	CENPP
	ASCL1	AGBL1		APC2	ITGA1	FUCA2	GRAMD1C
	ASIC2	AGBL3		NRG1	MPP6	FOXP1	TXNDC12
	ASIC3	AHNAK		MYC	ITGA8	MYADM	EXTL2
	ASIC4	AJ006998.2		KIF1A	TCF7L2	VIM	SLC35G1
	ASPHD1	AJUBA		ADGRB1	FLRT2	SQSTM1	HLX
	ASRGL1	AK5		TRIM62	LUC7L2	CTSB	CRABP1
	ASTN1	AKAP13		GCGR	NBPF20	ERRFI1	GID4
	ASTN2	AKAP7		APMAP	MLXIP	DUSP5	FAM120A
	ATAD5	AKTIP		DBN1	SLC19A1	STAC2	ATL3
	ATAT1	AL035610.1		KCNQ2	NXPH4	IRF1	SPATA17
	ATCAY	AL035610.2		EEF1A2	MYRIP	TFE3	RFX2
	ATF3	AL078471.5		HMX1	MRAP2	CEBPB	EXPH5
	ATF5	AL449209.1		ACOT7	ASCL1	MCHR1	DNAJC1
	ATF6B	ALDH1A3		PEX6	UBE2D4	PEA15	NQO1
	ATG14	ALDH1L2		RAMP1	NTN1	MYC	SUMF1
	ATL1	ALDH3A2		CDKN1A	RET	VGF	CRABP2
	ATP10D	ALDH7A1		VPS9D1	SOX6	SEMA3E	RET
	ATP1A1	ALDH9A1		KLC4	PCDH7	MEF2D	MGST1
	ATP1A3	ALG10B		ING4	CDH11	CD59	PDIA4
	ATP1B1	ALG14		FAM131C	MAP3K1	PATJ	ITM2A
	ATP2A3	AMICA1		TFEB	BICC1	PLCE1	PPT1
	ATP2B4	AMIGO2		MGAT4B	ADRB2	B3GLCT	ITPKB
	ATP6V0A1	AMMECR1		SQSTM1	NUSAP1	MFSD1	ID3
	ATP6V0E2	AMY1A		CD151	PHF19	SEMA3C	ID1
	ATP6V1B2	AMY1B		PCSK1N	TFB1M	ITM2B	TPBG
	ATP8A2	AMY1C		DNAJB2	TMC2	CTSO	SFT2D1
	ATP9A	AMY2A		MAP1LC3A	LAMA4	SYNM	FZD7
	AUTS2	ANAPC1		PLD3	KRIT1	ATP6AP1L	DAAM2
	B3GALT5	ANAPC16		CLIP2	POLR2J2	FOSL2	TFPI
	B4GALNT1	ANKEF1		ARHGEF10L	CEP95	ARHGEF37	SCO1
	B4GALNT4	ANKRD20A1		PPP1R26	SGCD	SLC4A4	PLAGL1
	BACE2	ANKRD20A2		MMP15	TIA1	SLC2A13	CREG1
	BACH2	ANKRD20A3		MCAM	SRSF11	MAPRE2	CPED1
	BAHCC1	ANKRD20A4		COL6A1	PAXBP1	ZNF285	CD164
	BASP1	ANKRD30A		PHOX2A	ZNF117	JAK1	TRIL
	BCL2	ANKRD30B		GAS6	WSB1	IRF2BP2	PTPRE
	BEND4	ANKRD30BL		ADGRB2	PNISR	ATP1B1	LAMA4
	BEND5	ANKRD31		GTF2IRD1	NKTR	ARHGAP23	VWDE
	BEX1	ANKRD44		SEMA6C	DDX17	JUN	ULK4
	BEX2	ANKRD45		KIF26A	LUC7L3	ATXN1	HYAL1
	BHLHE40	ANKRD7		ADGRL1	ARGLU1	APP	BBOF1
	BICC1	ANKS1B		NISCH	WDR27	MATN3	SCX
	BICD1	ANKUB1		ABCA3	ZNF195	FBN2	PTGIR
	BIRC5	ANO3		MTRNR2L12	PDK1	MYL12B	HLA-A
	BLCAP	ANO4		RBMS3	ANKRD36B	ATF4	MRC2
	BMP7	ANO5		NELL1	ANKRD36C	SLC12A1	ENG
	BMPER	ANTXR1		GSN	ANKRD36	SEMA7A	DHRS3
	BMPR1B	ANTXR2		HRK	AKAP1	HGF	BGN
	BOK	ANXA1		EYA4	VSNL1	PDE4B	NR5A2
	BPTF	ANXA2		PMP22	PLAGL1	SH2B3	FHAD1
	BRAF	ANXA5		BACE2	LRRTM1	METRNL	B2M
	BRINP2	ANXA6		PTPRM	RBM33	GDF15	MED17
	BRPF3	AOX1		SMOC1	PNN	ITGB3	FAM227A
	BRSK2	AP000432.3		B3GALT5	MATR3	IGFBP6	LAMB1
	BRWD1	AP000476.1		ATP10D	RNF150	TNFRSF12A	FREM1
	BSPRY	AP001065.15		KRT19	SORL1	IGFN1	RECK
	BTBD3	AP2S1		CERK	KDM5D	WFDC1	PLXDC2
	BX119917.1	AP5M1		C1ORF226	FBXL7	PALLD	ZCCHC24
	C11ORF58	APAF1		SRGAP3	MYL4	SDCBP	SH3RF3
	C11ORF95	APH1B		TLN2	PLXNA2	SEL1L3	EDN3
	C14ORF132	APOB		NCAM2	CCBE1	EDEM1	TGM2
	C17ORF80	APOBEC3H		MAPK4	BMP7	F2RL2	SYDE1
	C1ORF131	APOE		HS6ST3	TOX2	DDIT3	OSR2
	C1ORF226	APOH		R3HDM2	TENM4	PDP1	SULF1
	C1QC	APOL4		ZCCHC14	RNF144A	DUSP4	VCAM1
	C1QTNF2	APP		CAMK2N1	DST	NLGN1	DCN
	C2CD4A	ARFRP1		ASTN2	CDC42EP3	ZBTB38	C7
	C2ORF43	ARHGAP1		GFRA3	GSE1	TMEM132B	STOM
	C3ORF14	ARHGAP23		CDH13	SATB1	DUSP10	S1PR3
	C4ORF33	ARHGAP24		TSPAN13	CCDC136	SHC4	LRRC17
	C4ORF48	ARHGAP26		GPC3	PXDN	SERPINB8	LGR5
	C7ORF49	ARHGAP28		SFMBT2	STRA6	CUBN	TCF7L2
	C7ORF55	ARHGAP42		DPP6	ENC1	SPHKAP	NFIA
	CAAP1	ARHGEF12		CD44	TASP1	FILIP1L	VEGFD
	CABYR	ARHGEF28		SMIM10L2A	BTBD3	CFAP61	IFITM3
	CACNA1B	ARHGEF37		CNTNAP4	AMIGO2	HBEGF	IFITM2
	CACNA2D1	ARHGEF38		LYN	HS3ST5	KLF6	GLI3
	CACNA2D2	ARHGEF40		KCNQ5	CASP8AP2	ANO3	TEAD2
	CACNA2D3	ARID5B		KCNQ3	RSBN1L	SYT2	COL27A1
	CACNG1	ARL1		TFAP2B	RPAP3	FIBIN	TAF4B
	CACNG4	ARL4A		ABCA12	PHF14	RYR3	ROR1
	CADM1	ARMC10		CELF2	MSI2	SLC5A12	COL25A1
	CADM3	ARMC3		TFAP2D	PRCD	IPCEF1	MAML2
	CADPS	ARMC9		FAM184A	HSPB11	FAM3C	SMAD3
	CAHM	ARMCX2		LIFR	ASIC2	TSHR	PCDH18
	CALCA	ARPC1B		INHBA	CHN2	JAG1	ANTXR1
	CALCB	ARPC4		TGFB2	ZNF22	GPC6	FRMD6
	CALCOCO1	ARRDC2		FOXO3	METTL2B	LGI1	EIF3B
	CALM2	ARRDC3		FBXO25	COBL	EHD3	GJA1
	CAMK2B	ARSG		TEAD1	SEC11C	AKTIP	CHODL
	CAMK2N1	ASAH2		TAX1BP1	TCF4	RASGEF1B	ANKRD45
	CAMK2N2	ASAP1		PPP1R9A	PIK3C3	MACROD2	CCL2
	CAMSAP1	ASPA		SLC4A8	PAIP2	MBP	SCARB1
	CASP3	ASPH		NRDE2	SGCE	GRM5	TM4SF1
	CASP8AP2	ASPM		VPS13D	CRH	GLIS3	NOD1
	CASZ1	ATAD2		SLC38A1	PPP2R3C	ACYP2	ATOH8
	CBLN2	ATF4		KMT2E	POLB	SERPINE2	P4HA1
	CC2D1A	ATF7IP		ZKSCAN1	CALM2	DMGDH	STK3
	CCBE1	ATL3		BRAF	MRPL48	SAMD4A	SPRY1
	CCDC132	ATOH8		ZSWIM6	JPT1	TSHZ2	PLEKHB1
	CCDC136	ATP10B		FNDC3A	NUDT11	CCDC122	TTC23
	CCDC144NL	ATP10D		ANKRD12	FNDC5	FOS	CORIN
	CCDC167	ATP13A4		ZNF429	CD24	BHLHE41	FAXDC2
	CCDC184	ATP1B1		CNST	ZFAT	NDRG1	ALDH1A3
	CCDC64	ATP2A1		HINT3	PRPSAP2	RAP1GAP	RARB
	CCND1	ATP2B1		SETD7	CETN3	DAB2IP	C1ORF54
	CCNI	ATP2B4		WDFY1	AHSA1	DKK3	CYBRD1
	CCNJL	ATP6AP1L		AGTPBP1	TBPL1	ABLIM3	SYPL1
	CCNL2	ATP6V0E1		APLNR	C4ORF33	ZNF578	BTN3A2
	CCP110	ATP8B2		OPRM1	GLRX2	TMEM232	OLFML2A
	CCSAP	ATP8B4		DLK1	CDC42SE2	LDLRAD4	MEST
	CD151	ATRNL1		PTPRD	C17ORF80	GPR137B	L3HYPDH
	CD180	ATXN1		EBF3	KLRK1	TENT5A	SNAI2
	CD2	AXDND1		RNFT2	SHD	HEXB	HES1
	CD200	B2M		CAMK2B	NTRK3	MYLIP	CYTH3
	CD24	B3GALNT2		HAND2	PRSS12	EGR3	MEGF10
	CD44	B3GLCT		GATA3	UBE2Q1	NEDD9	WWTR1
	CDC42EP1	B3GNT7		RNF157	IGFBPL1	GDA	RHOJ
	CDC42EP3	B4GALNT2		OLFM1	STMN1	FGF7	AJUBA
	CDC42EP4	BACH1		MLLT11	ELAVL4	PDE1A	TSKU
	CDC42SE2	BACH1-AS1		ENO2	ARL6IP1	LPP	SMO
	CDCA5	BAG3		TUBA1A	ESRRG	PTPRC	SERPINF1
	CDH11	BARD1		TUBB2B	RAPGEF5	RNF217	MEOX1
	CDH13	BAZ1A		RPH3A	FAM107B	PCSK5	SVIL
	CDH24	BBOF1		NCS1	DACH1	EXT1	FGFR1
	CDH4	BCAR3		SBK1	ALDH7A1	DSEL	PLS3
	CDH7	BCL2L1		RHOU	SSTR2	CLMN	ZFP36L1
	CDHR1	BCL6		CCNI	EML4	SIK1	CTDSP2
	CDK10	BCO2		PHOX2B	CXCR4	GSN	KANK2
	CDK5R1	BEST3		GRB10	GAL	FBLN5	ISLR
	CDK5R2	BGN		SOX11	KLF7	LAMA2	FZD2
	CDK5RAP3	BHLHE22		IRS2	TSTD2	CILP	FMOD
	CDKN1A	BHLHE41		PALM2AKAP2	CTNNB1	COL1A2	RAB13
	CDKN2B	BLNK		SPINT2	SHC3	COL1A1	ADGRE5
	CDKN2C	BMP5		HID1	YLPM1	PRRX1	NBEAL2
	CDKN3	BMS1		PDLIM3	ARID1B	MYO1E	FLNA
	CDS2	BNC2		NR4A1	MAGI3	BCL6	TSPO
	CELF2	BNIP3L		TMEM132C	ZNF253	KLF4	NGFR
	CELF4	BOC		TSHR	NOL4	SNX9	MDFI
	CELF5	BRCA1		SEMA7A	ZFY	VGLL3	CRTAP
	CEMIP	BRCA2		CX3CL1	ZNF24	DOCK2	TCF7L1
	CENPU	BRE		OTUD1	ZC3H14	XKR4	SDC2
	CENPV	BRIP1		HGF	KLHL13	LAPTM5	ADGRA2
	CEP162	BRMS1L		SLITRK3	CRNKL1	TBC1D8B	HEY1
	CEP170B	BSPRY		CHL1	GTF2I	ANXA1	PLK2
	CEP44	BST2		STRIP1	SEC24A	COL5A2	SPRY4
	CEP95	BTD		FRMPD1	KIF2A	C1R	DUSP6
	CERK	BTG2		CDKN2B	EXOC5	ADCY2	SOX9
	CETN3	BTN3A2		MMP10	MYEF2	SASH1	SPRY2
	CFAP61	BUB1		CEMIP	SHPRH	MEF2C	STAT6
	CHD5	C10ORF10		BRINP2	KLHL23	FBN1	ETV4
	CHD9	C10ORF67		PNLIP	CRLF3	ABCA1	EIF2D
	CHGA	C11ORF96		SH3BP4	CCP110		DDIT4
	CHGB	C12ORF42		RASGRF2	PHIP		SCPEP1
	CHL1	C12ORF45		PAPPA	INTS2		CBWD5
	CHML	C12ORF48		TMEM132B	CLINT1		TTLL5
	CHN2	C12ORF60		PCSK1	HECW2		RASSF3
	CHRM3	C14ORF145		RND3	SETBP1		TGIF2
	CHRNA3	C14ORF37		AKAP12	TRIM33		SHMT1
	CHRNA7	C15ORF52		GDF15	ZNF711		PTBP1
	CHRNB2	C18ORF25		PTHLH	ZNF292		TRMU
	CHST15	C1ORF112		LAT2	AKAP9		CCDC150
	CIC	C1ORF141		KCNAB1	PAG1		APOL4
	CITED2	C1ORF168		UTS2			FKBP14
	CKB	C1ORF198		TNFRSF12A			CYFIP1
	CLASP2	C1ORF54		ECM1			MDM1
	CLGN	C1ORF87		PDE4B			HNMT
	CLINT1	C1R		GEM			SNTB1
	CLIP2	C1S		SEL1L3			MTMR10
	CLK3	C2CD3		S100A6			ARMC9
	CLMP	C3		UBE2QL1			JAM3
	CLSTN2	C4ORF3		AGAP2			SLC38A6
	CLTCL1	C4ORF32		SPHKAP			MBOAT1
	CLU	C5		FILIP1L			SUCLG2
	CNGB1	C6		SLC7A11			ERLIN1
	CNKSR2	C6ORF10		CFAP61			SNAP23
	CNST	C6ORF120		PTPRH			MAGT1
	CNTFR	C7		PHF24			ELK3
	CNTN1	C8A		KCND3			XPNPEP3
	CNTNAP2	C8ORF34		HBEGF			CPS1
	CNTNAP4	C9ORF3		ANO3			SHROOM3
	COBL	C9ORF85		NFIL3			LUM
	COG2	C9ORF89		TAGLN2			ZNF426
	COL22A1	CA TSPERB		TNFRSF9			REST
	COL26A1	CAB39		TRIB3			B3GALNT2
	COL6A1	CABLES1		PPP1R15A			ADAMTS9
	COL6A2	CACHD1		TTC39A			RASSF6
	COPG2	CACNB4		DDIT3			LEPR
	CORO2A	CADPS2		LARP6			SPCS3
	CORO6	CAHM		ATF5			OSBPL1A
	COX11	CALD1		ITGA3			PIAS2
	CPA4	CALU		ADM2			PRTG
	CPE	CAP2		COL22A1			L3MBTL3
	CPEB4	CAPN2		SYT2			SPEF2
	CPLX1	CAPN5		SRPK3			MME
	CPLX2	CAPN6		ACHE			ENTPD5
	CPNE4	CASC1		PRLHR			EFHC1
	CRAMP1	CBFB		SYT4			PEAK1
	CREB5	CBLB		RYR2			ELK4
	CRH	CBR3		SULF2			SLC30A1
	CRLF3	CBWD5		UNC5A			NEK5
	CRMP1	CC2D2A		BAHCC1			UNC13C
	CRNKL1	CC2D2B		HECTD4			ACTR3B
	CSE1L	CCDC122		PI4KA			CYP26A1
	CTB-174D11.2	CCDC129		IGSF9B			SFT2D2
	CTC-378H22.2	CCDC146		FHOD3			LIX1L
	CTD-2037K23.2	CCDC15		CAMSAP1			GALNT2
	CTD-2349P21.10	CCDC150		PCDHA9			FNDC3B
	CTD-2349P21.5	CCDC168		VAPB			FOXO1
	CTD-2523D13.2	CCDC169		COPG2			AKAP13
	CTD-3014M21.4	CCDC178		ZFHX3			NID1
	CTNNA2	CCDC26		ZNF608			SVEP1
	CTNNB1	CCDC30		RNF152			CAP2
	CTNND2	CCDC6		BICD1			CAPN2
	CX3CL1	CCDC69		KIF5C			CNTN3
	CXADR	CCDC80		PPP1R12B			ATP2B4
	CXCR4	CCL2		MAP1B			ANXA2
	CYB561	CCSER1		TTC3			KIF13A
	CYFIP2	CD109		USP9Y			CACHD1
	CYGB	CD164		SOGA3			ADAMTS3
	CYTH1	CD180		LRRC4			SEMA3A
	DAAM1	CD1D		ATP8A2			LTBP1
	DACH1	CD226		RNF165			ID2
	DAPK1	CD34		ANKS1A			HIBADH
	DBH	CD44		CHRNA3			STK38L
	DBN1	CD58		ZNF91			CD226
	DCC	CD59		ZFPM2			PKHD1
	DCHS1	CD63		EXOC4			LRP1B
	DCLK1	CD9		GRIA1			OTOA
	DCX	CDC14B		KCNH1			NAALADL2
	DDC	CDC27		LAPTM5			NUAK2
	DDIT3	CDH10		ZNF677			PTPRQ
	DDX17	CDH11		BMPER			CTSH
	DDX39A	CDH13		ZNF512			PRCP
	DDX39B	CDH18		SERINC5			ETV6
	DGH	CDH6		SMAD2			PDGFRL
	DGKG	CDH7		WIPF2			LIF
	DGKH	CDH9		SCG2			EGLN3
	DGKK	CDK14		DUSP4			CHRM2
	DHX35	CDKN2B-AS1		DIRAS2			FBLN2
	DIABLO	CDON		SOBP			COL6A3
	DIRAS1	CEBPB		TEX2			CD9
	DIRAS2	CECR2		PLCE1			SRPX
	DIRAS3	CEMIP2		NLGN1			BOC
	DIRC3	CENPE		CALCA			SPARCL1
	DKK1	CENPP		RGS4			NPR1
	DKK3	CEP112		CLSTN2			MYO3B
	DLC1	CEP152		CYB561			MGAM2
	DLG5	CEPT1		NTNG2			BCAR3
	DLK1	CETN2		SYNPO2L			TMEM158
	DMD	CFAP221		ALPK3			LRRK2
	DMTF1	CFAP43		DNM1			GABRA1
	DNAJB1	CFAP47		NDRG1			BMP5
	DNAJB2	CFAP52		TUBA4A			TM4SF4
	DNAJC6	CFAP54		INHBE			AGBL1
	DNAJC9	CFAP58		RAB31			PLSCR4
	DNER	CFAP61		HCN4			DIO2
	DNM1	CFAP69		NANOS1			PYGL
	DOC2B	CFAP70		GPR27			MXRA5
	DOCK4	CFD		PCBP3			IL13RA2
	DOPEY1	CFH		TMEM59L			SCN11A
	DPP6	CFI		GNG3			DPYD
	DPYSL2	CFTR		TTC9			SH3TC2
	DPYSL3	CH17- 189H20.1		MAPK8IP1			BST2
	DPYSL5	CH17-132F21.5		VAT1			PRLR
	DSCAM	CH17-264L24.1		SCN3B			SMIM3
	DSEL	CH507-145C22.1		KIDINS220			NOTCH2
	DST	CH507-154B10.1		FNBP1			ADGRG6
	DTD1	CH507-254M2.2		NCAM1			MXRA8
	DUSP16	CHEK2		JUN			OTOF
	DUSP4	CHMP4BP1		DPYSL3			NOTCH1
	DUSP8	CHODL		RIMS3			APOE
	EBF1	CHPT1		C14ORF132			PLAT
	EBF3	CHRM2		ATP9A			ITGA10
	ECEL1	CHST15		SNAP91			ACRBP
	ECM1	CHSY1		GPR137C			ADAMTS19
	EDIL3	CILP		SYT17			FLRT2
	EEF1A1	CISD2		PCDH1			CREB3L2
	EEF1A2	CKAP4		GPRASP1			MAN2A1
	EFNA5	CKM		STXBP1			SSH2
	EHMT2	CLDN11		ATP6V0A1			VCAN
	EIF1AY	CLEC1B		KCTD1			PLCH1
	EIF1B	CLEC3B		TRIM67			PTGFRN
	ELAC2	CLIC4		CTNNA2			PHLDA1
	ELAVL2	CLMN		ATP1B1			SLC15A2
	ELAVL3	CLN5		CCDC184			RTTN
	ELAVL4	CLNK		EIF1B			MAP3K1
	ELP2	CLSPN		ATF3			GULP1
	EML4	CLVS2		PIRT			DPY19L1
	EML5	CMC2		GPR83			PLOD2
	EML6	CMIP		PRSS3			TBX2
	ENC1	CMKLR1		VAT1L			SNAI1
	ENDOG	CMTM3		NDRG4			COL9A1
	ENO2	CMTM6		TMEM151B			CFAP58
	ENOX1	CMYA5		CYTH1			NTRK2
	EPB41L1	CNKSR3		CLU			ITGA8
	EPB41L4A	CNN3		LURAP1L			IL17RD
	EPB41L4A-AS1	CNTN3		BOK			FOXC1
	EPB41L4B	CNTN4		HS6ST2			TNS1
	EPHA5	CNTN5		GPR179			COL11A1
	EPHB3	CNTN6		TMOD1			LRATD2
	EPM2A	CNTNAP3		KCNMA1			EPHA3
	ERBB4	CNTNAP5		FAM171B			CDH6
	ERC2	COG6		NCOA7			CHSY1
	ERV3-1	COL11A1		PCLO			CDH11
	ESRRB	COL12A1		ZNF704			INPP4B
	ESRRG	COL14A1		LMO1			PTN
	ETS2	COL19A1		CHD5			MGP
	EVL	COL1A1		SPOCK3			EDNRA
	EVX2	COL1A2		SARAF			COL21A1
	EXOC4	COL21A1		TMEM255A			CAPN6
	EXOC5	COL24A1		TMEM130			MARCHF11
	EYA1	COL25A1		NEURL1			KDELR2
	EYA4	COL27A1		GALNT16			NEK7
	EZH2	COL28A1		TSHZ2			TYRP1
	FABP6	COL3A1		NALCN			PFKFB3
	FAM107B	COL4A1		PCSK2			PDE5A
	FAM120B	COL4A2		CDHR1			SOX5
	FAM131B	COL4A2-AS1		YPEL4			COL19A1
	FAM131C	COL4A3		HSPB8			RGS5
	FAM155A	COL4A4		RNF44			MAB21L2
	FAM163A	COL4A5		FMN1			GAS1
	FAM167A	COL5A1		ABCG1			TMTC2
	FAM169A	COL5A2		TCEAL7			SIX4
	FAM171B	COL6A1		SLC35G2			GREB1L
	FAM174B	COL6A2		RDH10			KANK4
	FAM184A	COL6A3		NLK			COTL1
	FAM193B	COL6A5		FAM3C			PDGFC
	FAM3C	COL6A6		PRR27			TRPA1
	FAM49A	COL8A1		LGI1			CEMIP2
	FAM60A	COL9A1		GPC6			ABCC9
	FAM86A	COLGALT2		DGKH			EFCAB5
	FASTK	COPA		CACNA2D1			DNAH14
	FAXC	COQ10B		PRNP			MCM9
	FBLL1	CORIN		PRKCE			TANC1
	FBXL7	CORO2B		JAG1			GORAB
	FBXO25	COTL1		DUSP16			INTU
	FBXO8	COX10-AS1		ARPP21			KIAA1257
	FBXW7	COX7A2L		RNF14			ZBBX
	FEV	CPD		NTS			LAMB4
	FHL1	CPED1		HPCAL4			ANKRD30A
	FHOD3	CPS1		SLC6A17			PIGB
	FIGN	CPSF2		FKBP1B			CFAP69
	FIGNL1	CPT2		DGKK			ITPR1
	FILIP1L	CR1		CPNE4			FAM13A
	FKBP1B	CR2		SYNPR			KLF10
	FKBP4	CRABP1		RAB3C			PIGN
	FKBP5	CRABP2		ANO5			DPY19L3
	FLRT2	CRB1		KLHL29			IL6ST
	FMN1	CREB3L2		CREB5			MBNL1
	FNBP1	CREG1		MTCL1			RIN2
	FNDC3A	CRELD2		RGS17			CNKSR3
	FNDC5	CRISPLD1		MTSS1			PRDM5
	FOXM1	CRTAP		PAK3			RMDN2
	FOXO3	CSMD1		GPRIN3			EFCAB6
	FRMPD1	CSMD3		EPB41L4A			STARD13
	FRY	CSRP1		ERBB4			ADD3
	FSD1	CSRP2		FRY			LAMC1
	FTX	CST3		ANK3			LAMA1
	FXYD6	CTA-941F9.10		THSD7A			SEMA5A
	FXYD6-FXYD2	CTB-129O4.1		SEZ6L			PLPP3
	FZD3	CTC-228N24.3		NRCAM			IQGAP2
	GABBR1	CTC-340A15.2		KCNJ6			TJP1
	GABPB1-AS1	CTC-454M9.1		LRRTM2			TPH1
	GABRA4	CTC-490G23.6		FAM169A			MYO5B
	GABRB3	CTCFL		ANK2			WNT5A
	GADD45A	CTD-2020K17.1		DSCAM			RBPMS
	GAL	CTD-2144E22.9		TUB			PGM5
	GALNT16	CTD-2230D16.1		NFASC			CABLES1
	GALR1	CTD-2311B13.5		TACC2			SPECC1
	GAP43	CTD-2536I1.1		TNR			ST3GAL1
	GAS6	CTDSP2		ALK			ENC1
	GAS8	CTNNA1		MXI1			GRIK3
	GATA2	CTNNA3		FAM120B			BHLHE22
	GATA3	CTNNBL1		EYA1			GAS2
	GATS	CTSB		EPM2A			PTPRT
	GCGR	CTSC		NOS1AP			COL28A1
	GCH1	CTSH		TENM1			ATP8B4
	GDAP1	CTSO		SYTL4			RNFT1
	GDAP1L1	CTSZ		CACNA2D3			AMIGO2
	GDF15	CUBN		CNTN1			FAM114A1
	GDI1	CUX1		ADGRB3			PROM1
	GDPD1	CXCL12		ADCYAP1R1			TNS3
	GDPD5	CXCR4		EPB41L4B			ADAMTSL3
	GEM	CYBRD1		MACROD2			ARMC3
	GFRA3	CYFIP1		GPR22			PRSS21
	GGCT	CYP26A1		KITLG			SLC17A9
	GGH	CYP2C9		MAOB			DNAH5
	GIGYF1	CYP3A5		GPR158			IGFBP4
	GINM1	CYR61		SSTR1			EMILIN1
	GJD2	CYTH3		GABRA4			ITGB5
	GLCCI1	DAAM2		C2CD4A			PPIC
	GLDC	DAB1		KIT			PTPN14
	GLG1	DAB2IP		ANOS1			TBX18
	GLRX	DAW1		ICA1			PRKD1
	GLRX2	DAZ1		GRIN1			PLA2G4A
	GLUL	DAZ2		PRKCB			S100A11
	GMNN	DAZ3		CNTNAP2			FAM241A
	GNAO1	DAZ4		LY6H			NLRP1
	GNAS	DBT		GALR1			DNAH9
	GNB1	DCAF6		ARHGAP36			DNAH7
	GNB3	DCBLD1		MAOA			CD109
	GNG3	DCDC1		PLXNC1			CFAP70
	GNG4	DCHS2		ADAMTS1			HLA-B
	GPATCH8	DCN		PIK3R1			FOXP2
	GPC3	DDIT3		PCDHGC4			SFRP2
	GPC5	DDIT4		ETS2			FOLH1
	GPC6	DDOST		ACVR1B			HLA-C
	GPR137C	DDR1		PKIA			DNAH11
	GPR153	DDR2		ST6GALNAC5			BEST3
	GPR158	DDX20		EVX2			ABCB4
	GPR179	DDX4		MAP2			ZNF277
	GPR22	DDX60		CLGN			CCDC169
	GPR27	DDX60L		GRIA2			RMND1
	GPR83	DENND2C		DCC			METTL15
	GPRASP1	DEPDC1		CACNA1B			GALK2
	GPRIN3	DEPDC5		PLPPR3			RAP1B
	GRAMD3	DES		HSPA12A			GLYATL1
	GRB10	DESI2		DPYSL2			HUS1
	GRIA1	DET1		MAP6			NFE2L2
	GRIA2	DGKE		SLITRK1			ARHGAP42
	GRIK2	DGKI		SLC8A2			GNG12
	GRIN1	DHRS2		CHGB			ANTXR2
	GRM8	DHRS3		GDAP1			CRB1
	GS1-18A18.1	DHX32		FIGN			CPT2
	GSE1	DIAPH3		PARP6			LITAF
	GSN	DIO2		PDE9A			RPL36AL
	GSTT2	DIRAS3		STMN2			MANF
	GTF2I	DKK3		SMPD3			CETN2
	GTF2IRD1	DLC1		MAPK8IP2			DLX1
	GTF2IRD2	DLEU1		L1CAM			CSRP2
	GTF2IRD2B	DLGAP1		ELAVL3			SMYD3
	H1FX	DLX1		SYT7			GRPEL1
	HAND1	DLX2		MGAT5B			NUP93
	HAND2	DLX6-AS1		B4GALNT1			GLUL
	HAND2-AS1	DMD		LBH			MFSD2A
	HAS3	DMGDH		TUBB2A			PDIA6
	HBA1	DNAH10		ATP1A3			ABRACL
	HBA2	DNAH11		MANEAL			RDX
	HBEGF	DNAH12		GDAP1L1			NEUROG2
	HBG1	DNAH14		CPLX1			F2R
	HCN4	DNAH3		GAP43			TMPRSS15
	HECTD4	DNAH5		FAM131B			ZMYND8
	HECW2	DNAH6		TUBB4A			ERBIN
	HES6	DNAH7		NSG1			CCDC168
	HEXDC	DNAH8		SVOP			PHLPP2
	HEY1	DNAH9		ATCAY			NUP155
	HGF	DNAJC1		RAB6B			SRGAP2B
	HID1	DNAJC10		CELF5			GEN1
	HINT3	DNAJC16		SYP			MED12L
	HIP1R	DNAJC3		APLP1			INTS2
	HK2	DNM3OS		REEP1			C2CD3
	HMGA1	DOCK2		DIRAS1			ROBO1
	HMP19	DOCK7		CDK5R2			STAT1
	HMX1	DOCK9		TRIM36			AMMECR1
	HN1	DPEP3		AMER3			DPEP3
	HNRNPA0	DPP10		GCH1			CTCFL
	HOXD1	DPP7		EPHA5			KIF6
	HPCAL4	DPY19L1		SHANK1			CEPT1
	HRK	DPY19L3		PLPPR5			SSR1
	HS3ST5	DPYD		CLASP2			ENAH
	HS6ST2	DPYSL2		SCD5			GTPBP10
	HS6ST3	DR1		SYT13			WDR3
	HSBP1	DSC1		RGS7			DNAJC10
	HSPA12A	DSC2		KCNK10			CLIC4
	HSPB11	DSC3		TBC1D30			POLR3B
	HSPB8	DSE		NCAN			NUP133
	ICA1	DSEL		DCX			CPSF2
	ICE1	DSG2		MYT1L			CDC27
	ICOS	DSG3		CPLX2			RPS6KB1
	IGFBPL1	DTHD1		ZDHHC22			DDX20
	IGSF3	DUSP1		RAB11FIP4			CBLB
	IGSF9B	DUSP10		UNC13A			RANBP2
	IMMP2L	DUSP14		ANK1			PIK3R4
	INA	DUSP4		PTGFR			BMS1
	ING4	DUSP5		GLCCI1			THADA
	INHBA	DUSP6		NAPB			ZNF217
	INHBE	DYNC1I1		CTNND2			PRRC1
	INO80C	DYNC2H1		UNC79			UGDH
	INSM1	E2F6		XKR7			USP37
	INSM2	ECE1		PNMA2			AOX1
	INSRR	EDEM1		MYT1			ADGRL2
	INTS11	EDN3		PAX5			WDR35
	INTS2	EDNRA		INA			RPAP2
	IQSEC3	EFCAB3		PHYHIPL			DYNC2H1
	IRS2	EFCAB5		ELAVL2			TWSG1
	ISL1	EFCAB6		ATP6V1B2			LMAN1
	ISYNA1	EFEMP1		ATL1			SPRED1
	ITGA1	EFEMP2		SGIP1			SKIL
	ITGA3	EFHC1		CYFIP2			ATP2B1
	ITGA8	EFNB2		CXADR			PTCD2
	JAG1	EGF		PLPPR4			CRISPLD1
	JPH3	EGFR		TMEM178B			TAMM41
	JPT1	EGLN3		NELL2			TRAM1
	JTB	EGR1		SRRM4			ASPH
	JUN	EGR3		KIAA1549L			SRGN
	KAT8	EHD2		GRM8			CCDC69
	KB-1572G7.1	EHD3		RUFY3			RAB29
	KCNAB1	EHF		TMOD2			INSIG1
	KCNAB3	EIF2AK4		CPEB4			CMC2
	KCNB1	EIF2D		DNAJC6			CNN3
	KCNB2	EIF3B		CADPS			HACL1
	KCND3	EIF3K		PPM1E			PINX1
	KCNH1	ELAVL1		MYO5A			EXOSC2
	KCNH1-IT1	ELF1		NMNAT2			C1ORF112
	KCNJ6	ELK3		CHRNB2			MBD2
	KCNK10	ELK4		ST8SIA3			ALDH9A1
	KCNK12	ELMOD1		SCG3			CTSC
	KCNK9	ELOVL7		FAXC			LMO3
	KCNMA1	ELP4		DCLK1			DNAH6
	KCNQ1OT1	EMILIN1		AKAP6			GPAM
	KCNQ2	EML1		NGRN			CALD1
	KCNQ3	EMP1		GNB1			CMTM6
	KCNQ5	EMP3		HAS3			POLR3G
	KCTD1	ENAH		CITED2			LIPA
	KDM1A	ENC1		ZCCHC12			QKI
	KDM5B	ENG		SYT11			MOB1A
	KDM5D	ENPP1		MAP1LC3B			PTPN13
	KIAA0196	ENPP2		CASP3			ACAP2
	KIAA0930	ENPP3		TBC1D9			LRRC7
	KIAA1211	ENTPD5		SYT1			NUBPL
	KIAA1549L	EPHA3		ZFP90			DESI2
	KIAA1683	EPHA6		POU4F2			PGM2
	KIDINS220	EPM2A		SMAD1			CBFB
	KIF15	EPS8		PGM2L1			PHLDB2
	KIF1A	ERBB4		BCL2			MCCC2
	KIF21A	ERBIN		KLC1			FZD1
	KIF23	ERCC6		ASTN1			CALU
	KIF26A	ERLIN1		CDS2			ZNF519
	KIF2A	ERN1		BACH2			SLC39A14
	KIF5A	ERRFI1		ARHGEF7			RAD51B
	KIF5C	ERVW-1		SDK1			USP54
	KIRREL3	ESCO2		ZNF536			ADAMTS20
	KIT	ESRP1		RTN4RL1			WRN
	KITLG	ESRRG		SLC17A8			ZGRF1
	KLC1	ETS1		PTPRN2			CEP152
	KLC4	ETS2		PPP2R2B			ADAMTS12
	KLF13	ETV1		GPC5			L2HGDH
	KLF7	ETV4		KCNK9			CC2D2A
	KLHDC8A	ETV6		FAM155A			PRIM2
	KLHL13	EVA1A		PID1			PRDX6
	KLHL23	EXOC5		DNER			PPIF
	KLHL25	EXOG		GJD2			PLSCR1
	KLHL29	EXOSC2		VSTM2L			BARD1
	KLRK1	EXPH5		SORBS2			NUP37
	KMT2E	EXT1		GABBR1			METTL21A
	KNSTRN	EXTL2		DOC2B			RNASEH2B
	KPNB1	EYA4		TMEM196			RFC3
	KRIT1	EYS		GNAO1			MYB
	KRT18P6	F2R		SLC1A4			TBC1D31
	KRT19	F2RL2		SV2C			FANCM
	L1CAM	F5		SCN3A			NCAPG2
	LAMA4	FAM102B		NAP1L5			CLSPN
	LAMP5	FAM105B		SNAP25			ESCO2
	LAPTM5	FAM114A1		CPE			ATAD2
	LARP6	FAM114A2		GNG4			CHEK2
	LAT2	FAM120A		CELF4			STIL
	LBH	FAM129A		TSPAN7			DEPDC1
	LEPROTL1	FAM129B		CDK5R1			KIF15
	LGI1	FAM135A		FAM49A			BUB1
	LHFPL4	FAM135B		CD200			GINS1
	LIFR	FAM13A		SYN3			FANCD2
	LIN28B	FAM153A		SLC7A14			DIAPH3
	LINC00340	FAM153B		TUNAR			FANCI
	LINC00682	FAM153C		KCNB1			BRCA1
	LINC00861	FAM162B		CNKSR2			POLQ
	LINC00888	FAM197Y5		BRPF3			BRCA2
	LIPE	FAM19A2		KCNK12			MMS22L
	LMBR1L	FAM227A		PTCHD1			KNTC1
	LMO1	FAM230A		APBA1			CENPE
	LMO3	FAM230B		BEX2			KIF14
	LOC100507194	FAM241A		BEX1			BRIP1
	LOC101928409	FAM26F		VAMP2			ASPM
	LOC650226	FAM35A		TP53INP2			PPAT
	LONRF2	FAM3C		RHOB			UAP1
	LPAR1	FAM43A		SYN1			IPO11
	LRP1	FAM46A		CADM3			TTC26
	LRRC16A	FANCD2		KIAA0930			IDE
	LRRC16B	FANCI		GDI1			UTP20
	LRRC4	FANCM		ATAT1			WDHD1
	LRRC46	FAT1		TMEM179			CCDC15
	LRRC4C	FAT3		LHFPL4			KIAA0586
	LRRC55	FAT4		PSD2			NEDD1
	LRRTM1	FAXDC2		IQSEC3			BAZ1A
	LRRTM2	FBLN2		NSG2			ANAPC1
	LSM3	FBLN5		JPH3			GLDC
	LSM4	FBN1		GPR153			GEMIN5
	LSMEM1	FBN2		KIF5A			MDN1
	LUC7L	FBXL21		TPPP			ABCC4
	LUC7L2	FBXO15		EPB41L1			PHTF2
	LUC7L3	FBXO3		RTN1			LRRIQ3
	LURAP1L	FCRL5		MAPT			SHQ1
	LY6H	FGF10		MMP24			G2E3
	LYN	FGF7		DUSP8			C6ORF120
	LZTS3	FGFR1		TMEM151A			RBBP8
	MACROD2	FGGY		PTPRN			MYL12A
	MAGEA4	FHAD1		SYNGR3			SSR3
	MAGI3	FIBIN		LZTS3			AASS
	MANEAL	FILIP1L		SEZ6L2
	MAOA	FKBP14		SCAMP5
	MAOB	FKBP1A		STMN4
	MAP1A	FLI1		CAMK2N2
	MAP1B	FLNA		SLC18A3
	MAP1LC3A	FLNB		SCRT1
	MAP1LC3B	FLNC		SH2D3C
	MAP2	FLRT2		RUNDC3A
	MAP3K1	FLT3		ASPHD1
	MAP6	FMNL2		RTN2
	MAPK4	FMNL3		ACTL6B
	MAPK8	FMOD		GDPD5
	MAPK8IP1	FN1		MAST1
	MAPK8IP2	FNBP1L		SLC37A1
	MAPK8IP3	FNDC1		SYNGR1
	MAPT	FNDC3B		FBLL1
	MAPT-AS1	FNDC9		RTL1
	MAR11	FOLH1		ESRRB
	MARCH11	FOS		SYT5
	MARCHF4	FOSL1		MARCHF4
	MAST1	FOSL2		SPRN
	MATR3	FOXC1		SPOCK2
	MBTD1	FOXN2		DKK3
	MC1R	FOXO1		NPTXR
	MCAM	FOXO3		ABLIM3
	MCF2L	FOXP1		MCF2L
	MCM2	FOXP2		SST
	MCM6	FRAS1		SERP2
	MCM7	FREM1		ARL4C
	MDGA1	FREM2		TLCD3B
	MDK	FRK		PDZD4
	MEAF6	FRMD6		SRRM3
	MED23	FSIP2		SHC2
	MED9	FSTL1		PRPH
	MEG3	FUCA2		AATK
	MEG8	FUT9
	MEIS2	FYB
	MEIS3	FZD1
	METTL2B	FZD2
	MGAT4B	FZD7
	MGAT5B	G2E3
	MIAT	GABRA1
	MIR5585	GABRA2
	MKI67	GABRA6
	MKLN1-AS	GABRB2
	MLH1	GABRG2
	MLLT11	GABRG3
	MLLT4	GABRR1
	MLXIP	GAL
	MMD	GALK2
	MMP10	GALNT10
	MMP15	GALNT2
	MMP2	GALNT9
	MMP24	GAS1
	MNAT1	GAS2
	MPP6	GAS7
	MRAP2	GATA2
	MRPL48	GBP6
	MSH6	GDA
	MSI2	GDF15
	MTA1	GDPD4
	MTCL1	GEMIN5
	MTRNR2L1	GEN1
	MTRNR2L12	GFRA1
	MTRNR2L5	GFRA2
	MTRNR2L8	GID4
	MTSS1	GINS1
	MUC20	GJA1
	MXI1	GK5
	MYBL2	GLDC
	MYC	GLI3
	MYEF2	GLIDR
	MYH15	GLIS3
	MYL4	GLUL
	MYO5A	GLYATL1
	MYRIP	GNAI1
	MYT1	GNAI3
	MYT1L	GNG12
	NALCN	GNS
	NANOS1	GOLGA6L22
	NAP1L5	GORAB
	NAPB	GPAM
	NARS2	GPC6
	NBEA	GPNMB
	NBPF20	GPR137B
	NCAM1	GPR18
	NCAM2	GPX4
	NCAN	GPX8
	NCOA7	GRAMD1C
	NCRNA00107	GRAMD3
	NCRNA00185	GREB1L
	NCS1	GRID2
	NDRG1	GRIK3
	NDRG4	GRIN2A
	NDUFA4L2	GRIN2B
	NEFL	GRIP1
	NEFM	GRK5
	NELFCD	GRM5
	NELL1	GRN
	NELL2	GRPEL1
	NET1	GSN
	NEURL1	GSR
	NFASC	GTDC1
	NFE2L1	GTPBP10
	NFIL3	GUCY1A2
	NGRN	GUCY2C
	NINL	GULP1
	NIPSNAP3B	GYPA
	NISCH	HACL1
	NKTR	HAPLN1
	NLGN1	HBEGF
	NLK	HCCAT5
	NMNAT2	HCG23
	NNAT	HCN1
	NOL4	HEATR4
	NOP56	HELLPAR
	NOS1AP	HERC5
	NPIPB15	HERC6
	NPTX2	HES1
	NPTXR	HEXB
	NPY	HEY1
	NR4A1	HGF
	NRCAM	HHIP
	NRDE2	HIBADH
	NRG1	HIF1A
	NRSN1	HIPK3
	NSG1	HIST1H2AC
	NSG2	HIST1H2BK
	NT5C1A	HLA-A
	NT5DC1	HLA-B
	NTN1	HLA-C
	NTNG1	HLA-F
	NTNG2	HLX
	NTRK1	HMCN1
	NTRK1	HMG20B
	NTRK3	HMGA2
	NTS	HMX3
	NUDT11	HNMT
	NUF2	HOMER1
	NUSAP1	HOMER3
	NXPH1	HR
	NXPH4	HRH1
	OBSL1	HS3ST3A1
	OCLN	HSD17B4
	OLA1	HSFY2
	OLFM1	HSP90B1
	ONECUT2	HSPA5
	OPRM1	HSPB1
	OSBPL3	HTR6
	OTUD1	HTRA1
	PABPN1	HULC
	PACS1	HUS1
	PACS2	HYAL1
	PAG1	HYDIN
	PAGE2	HYOU1
	PAGE5	ID1
	PAIP2	ID2
	PAK3	ID3
	PALM2AKAP2	IDE
	PAM	IFI16
	PAPPA	IFI44
	PAPPA2	IFITM10
	PAQR8	IFITM2
	PARP6	IFITM3
	PAX4	IGF2
	PAX5	IGF2R
	PAXBP1	IGFBP3
	PBK	IGFBP4
	PBX3	IGFBP5
	PCBP3	IGFBP6
	PCDH1	IGFBP7
	PCDH7	IGFN1
	PCDHA9	IGSF3
	PCDHGC4	IL13RA1
	PCLO	IL13RA2
	PCOLCE	IL17RD
	PCSK1	IL1R1
	PCSK1N	IL1RAP
	PCSK2	IL6R
	PDE4B	IL6ST
	PDE9A	ILDR2
	PDK1	IMPG1
	PDLIM3	INPP4A
	PDZD4	INPP4B
	PEG3	INSIG1
	PELO	INTS2
	PENK	INTS6
	PEX6	INTS7
	PGM2L1	INTU
	PHC1	IPCEF1
	PHC1P1	IPO11
	PHF14	IQGAP2
	PHF19	IQUB
	PHF21B	IRF1
	PHF24	IRF2
	PHIP	IRF2BP2
	PHOX2A	IRF3
	PHOX2B	ISG20
	PHPT1	ISLR
	PHYHIPL	ITGA10
	PI4KA	ITGA4
	PID1	ITGA8
	PIGQ	ITGAV
	PIK3C3	ITGB1
	PIK3R1	ITGB1BP1
	PIRT	ITGB3
	PISD	ITGB5
	PITPNB	ITM2A
	PKD1	ITM2B
	PKDCC	ITM2C
	PKIA	ITPK1
	PLAGL1	ITPKB
	PLCE1	ITPR1
	PLD3	ITPRIPL2
	PLEKHD1	IYD
	PLPPR3	JADE2
	PLPPR4	JAG1
	PLPPR5	JAK1
	PLXNA1	JAM3
	PLXNA2	JRKL
	PLXNA4	JUN
	PLXNB1	KALRN
	PLXNC1	KANK2
	PMP22	KANK4
	PNISR	KAT7
	PNLIP	KB-1183D5.13
	PNMA2	KCNC4
	PNN	KCNIP4
	POLB	KCNK2
	POLR2J2	KCNU1
	POPDC3	KCTD12
	POU2F2	KDELC2
	POU4F2	KDELR2
	PPIP5K2	KDELR3
	PPM1E	KDM5B
	PPP1R12B	KDM7A
	PPP1R15A	KEAP1
	PPP1R17	KIAA0196
	PPP1R26	KIAA0247
	PPP1R9A	KIAA0586
	PPP2R2B	KIAA0825
	PPP2R3C	KIAA1257
	PRAME	KIAA1328
	PRC1	KIAA1462
	PRCD	KIAA1468
	PRED62	KIF13A
	PRIM1	KIF14
	PRKCB	KIF15
	PRKCE	KIF6
	PRLHR	KIRREL
	PRNP	KLF10
	PRPF4B	KLF3
	PRPH	KLF4
	PRPSAP2	KLF6
	PRR27	KLF9
	PRR7-AS1	KLHL3
	PRRC2B	KLHL4
	PRRT2	KLRD1
	PRSS12	KNG1
	PRSS3	KNTC1
	PSD2	L2HGDH
	PSMG4	L3HYPDH
	PTBP2	L3MBTL3
	PTCHD1	LA16C-23H5.4
	PTGFR	LA16C-3G11.5
	PTHLH	LA16C-60D12.1
	PTPRD	LA16C-60D12.2
	PTPRF	LACE1
	PTPRH	LAMA1
	PTPRM	LAMA2
	PTPRN	LAMA3
	PTPRN2	LAMA4
	PTPRR	LAMB1
	PTS	LAMB4
	PVRL1	LAMC1
	PXDN	LAMP1
	QDPR	LAPTM4A
	R3HDM2	LAPTM5
	RAB11FIP4	LARGE
	RAB31	LASP1
	RAB33A	LATS2
	RAB3C	LDB1
	RAB4A	LDLRAD4
	RAB6B	LEPR
	RABL6	LEPROT
	RAD51D	LGALS1
	RADIL	LGI1
	RAI1	LGR4
	RALGDS	LGR5
	RAMP1	LHFP
	RANBP1	LHFPL2
	RAP1GAP2	LHX8
	RAPGEF5	LHX9
	RASGRF2	LIF
	RBBP6	LIFR
	RBBP8	LIMCH1
	RBCK1	LINC00338
	RBFOX1	LINC00339
	RBM33	LINC00466
	RBM6	LINC00467
	RBMS3	LINC00470
	RBP1	LINC00923
	RDH10	LINC00926
	REC8	LINC00960
	REEP1	LINC01004
	RELN	LINC01138
	RERE	LIPA
	RET	LITAF
	RFC3	LIX1L
	RFC4	LL22NC03-N64E9.1
	RGMB	LMAN1
	RGS17	LMBR1
	RGS4	LMNA
	RGS5	LMO3
	RGS7	LMO7
	RHBDL3	LNPEP
	RHOB	LOC101448202
	RHOT2	LOXL2
	RHOU	LPA
	RIC3	LPAR1
	RIMBP2	LPP
	RIMKLB	LRATD2
	RIMS3	LRMP
	RIT2	LRP10
	RN7SKP16	LRP1B
	RN7SL399P	LRP2
	RNA5SP196	LRRC16A
	RND3	LRRC17
	RNF14	LRRC7
	RNF144A	LRRC8C
	RNF150	LRRC9
	RNF152	LRRIQ3
	RNF157	LRRK1
	RNF165	LRRK2
	RNF44	LTBP1
	RNFT2	LUM
	RNU6-457P	LUZP1
	RNU6-834P	LVRN
	RORA	MAB21L2
	RP1-142L7.5	MACROD2
	RP1-153P14.8	MAFF
	RP1-23K20.2	MAGT1
	RP1-309F20.3	MALRD1
	RP11- 274B21.14	MALT1
	RP11-101O21.1	MAML2
	RP11-117L5.1	MAN2A1
	RP11-1212A22.4	MANF
	RP11-124K4.1	MAP2K6
	RP11-1407O15.2	MAP3K1
	RP11-156P1.2	MAP3K20
	RP11-166B2.1	MAP3K8
	RP11-16P20.3	MAPKAPK2
	RP11-175K6.1	MAPRE2
	RP11-216L13.19	MAPT-AS1
	RP11-286B14.1	MARCHF11
	RP11-299G20.2	MATN3
	RP11-332H18.4	MBD2
	RP11-349A22.5	MBNL1
	RP11-396O20.1	MBNL2
	RP11-403A21.2	MBOAT1
	RP11-416N2.4	MBP
	RP11-420N3.2	MBTPS1
	RP11-421E14.2	MCCC2
	RP11-436H11.1	MCHR1
	RP11-439E19.3	MCM9
	RP11-439H9.1	MCTP1
	RP11-473O4.5	MCTP2
	RP11-490G2.2	MDFI
	RP11-495O11.1	MDGA2
	RP11-499P20.2	MDM1
	RP11-501J20.5	MDN1
	RP11-509E10.1	ME3
	RP11-509E10.3	MED12L
	RP11-54O7.3	MED13L
	RP11-565N2.1	MED17
	RP11-56D16.8	MEDAG
	RP11-575F12.2	MEF2C
	RP11-59D5__B.2	MEF2D
	RP11-615I2.1	MEGF10
	RP11-636O21.1	MEOX1
	RP11-640N20.4	MEOX2
	RP11-66B24.7	MEP1B
	RP11-71L14.3	MESP1
	RP11-728K20.2	MEST
	RP11-750B16.1	MET
	RP11-79H23.3	METRNL
	RP11-807H7.1	METTL15
	RP11-923I11.7	METTL21A
	RP13-104F24.2	MFAP5
	RP13-152O15.2	MFNG
	RP3-406A7.7	MFSD1
	RP3-462E2.3	MFSD2A
	RP4-607I7.1	MGAM
	RP5-1119O21.2	MGAM2
	RP5-940J5.8	MGAT2
	RP5-942I16.1	MGLL
	RP5-994D16.3	MGP
	RPAP3	MGST1
	RPH3A	MIA2
	RPL3P4	MICAL2
	RPS4XP16	MICAL3
	RPS4Y1	MIPOL1
	RPS6KA2	MIR181A2HG
	RPS6KL1	MIR214
	RPSAP1	MIR223
	RRM2	MIR3125
	RSBN1L	MIR34A
	RTL1	MIR4420
	RTN1	MIR4534
	RTN2	MIR99AHG
	RTN4RL1	MKLN1
	RUFY3	MME
	RUNDC3A	MMP14
	RUNDC3B	MMP2
	RUNX3	MMP7
	RYR2	MMS22L
	S100A6	MOB1A
	SARAF	MPRIP
	SATB1	MR1
	SBK1	MRC2
	SCAMP5	MRE11A
	SCARF2	MROH2B
	SCD5	MROH8
	SCG2	MROH9
	SCG3	MRPL48
	SCN3A	MSRB2
	SCN3B	MTHFD2L
	SCRT1	MTMR10
	SCRT2	MTSS1L
	SDCCAG8	MUC12
	SDK1	MUC16
	SEC11C	MUC17
	SEC24A	MUC19
	SEL1L3	MUC3A
	SEMA3C	MUSK
	SEMA6A	MXRA5
	SEMA6C	MXRA8
	SEMA7A	MYADM
	SEPT3	MYB
	SEPT6	MYBPC1
	SERINC5	MYC
	SERP2	MYDGF
	SESN3	MYH1
	SETBP1	MYH13
	SETD7	MYH15
	SEZ6L	MYH2
	SEZ6L2	MYH4
	SFMBT2	MYL12A
	SFPQ	MYL12B
	SFSWAP	MYLIP
	SGCD	MYO16
	SGCE	MYO1E
	SGIP1	MYO1H
	SGK494	MYO3A
	SGPP2	MYO3B
	SGSM2	MYO5B
	SH2D3C	MYOM1
	SH3BP4	MYPN
	SHANK1	NAALADL2
	SHC2	NAGLU
	SHC3	NAGS
	SHD	NANOG
	SHPRH	NANS
	SIX3	NAPG
	SLC10A4	NAV3
	SLC17A8	NBEAL2
	SLC18A1	NBL1
	SLC18A3	NBR1
	SLC19A1	NCAPG2
	SLC1A2	NCF4
	SLC1A4	NDRG1
	SLC25A29	NEB
	SLC35F3	NECAB1
	SLC35G2	NEDD1
	SLC37A1	NEDD9
	SLC38A1	NEFH
	SLC4A8	NEK10
	SLC6A17	NEK5
	SLC7A11	NEK7
	SLC7A14	NES
	SLC8A1	NEUROG2
	SLC8A2	NF1
	SLCO3A1	NFE2L2
	SLIT1	NFIA
	SLIT3	NFIC
	SLITRK1	NFKB2
	SLITRK3	NGFR
	SMAD1	NID1
	SMAD2	NID2
	SMARCD1	NIPAL3
	SMIM10L2A	NLGN1
	SMOC1	NLRP1
	SMPD3	NLRP14
	SNAP25	NMNAT3
	SNAP91	NNT
	SNAR-F	NOD1
	SNTG2	NOS3
	SOBP	NOTCH1
	SOGA2	NOTCH2
	SOGA3	NOTCH2NL
	SORBS2	NOX4
	SORCS1	NPAS3
	SORL1	NPC2
	SOX11	NPHP1
	SOX4	NPR1
	SOX6	NPTN
	SPG7	NPY
	SPHKAP	NQO1
	SPINT2	NR3C1
	SPOCK1	NR5A2
	SPOCK2	NRAP
	SPOCK3	NRP1
	SPPL2B	NRXN1
	SPRN	NRXN3
	SPRY2	NSF
	SPRY4	NT5DC3
	SPTAN1	NTM
	SQSTM1	NTNG1
	SREK1	NTRK2
	SRGAP3	NTRK3
	SRPK3	NUAK1
	SRRM1	NUAK2
	SRRM3	NUBPL
	SRRM4	NUP133
	SRSF11	NUP155
	SST	NUP210L
	SSTR1	NUP37
	SSTR2	NUP93
	ST3GAL6	NUPR1
	ST6GALNAC5	NWD2
	ST8SIA3	NXPE1
	STAC	OAZ1
	STAG3	ODAM
	STK38	OGFRL1
	STMN1	OLA1
	STMN2	OLFML2A
	STMN4	OLFML2B
	STRA6	OLFML3
	STRIP1	OLMALINC
	STXBP1	OR10K1
	SULF2	OR1A1
	SV2C	OR2A T4
	SVOP	OR2AG1
	SYN1	OR2M3
	SYN3	OR2T12
	SYNGR1	OR4D9
	SYNGR3	OR4F17
	SYNPO2	OR4F4
	SYNPO2L	OR4F5
	SYNPR	OR4N2
	SYP	OR52A1
	SYT1	OR56A1
	SYT11	OR56A4
	SYT13	OR5AS1
	SYT17	OR7C1
	SYT2	OR8D1
	SYT4	OSBPL10
	SYT5	OSBPL1A
	SYT6	OSR2
	SYT7	OSTC
	SYTL4	OTOA
	TACC2	OTOF
	TAF1C	OTOGL
	TAGLN2	OVCH1
	TAGLN3	P2RX6
	TASP1	P4HA1
	TAX1BP1	PALLD
	TBC1D24	PALM2
	TBC1D30	PAPSS2
	TBC1D9	PARP11
	TBKBP1	PART1
	TBPL1	PATJ
	TBX20	PBX1
	TCEAL7	PBXIP1
	TCERG1	PCA T1
	TCF4	PCCA
	TCF7L2	PCDH15
	TDG	PCDH18
	TEAD1	PCDHB1
	TENM1	PCOLCE2
	TENM4	PCSK5
	TESC	PDCL3
	TEX2	PDE1A
	TFAP2B	PDE3A
	TFAP2D	PDE4B
	TFB1M	PDE4D
	TFEB	PDE4DIP
	TGFB2	PDE5A
	TH	PDE7B
	THSD7A	PDE9A
	TIA1	PDGFB
	TIAM1	PDGFC
	TIMP2	PDGFRA
	TLCD3B	PDGFRL
	TLE4	PDIA3
	TLN2	PDIA4
	TMC2	PDIA6
	TMEM108	PDLIM1
	TMEM130	PDLIM7
	TMEM132B	PDP1
	TMEM132C	PDPN
	TMEM151A	PDZD2
	TMEM151B	PEA15
	TMEM178B	PEAK1
	TMEM179	PELO
	TMEM191C	PEX5L
	TMEM196	PFKFB3
	TMEM255A	PGGT1B
	TMEM59L	PGM2
	TMEM97	PGM5
	TMOD1	PGM5P4-AS1
	TMOD2	PGR
	TMSB4X	PHC2
	TMTC4	PHLDA1
	TNFRSF12A	PHLDA3
	TNFRSF9	PHLDB2
	TNR	PHLPP1
	TOX2	PHLPP2
	TP53I11	PHTF2
	TP53INP2	PIAS2
	TPPP	PIAS3
	TRAM1L1	PIEZO2
	TRAP1	PIGB
	TRBJ2-3	PIGK
	TRIB3	PIGL
	TRIM33	PIGN
	TRIM36	PIK3C2B
	TRIM62	PIK3C2G
	TRIM67	PIK3R1
	TRIP11	PIK3R4
	TRK1	PIM1
	TSC2	PINX1
	TSHR	PIP5K1B
	TSHZ2	PIWIL1
	TSPAN13	PIWIL2
	TSPAN7	PKD1L3
	TSSC4	PKHD1
	TSTD2	PKHD1L1
	TTC3	PLA2G4A
	TTC39A	PLA2R1
	TTC8	PLAC9
	TTC9	PLAGL1
	TTTY14	PLAT
	TUB	PLB1
	TUBA1A	PLCE1
	TUBA4A	PLCH1
	TUBB2A	PLCL1
	TUBB2B	PLD5
	TUBB3	PLEKHA2
	TUBB4A	PLEKHB1
	TUBB4B	PLEKHH2
	TUNAR	PLEKHO2
	TXNDC16	PLG
	TXNIP	PLK2
	UAP1	PLOD2
	UBAP1L	PLOD3
	UBE2C	PLPP1
	UBE2D4	PLPP3
	UBE2Q1	PLS3
	UBE2QL1	PLSCR1
	UBE2T	PLSCR4
	UCHL1	PLXDC2
	UCP2	PLXNA4
	ULK1	PNKD
	UNC13A	POLQ
	UNC5A	POLR2L
	UNC5B	POLR3B
	UNC79	POLR3G
	USP24	POMT1
	USP9Y	PON2
	UTS2	POSTN
	UTY	POTEC
	V ARS2	POU2F1
	VAMP2	POU5F2
	VAPB	POU6F2
	VAT1	PPARGC1A
	VAT1L	PPAT
	VEGFA	PPCDC
	VIM	PPIAL4G
	VPS13D	PPIB
	VPS9D1	PPIC
	VRK1	PPIF
	VSNL1	PPP1R13B
	VSTM2A	PPT1
	VSTM2L	PRAMEF1
	VSTM4	PRAMEF13
	WDFY1	PRAMEF14
	WDR27	PRAMEF25
	WDR6	PRCP
	WDR86	PRDM5
	WI2-1896O14.1	PRDM6
	WIPF2	PRDM7
	WSB1	PRDX4
	XKR7	PRDX6
	XXBAC-BPG283O16.9	PRED62
	YJEFN3	PREP
	YLPM1	PRIM2
	YPEL4	PRKAA2
	ZBTB48	PRKCA
	ZC3H14	PRKD1
	ZC3H15	PRLR
	ZCCHC11	PROM1
	ZCCHC12	PRPF4
	ZCCHC14	PRRC1
	ZDHHC22	PRRX1
	ZEB1-AS1	PRSS21
	ZFAT	PRTG
	ZFHX3	PSG11
	ZFP36L2	PTBP1
	ZFP90	PTCD2
	ZFPM2	PTGER3
	ZFY	PTGER4
	ZIM2	PTGFR
	ZKSCAN1	PTGFRN
	ZNF117	PTGIR
	ZNF138	PTGR1
	ZNF195	PTN
	ZNF22	PTPN13
	ZNF24	PTPN14
	ZNF253	PTPN20
	ZNF292	PTPRC
	ZNF33A	PTPRE
	ZNF423	PTPRG
	ZNF429	PTPRK
	ZNF512	PTPRQ
	ZNF512B	PTPRT
	ZNF536	PTPRZ1
	ZNF608	PTRF
	ZNF677	PTRHD1
	ZNF704	PWRN1
	ZNF711	PXDC1
	ZNF738	PXDN
	ZNF91	PYGL
	ZRANB2	PZP
	ZSWIM6	QKI
	ZWILCH	QSOX1
		RAB13
		RAB20
		RAB29
		RAB31
		RAB3B
		RAD51B
		RANBP17
		RANBP2
		RAP1A
		RAP1B
		RAP1GAP
		RAPGEF1
		RARB
		RASGEF1B
		RASSF3
		RASSF5
		RASSF6
		RBBP8
		RBM44
		RBMS1
		RBMY1A1
		RBMY1B
		RBMY1D
		RBMY1E
		RBMY1F
		RBMY1J
		RBPMS
		RCAN1
		RCN1
		RDX
		RECK
		RELN
		REST
		RET
		RF00012
		RF00017
		RF00026
		RF00096
		RF00322
		RFC3
		RFX2
		RFX6
		RFX8
		RGL1
		RGPD1
		RGPD2
		RGPD3
		RGPD4
		RGPD5
		RGPD6
		RGPD8
		RGS10
		RGS18
		RGS22
		RGS3
		RGS5
		RGSL1
		RHOB
		RHOC
		RHOJ
		RILP
		RIN2
		RIT1
		RMDN2
		RMND1
		RMST
		RN7SL52P
		RN7SL544P
		RN7SL565P
		RN7SL722P
		RN7SL763P
		RN7SL787P
		RNASEH2B
		RNF217
		RNF7
		RNFT1
		RNH1
		RNU6-5P
		ROBO1
		ROR1
		RORB
		ROS1
		RP1
		RP1-101G11.3
		RP1-142L7.5
		RP1-14N1.2
		RP1-151F17.2
		RP1-158P9.2
		RP11- 142C4.6
		RP11- 195E11.2
		RP11- 262H14.1
		RP11- 373D17.1
		RP11- 482G13.1
		RP11- 673E1.1
		RP11-100L22.2
		RP11-108M21.1
		RP11-111F5.8
		RP11-114G22.1
		RP11-115D19.1
		RP11-119D9.1
		RP11-136K7.2
		RP11-139E24.1
		RP11-142I20.1
		RP11-143M1.2
		RP11-146D12.2
		RP11-146E13.4
		RP11-152L7.2
		RP11-154D6.1
		RP11-15E1.5
		RP11-166D19.1
		RP11-168K9.1
		RP11-169F17.1
		RP11-170M17.2
		RP11-173M1.4
		RP11-175I6.5
		RP11-177H13.2
		RP11-211G3.2
		RP11-211N8.7
		RP11-215N21.1
		RP11-217E22.2
		RP11-21F16.1
		RP11-222A11.1
		RP11-224O19.2
		RP11-239L20.6
		RP11-244H18.1
		RP11-248G5.8
		RP11-253E3.1
		RP11-255B23.3
		RP11-261C10.5
		RP11-262H14.3
		RP11-267C16.1
		RP11-275I4.2
		RP11-279O9.4
		RP11-290F20.3
		RP11-327J17.3
		RP11-341D18.3
		RP11-344E13.4
		RP11-345M22.2
		RP11-34P13.13
		RP11-366L20.2
		RP11-374A4.1
		RP11-379B18.8
		RP11-38L15.2
		RP11-395L14.18
		RP11-3B12.1
		RP11-404P21.9
		RP11-40A8.3
		RP11-415F23.3
		RP11-416O18.1
		RP11-419I17.1
		RP11-422J15.1
		RP11-42F12.1
		RP11-430C1.1
		RP11-430K21.2
		RP11-436D23.1
		RP11-458B24.2
		RP11-459O16.8
		RP11-461F11.2
		RP11-467L19.14
		RP11-470M1.2
		RP11-472N13.3
		RP11-475I24.8
		RP11-478J18.1
		RP11-480C16.1
		RP11-4L24.3
		RP11-4L24.4
		RP11-506B6.6
		RP11-510H23.1
		RP11-524C21.2
		RP11-532N4.2
		RP11-536C10.7
		RP11-53O19.1
		RP11-541P9.3
		RP11-542H15.1
		RP11-550E22.3
		RP11-553L6.5
		RP11-556O5.7
		RP11-561N12.2
		RP11-573D15.8
		RP11-575L7.4
		RP11-586K12.1
		RP11-588H23.3
		RP11-58E21.3
		RP11-597A11.2
		RP11-609N14.4
		RP11-626K17.3
		RP11-673E1.3
		RP11-67H24.3
		RP11-696N14.1
		RP11-704M14.1
		RP11-712L6.5
		RP11-735B13.1
		RP11-747H7.3
		RP11-756H20.1
		RP11-764K9.1
		RP11-767I20.1
		RP11-76N22.2
		RP11-774D14.1
		RP11-776H12.1
		RP11-809O17.1
		RP11-826N14.7
		RP11-82L2.1
		RP11-849N15.1
		RP11-87H9.5
		RP11-90D4.2
		RP11-90D4.3
		RP11-96C23.13
		RP3-394A18.1
		RP4-565E6.1
		RP4-760C5.5
		RP4-809F18.1
		RP5- 1101C3.1
		RP5-1198O20.4
		RP5-828K20.2
		RP5-916L7.1
		RP5-921G16.1
		RP5-947P14.1
		RPAP2
		RPGRIP1
		RPL12
		RPL13P12
		RPL27A
		RPL29
		RPL32
		RPL36
		RPL36AL
		RPL8
		RPS12P26
		RPS3
		RPS6KA2-IT1
		RPS6KA5
		RPS6KB1
		RRAGC
		RRBP1
		RSPO2
		RTTN
		RUNX1
		RUNX1T1
		RUNX2
		RXFP2
		RYR2
		RYR3
		S100A10
		S100A11
		S100A16
		S100A4
		S1PR3
		SAMD4A
		SAMMSON
		SAR1B
		SASH1
		SATB2
		SCARB1
		SCARB2
		SCEL
		SCIN
		SCN11A
		SCN9A
		SCO1
		SCPEP1
		SCRG1
		SCX
		SDC2
		SDC4
		SDCBP
		SDE2
		SDF4
		SEC14L1
		SEC22B
		SEC22C
		SEC23A
		SEL1L3
		SEMA3A
		SEMA3C
		SEMA3D
		SEMA3E
		SEMA3F
		SEMA4D
		SEMA5A
		SEMA6A
		SEMA7A
		SEPSECS-AS1
		SEPT10
		SERINC5
		SERPINB5
		SERPINB6
		SERPINB8
		SERPINE2
		SERPINF1
		SERPING1
		SERPINH1
		SFRP2
		SFT2D1
		SFT2D2
		SGK1
		SGK223
		SH2B3
		SH3BGRL
		SH3BP5
		SH3RF3
		SH3TC2
		SHC1
		SHC4
		SHISA2
		SHMT1
		SHOX2
		SHQ1
		SHROOM3
		SI
		SIGLEC10
		SIK1
		SIX1
		SIX4
		SKIL
		SLA
		SLC12A1
		SLC12A2
		SLC13A1
		SLC15A2
		SLC16A3
		SLC16A4
		SLC16A5
		SLC17A5
		SLC17A9
		SLC19A1
		SLC1A2
		SLC26A3
		SLC26A5
		SLC26A8
		SLC29A3
		SLC2A13
		SLC30A1
		SLC30A7
		SLC35A3
		SLC35A5
		SLC35F4
		SLC35F5
		SLC35G1
		SLC38A2
		SLC38A6
		SLC38A9
		SLC39A14
		SLC44A5
		SLC4A4
		SLC5A12
		SLC5A8
		SLC6A6
		SLC7A2
		SLC9B1
		SLC9C1
		SLC9C2
		SLCO1A2
		SLCO4C1
		SLCO6A1
		SLIT2
		SLMAP
		SMAD3
		SMAD7
		SMC1B
		SMC6
		SMIM3
		SMO
		SMYD3
		SNAI1
		SNAI2
		SNAP23
		SNAP25-AS1
		SNORA14B
		SNORA7B
		SNOU13
		SNTB1
		SNTG1
		SNX18
		SNX8
		SNX9
		SOCS2-AS1
		SOCS3
		SOCS7
		SOSTDC1
		SOX2-OT
		SOX5
		SOX9
		SOX9-AS1
		SPAG17
		SPARC
		SPARCL1
		SPATA13
		SPATA17
		SPATA20
		SPCS3
		SPDYA
		SPECC1
		SPEF2
		SPG20
		SPHKAP
		SPIDR
		SPINK5
		SPRED1
		SPRY1
		SPRY2
		SPRY4
		SPRY4-IT1
		SPTA1
		SPTLC3
		SQSTM1
		SRGAP2B
		SRGAP2C
		SRGN
		SRPX
		SSBP4
		SSH1
		SSH2
		SSR1
		SSR3
		SSTR2
		SSU72
		SSX2IP
		ST18
		ST3GAL1
		ST6GAL1
		STAB2
		STAC2
		STARD13
		STAT1
		STAT3
		STAT6
		STC2
		STEAP1
		STEAP4
		STIL
		STK24
		STK3
		STK31
		STK38L
		STOM
		STPG1
		STRIP2
		STX3
		STXBP6
		STYK1
		SUCLG2
		SULF1
		SULT1B1
		SUMF1
		SUPT3H
		SURF4
		SVEP1
		SVIL
		SVOPL
		SYDE1
		SYNDIG1L
		SYNE1
		SYNJ2
		SYNM
		SYNPO
		SYPL1
		SYT2
		SYT9
		SYTL2
		TAF4B
		TAFA5
		TAMM41
		TANC1
		TAOK1
		TARID
		TAT
		TBC1D31
		TBC1D7
		TBC1D8B
		TBX18
		TBX2
		TCEANC2
		TCF7L1
		TCF7L2
		TEAD1
		TEAD2
		TENT5A
		TEX14
		TF
		TFE3
		TFPI
		TGFB1I1
		TGFBR2
		TGIF2
		TGM2
		THADA
		THBS1
		THEMIS
		THRB
		THSD7B
		TIMP1
		TIMP3
		TJP1
		TLE3
		TLN2
		TM2D2
		TM4SF1
		TM4SF4
		TM9SF2
		TMBIM4
		TMC1
		TMC8
		TMED9
		TMEFF2
		TMEM126A
		TMEM132B
		TMEM158
		TMEM213
		TMEM232
		TMEM263
		TMEM50A
		TMEM51
		TMEM87B
		TMPRSS15
		TMPRSS7
		TMSB4X
		TMTC2
		TNC
		TNFRSF12A
		TNFRSF1A
		TNIK
		TNIP1
		TNMD
		TNNT3
		TNS1
		TNS3
		TOGARAM2
		TOR1AIP1
		TP63
		TPBG
		TPBGL
		TPD52L1
		TPH1
		TPH2
		TPK1
		TPM1
		TPM2
		TPRG1
		TPTE2
		TRAF1
		TRAM1
		TRAM2
		TRDJ2
		TRDMT1
		TRDN
		TRHDE
		TRIL
		TRIM43
		TRIM43B
		TRIM47
		TRIM48
		TRIM49
		TRIM49B
		TRIM49D1
		TRIM49D2
[truncated: 127 more rows]

## Sheet: Fig 5 Revigo GO Merged-Relapse
Merged - Relapse		Gene Ontology analysis performed with geneontology.org, then TermIDs and FDR values were fed to Revigo
	TermID	Name	Frequency	PlotX	PlotY	LogSize	LogFDR	Uniqueness	Dispensability	Representative	Eliminated
	GO:0000003	reproduction	8.4070796460177	0.458983046776821	2.42414828423571	3.17666993266815	-2.2298847052129	1	0	null	FALSE
	GO:0002483	antigen processing and presentation of endogenous peptide antigen	0.10081774392293	-7.81523600910851	3.44816736112412	1.27875360095283	-1.45469288353418	0.990557350135169	0	null	FALSE
	GO:0019885	antigen processing and presentation of endogenous peptide antigen via MHC class I	0.0616108435084575	null	null	1.07918124604762	-1.60032627851896	0.990476186441227	0.91828215	2483	TRUE
	GO:0008150	biological_process	100	-5.601224057168	5.13769210725141	4.2517598545288	-8.51712641639125	1	0	null	FALSE
	GO:0008152	metabolic process	44.3710092976364	-6.20419791616791	5.2016233272624	3.89888965592659	-2	1	0	null	FALSE
	GO:0009987	cellular process	85.1573877002352	-5.50907776350908	3.95146112217898	4.18198642448015	-13.1209041204999	1	0	null	FALSE
	GO:0023052	signaling	29.1755348941414	-4.87942850268108	-7.55566639361269	3.71683772329952	-1.85387196432176	1	0	null	FALSE
	GO:0030198	extracellular matrix organization	1.55147305925843	5.09408646925602	3.54734240083571	2.44404479591808	-13.1174754620451	0.978540234238217	0	null	FALSE
	GO:0071711	basement membrane organization	0.162428587431388	null	null	1.47712125471966	-1.47237009912866	0.982843193001384	0.77395131	30198	TRUE
	GO:0030199	collagen fibril organization	0.324857174862776	null	null	1.77085201164214	-6.86966623150499	0.981705675921545	0.82816402	30198	TRUE
	GO:0032501	multicellular organismal process	36.4624173854598	-1.03322553454867	2.40354737884973	3.8136476953469	-11.5951662833801	1	0	null	FALSE
	GO:0032502	developmental process	31.5671558194242	-6.00962808340102	5.58189060653442	3.75104803482019	-22.8268137315877	1	0	null	FALSE
	GO:0035295	tube development	4.87845860871513	-7.0856376669893	-1.84540301296626	2.94051648493257	-13.3585258894959	0.804629126061379	0	null	FALSE
	GO:0040007	growth	2.24039430939845	-0.943536729296714	0.739436910579257	2.60314437262018	-7.00612308505879	1	0	null	FALSE
	GO:0040011	locomotion	7.06844404615212	0.118432920072846	3.71043292133326	3.10140335055533	-6.44977164694491	1	0	null	FALSE
	GO:0050678	regulation of epithelial cell proliferation	2.07236473619357	-0.226180791991746	-0.911810164234113	2.56937390961505	-8.7619538968712	0.953476671717334	0	null	FALSE
	GO:0050896	response to stimulus	45.6704379970875	-0.252860835917023	0.888414463613151	3.91142396537629	-3.16241156176449	1	0	null	FALSE
	GO:0051179	localization	29.1811358799149	1.29275915738147	2.90809433458301	3.71692107316676	-2.37986394502624	1	0	null	FALSE
	GO:0065007	biological regulation	70.286770471603	1.4799117919238	2.00845446330011	4.09864372581706	-4.12842706445412	1	0	null	FALSE
	GO:0031297	replication fork processing	0.252044359807326	0.688214364667675	6.84248666612748	1.66275783168157	-2.35457773065091	0.983454016572692	0.00469934	null	FALSE
	GO:0045005	DNA-templated DNA replication maintenance of fidelity	0.302453231768791	null	null	1.74036268949424	-2.51570016065321	0.983178367694962	0.82018021	31297	TRUE
	GO:0006261	DNA-templated DNA replication	0.76733505096897	null	null	2.13987908640124	-2.01908806222316	0.981859500447771	0.83144348	31297	TRUE
	GO:0050673	epithelial cell proliferation	0.929763638400358	-0.497471839048943	1.78048600334115	2.22271647114758	-2.39794000867204	0.997904594667129	0.00539294	null	FALSE
	GO:0031589	cell-substrate adhesion	1.08659124005825	-1.76651154443198	1.43432168475521	2.29003461136252	-3.52578373592374	0.991371851138824	0.00548969	null	FALSE
	GO:0001667	ameboidal-type cell migration	1.10899518315223	3.04758296242587	4.94051059895172	2.29885307640971	-2.31605286924849	0.983047423928255	0.00550262	null	FALSE
	GO:0048870	cell motility	5.92584294835891	null	null	3.02489596010748	-7.00392634551472	0.979468069749709	0.72558692	1667	TRUE
	GO:0016477	cell migration	5.05208916769351	null	null	2.95568775031351	-6.00788851221305	0.979869519656094	0.91491769	1667	TRUE
	GO:0071363	cellular response to growth factor stimulus	2.66046824241066	-3.16831886330473	5.83575976482706	2.67760695272049	-4.88941028970075	0.930926534197111	0.00612052	null	FALSE
	GO:0071364	cellular response to epidermal growth factor stimulus	0.235241402486838	null	null	1.63346845557959	-1.37571790416433	0.943463654683073	0.71589693	71363	TRUE
	GO:0035924	cellular response to vascular endothelial growth factor stimulus	0.240842388260334	null	null	1.64345267648619	-1.81815641205523	0.947277371155784	0.71764158	71363	TRUE
	GO:0071560	cellular response to transforming growth factor beta stimulus	0.862551809118405	null	null	2.19033169817029	-2.62160209905186	0.935120168796332	0.82689766	71363	TRUE
	GO:0071559	response to transforming growth factor beta	0.901758709532878	null	null	2.20951501454263	-2.86012091359876	0.941368657247287	0.8313075	71363	TRUE
	GO:0008283	cell population proliferation	3.93189201299429	-6.1494897643897	4.48539439726652	2.84695532501982	-3.97061622231479	0.997454518795634	0.00694986	null	FALSE
	GO:0030029	actin filament-based process	3.39419737873866	0.804039009560792	4.43374203418189	2.78318869107526	-1.67778070526608	0.99750948103531	0.0072056	null	FALSE
	GO:0000278	mitotic cell cycle	3.4838131511146	-5.11117611365425	-7.4459835013615	2.79448804665917	-1.67366413907125	0.997499922472339	0.00723408	null	FALSE
	GO:0007017	microtubule-based process	4.58720734849333	-6.74496188988052	4.69132407786892	2.91381385238372	-2.17522353752445	0.997394106926318	0.00754912	null	FALSE
	GO:0007155	cell adhesion	5.3657443710093	-7.11892252390742	4.5318118446554	2.98181860717066	-9.57675412606319	0.99732950353187	0.00793985	null	FALSE
	GO:0071840	cellular component organization or biogenesis	31.6959784922146	3.9984839349033	5.50695562876563	3.75281643118827	-9.57348873863542	0.996259302078562	0.01170683	null	FALSE
	GO:0006928	movement of cell or subcellular component	8.38467570292372	-6.59472161388938	5.07253920359459	3.17551181336345	-7.70774392864352	0.997125577356486	0.01314728	null	FALSE
	GO:0007154	cell communication	29.7804413576789	-7.45499995504918	4.19387065018605	3.72574833299555	-2.17134010346468	0.996312008955751	0.02020717	null	FALSE
	GO:1900046	regulation of hemostasis	0.403270975691722	-6.66944751048759	3.76162790149619	1.86332286012046	-2.78251605578609	0.967402895999382	0.02968921	null	FALSE
	GO:2000241	regulation of reproductive process	1.1650050408872	3.38218586417314	2.30504232397972	2.32014628611105	-2.54211810326601	0.971356136505669	0.03347078	null	FALSE
	GO:1903053	regulation of extracellular matrix organization	0.308054217542287	5.93539608252706	0.983063594493895	1.7481880270062	-4.31605286924849	0.958401085354181	0.03427717	null	FALSE
	GO:0010632	regulation of epithelial cell migration	1.27142377058362	5.00717463923802	-4.01918185486973	2.35793484700045	-6.06600683616876	0.897296229292279	0.04017317	null	FALSE
	GO:0030111	regulation of Wnt signaling pathway	1.82032037638624	-2.04850093434604	-7.40986576733695	2.51321760006794	-5.67162039656126	0.919202127356081	0.04200214	null	FALSE
	GO:0045597	positive regulation of cell differentiation	4.86165565139465	4.24626065212647	-2.56052776977627	2.93901977644867	-7.28232949699774	0.867448249349025	0.04798183	null	FALSE
	GO:0045596	negative regulation of cell differentiation	3.71905455360143	null	null	2.8228216453031	-5.19314197048118	0.861793125300402	0.70539253	45597	TRUE
	GO:0032970	regulation of actin filament-based process	2.25719726671894	-5.55575066737649	4.50856622639396	2.60638136511061	-1.66958622665081	0.964963328528048	0.04858335	null	FALSE
	GO:0007346	regulation of mitotic cell cycle	2.74448302901311	-4.55211250968854	-7.67413562472838	2.69108149212297	-2.42481215507234	0.954648862101277	0.05001801	null	FALSE
	GO:1901987	regulation of cell cycle phase transition	2.36361599641537	null	null	2.62634036737504	-1.60205999132796	0.955092834585541	0.71253824	7346	TRUE
	GO:0010564	regulation of cell cycle process	3.93749299876778	null	null	2.84757265914211	-1.98716277529483	0.952340290009908	0.76577897	7346	TRUE
	GO:0030155	regulation of cell adhesion	4.36876890332698	-0.267696164301004	2.86459947557159	2.8926510338773	-4.14327110961712	0.961380607873192	0.0537962	null	FALSE
	GO:0043066	negative regulation of apoptotic process	4.96247339531758	1.13398374282049	-7.10527208620923	2.94792361983173	-2.99139982823808	0.902381905314622	0.05493355	null	FALSE
	GO:0060548	negative regulation of cell death	5.64019267391061	null	null	3.00346053210951	-3.31605286924849	0.901378608496059	0.74002223	43066	TRUE
	GO:0042981	regulation of apoptotic process	8.10462641424891	null	null	3.16076856186113	-4.97469413473523	0.939399169509139	0.82915253	43066	TRUE
	GO:0043067	regulation of programmed cell death	8.2670550016803	null	null	3.16938049531195	-4.88605664769316	0.939614192210635	0.86906873	43066	TRUE
	GO:0043069	negative regulation of programmed cell death	5.068892125014	null	null	2.95712819767681	-2.94309514866353	0.902075341053608	0.90657977	43066	TRUE
	GO:0051239	regulation of multicellular organismal process	15.229080318136	4.33930218375473	4.52605131713826	3.4345689040342	-14.5331323796459	0.956937068123427	0.05706501	null	FALSE
	GO:0044087	regulation of cellular component biogenesis	5.52817295844069	2.61197631189438	3.93465254202193	2.99475694458763	-1.86012091359876	0.95990864050961	0.05835452	null	FALSE
	GO:0040012	regulation of locomotion	5.70740450319256	1.76621881251783	4.43246269253758	3.00860017176192	-8.80410034759077	0.963970374802005	0.05874688	null	FALSE
	GO:0051726	regulation of cell cycle	6.16108435084575	0.566615305970468	1.45581098153401	3.04178731897175	-1.42250820016277	0.959189950632744	0.05970931	null	FALSE
	GO:0065008	regulation of biological quality	20.8188641200851	3.19739929266093	3.44772798634181	3.57030938543588	-3.62342304294349	0.964856481457828	0.06071083	null	FALSE
	GO:0065009	regulation of molecular function	17.2566371681416	2.42246818396514	2.8475333783266	3.4888326343824	-1.41566877563247	0.966243069435038	0.06299213	null	FALSE
	GO:0042127	regulation of cell population proliferation	9.28643441245659	0.865751499751705	3.70630858431647	3.21984638602436	-9.76700388960785	0.956200969186301	0.06546213	null	FALSE
	GO:0032964	collagen biosynthetic process	0.0560098577349614	-5.28431577440885	6.04925357699184	1.04139268515823	-1.59859945921846	0.99433537055081	0.06711331	null	FALSE
	GO:0051174	regulation of phosphorus metabolic process	7.80777416825361	3.81290724176756	-6.08188114583837	3.14457420760962	-3.91721462968355	0.926641378602221	0.06720319	null	FALSE
	GO:0010941	regulation of cell death	9.1296068107987	-5.63970973776402	5.73577008573419	3.21245396104028	-5.26600071346161	0.956334355943662	0.06940658	null	FALSE
	GO:0050793	regulation of developmental process	13.750420073933	3.01657019287356	6.02656294626204	3.39022836246913	-13.2541448048263	0.957805544610944	0.07210838	null	FALSE
	GO:0023051	regulation of signaling	18.6960905119301	1.92928319826503	3.47921910987452	3.52361641905437	-9.47237009912866	0.95506908558019	0.07833375	null	FALSE
	GO:0032879	regulation of localization	15.3186960905119	4.44036565176973	4.88386409274801	3.43711609304808	-4.04479346245806	0.956885991512738	0.07846311	null	FALSE
	GO:0010646	regulation of cell communication	18.6344796684216	3.7820517028678	1.28540358495878	3.52218331761869	-9.06098022355133	0.949872014137591	0.08304278	null	FALSE
	GO:0048583	regulation of response to stimulus	22.3927411224375	4.33269741626973	1.00128464497258	3.60195140413352	-7.65169513695184	0.95327149107054	0.08785069	null	FALSE
	GO:0051128	regulation of cellular component organization	13.2015234681304	2.68001820990412	2.07654429837196	3.37254380075907	-4.53461714855158	0.953235291954702	0.08936252	null	FALSE
	GO:0048518	positive regulation of biological process	34.9837571412569	2.02111425263495	0.796520829752292	3.79567150594602	-7.35163998901907	0.94804941992311	0.1094646	null	FALSE
	GO:0009611	response to wounding	2.48123669765879	-1.30167272188113	6.86495590316449	2.64738297011462	-2.28316227670048	0.971576700547076	0.11628741	null	FALSE
	GO:0048519	negative regulation of biological process	29.3939733393077	3.03615025296626	0.920504241500584	3.72007657276814	-6.44369749923271	0.950236014612299	0.12255669	null	FALSE
	GO:0044238	primary metabolic process	39.8566147641985	1.2651534218638	6.06086309896486	3.85229696582693	-2.75448733218585	0.984706555443026	0.13096305	null	FALSE
	GO:0009719	response to endogenous stimulus	7.61173966618125	-1.196875842241	5.97817581073924	3.13353890837022	-5.63827216398241	0.971976439543049	0.13730443	null	FALSE
	GO:0071479	cellular response to ionizing radiation	0.408871961465218	-4.2715456123566	4.73343974312572	1.86923171973098	-1.69464863055338	0.975476561596663	0.14027737	null	FALSE
	GO:0042303	molting cycle	0.537694634255629	-8.058009771594	1.88674327537743	1.98677173426624	-1.42365864979421	0.924912375952679	0.15547539	null	FALSE
	GO:0048771	tissue remodeling	0.56569956312311	-7.72534163216354	2.06623945219304	2.00860017176192	-2.29756946355447	0.92453147874549	0.15643862	null	FALSE
	GO:0009628	response to abiotic stimulus	6.17788730816624	-1.11080470738312	5.44479230166855	3.04296907339318	-2.10402526764094	0.972925254821245	0.15888698	null	FALSE
	GO:0097150	neuronal stem cell population maintenance	0.128822672790411	-6.00295350970163	-5.42291084891728	1.38021124171161	-1.84466396253494	0.896391417231915	0.16311749	null	FALSE
	GO:0018126	protein hydroxylation	0.151226615884396	2.10960418597246	6.37499956441166	1.44715803134222	-2.21538270736712	0.989560382004687	0.17832485	null	FALSE
	GO:0001503	ossification	1.58507897389941	-7.86388829014785	1.43578221091613	2.45331834004704	-2.16367588429325	0.915856217473707	0.17893486	null	FALSE
	GO:0007167	enzyme-linked receptor protein signaling pathway	3.56222695194354	-2.78943699788797	4.35642778440666	2.80413943233535	-4.47886191629596	0.925732405665781	0.18389814	null	FALSE
	GO:0035329	hippo signaling	0.0952167581494343	-2.38073424496588	3.07628318637281	1.25527250510331	-2.06098022355133	0.953980843798991	0.18407674	null	FALSE
	GO:0050794	regulation of cellular process	63.5207796572197	2.33831335234486	0.040764372934908	4.05468964294998	-4.16621562534352	0.938609251648147	0.18534513	null	FALSE
	GO:0019222	regulation of metabolic process	37.8682648146074	2.63929589019285	0.479873196760641	3.83007516642975	-1.87289520163519	0.946980973971128	0.19565127	null	FALSE
	GO:0043062	extracellular structure organization	1.55707404503193	4.84731283039009	3.41521472954284	2.4456042032736	-13.0979971086493	0.983109997811847	0.1976013	null	FALSE
	GO:0045229	external encapsulating structure organization	1.56827601657892	5.64422322953035	2.65460878054232	2.44870631990508	-13.0254883072627	0.983093954078951	0.19785722	null	FALSE
	GO:0042221	response to chemical	22.532765766775	-1.75905534540898	5.62334128934385	3.60465797204787	-3.72353819582676	0.965698702171127	0.20945637	null	FALSE
	GO:0060021	roof of mouth development	0.509689705388148	-6.33121922556042	-4.54749824874394	1.96378782734556	-2.96657624451305	0.876674449564829	0.21569367	null	FALSE
	GO:0097435	supramolecular fiber organization	3.17015794779881	4.83750712937544	3.07362061473156	2.75358305889291	-2.82390874094432	0.981353931601616	0.21635056	null	FALSE
	GO:0060271	cilium assembly	1.78671446174527	5.20770159357789	2.66713637025772	2.50514997831991	-1.60205999132796	0.97295541659801	0.2201242	null	FALSE
	GO:0033365	protein localization to organelle	3.82547328329786	3.45073584193463	5.06307955736731	2.83505610172012	-1.50307035192679	0.987459607518642	0.22465319	null	FALSE
	GO:0006655	phosphatidylglycerol biosynthetic process	0.0560098577349614	-4.97327372129851	6.20049335539694	1.04139268515823	-1.39469495385889	0.991080627272145	0.22732426	null	FALSE
	GO:0009100	glycoprotein metabolic process	1.87072924834771	1.1108832073892	6.68064388455858	2.52504480703685	-1.51004152057517	0.98593128375704	0.22765191	null	FALSE
	GO:0048589	developmental growth	2.24039430939845	-7.22654185839754	-3.89123178018186	2.60314437262018	-7.01233373507373	0.864743398678294	0.23143665	null	FALSE
	GO:0035265	organ growth	0.548896605802621	null	null	1.99563519459755	-1.99567862621736	0.875415269666432	0.8248798	48589	TRUE
	GO:0060560	developmental growth involved in morphogenesis	0.705724207460513	null	null	2.10380372095596	-1.6615435063954	0.82514717818792	0.8485657	48589	TRUE
	GO:0045785	positive regulation of cell adhesion	2.67167021395766	0.887248775482531	-3.10619018125865	2.67942789661212	-2.28819277095881	0.933641287582802	0.23262415	null	FALSE
	GO:0061448	connective tissue development	1.23221687016915	-5.66954593465047	-3.61246873225817	2.34439227368511	-5.52287874528034	0.820432078186699	0.24136648	null	FALSE
	GO:0050789	regulation of biological process	66.2036518427243	1.79866303959612	0.336795856694531	4.07265421733303	-4.22040350874218	0.952335102258344	0.24188481	null	FALSE
	GO:0009605	response to external stimulus	13.6384003584631	-1.64112624554539	6.22115973375688	3.38667728396084	-2.24033215531037	0.968923257532648	0.24453322	null	FALSE
	GO:0035272	exocrine system development	0.229640416713342	-7.38825247323119	-0.415807579188752	1.6232492903979	-1.3767507096021	0.853313521055019	0.24471388	null	FALSE
	GO:0042692	muscle cell differentiation	1.50106418729696	-6.88209294059822	-3.71383441809076	2.42975228000241	-3.82390874094432	0.841856768569893	0.24796487	null	FALSE
	GO:0048644	muscle organ morphogenesis	0.436876890332699	null	null	1.89762709129044	-1.60205999132796	0.795957279118747	0.7233719	42692	TRUE
	GO:0060415	muscle tissue morphogenesis	0.397669989918226	null	null	1.85733249643127	-1.3767507096021	0.76790677059508	0.73117904	42692	TRUE
	GO:0055001	muscle cell development	0.896157723759382	null	null	2.20682587603185	-1.60730304674033	0.844009819148286	0.78167668	42692	TRUE
	GO:0007517	muscle organ development	1.69709868936933	null	null	2.48287358360875	-2.24184537803261	0.815566154427908	0.84199472	42692	TRUE
	GO:0001894	tissue homeostasis	1.32743362831858	-6.82234873766963	2.0736727662328	2.37657695705651	-2.27490547891853	0.888079989624017	0.25268282	null	FALSE
	GO:0048873	homeostasis of number of cells within a tissue	0.162428587431388	null	null	1.47712125471966	-1.41907502432438	0.909020707049148	0.75111409	1894	TRUE
	GO:0090288	negative regulation of cellular response to growth factor stimulus	0.56569956312311	-0.665047217066243	-7.50821220480141	2.00860017176192	-4.79048498545737	0.896480954471219	0.25298734	null	FALSE
	GO:1903034	regulation of response to wounding	0.901758709532878	-2.8416681074247	-7.51661764826254	2.20951501454263	-2.57511836336893	0.936656667752863	0.26652348	null	FALSE
	GO:2001046	positive regulation of integrin-mediated signaling pathway	0.0728128150554498	-1.58098800457529	-6.55729111224789	1.14612803567824	-1.95078197732982	0.923247743793644	0.2674319	null	FALSE
	GO:0051246	regulation of protein metabolic process	14.6129718830514	3.52408203129356	-6.19224256593974	3.41664050733828	-3.7851561519523	0.92007968341072	0.26974849	null	FALSE
	GO:0006950	response to stress	19.1777752884508	-1.71609590999394	5.91306040987739	3.53466057582844	-1.57024771999759	0.96680415393075	0.27106485	null	FALSE
	GO:0061061	muscle structure development	2.77808894365408	-7.25460044471509	-3.27929160175694	2.69635638873333	-6.4294570601181	0.851442122826211	0.27107969	null	FALSE
	GO:0001933	negative regulation of protein phosphorylation	1.81471939061275	2.42542888667849	-6.46457968699637	2.51188336097887	-2.89619627904404	0.874107045784588	0.27219129	null	FALSE
	GO:0031400	negative regulation of protein modification process	2.79489190097457	null	null	2.69897000433602	-2.15428198203334	0.883893330682189	0.73005725	1933	TRUE
	GO:0032269	negative regulation of cellular protein metabolic process	5.3601433852358	null	null	2.98136550907854	-1.93930215964639	0.873892721249319	0.82566471	1933	TRUE
	GO:0042326	negative regulation of phosphorylation	2.05556177887308	null	null	2.56584781867352	-2.47108329972235	0.88033302000658	0.92640622	1933	TRUE
	GO:0045936	negative regulation of phosphate metabolic process	2.36361599641537	null	null	2.62634036737504	-1.70333480973847	0.878798401975499	0.95783286	1933	TRUE
	GO:1901201	regulation of extracellular matrix assembly	0.084014786602442	6.24990406101	1.0739573638907	1.20411998265592	-2.49485002168009	0.956793651449544	0.27323522	null	FALSE
	GO:1901203	positive regulation of extracellular matrix assembly	0.0560098577349614	null	null	1.04139268515823	-1.48545224733971	0.938629521185192	0.79136595	1901201	TRUE
	GO:0110011	regulation of basement membrane organization	0.0616108435084575	null	null	1.07918124604762	-2.16241156176449	0.958462207946223	0.79657702	1901201	TRUE
	GO:1903054	negative regulation of extracellular matrix organization	0.0616108435084575	null	null	1.07918124604762	-1.39469495385889	0.931895855423851	0.79657702	1901201	TRUE
	GO:0048864	stem cell development	0.487285762294164	-6.67481187838696	-4.18896468683451	1.94448267215017	-1.34486156518862	0.861076140856756	0.27580346	null	FALSE
	GO:0007423	sensory organ development	3.16455696202532	-6.00069767879746	-2.56357047575276	2.75281643118827	-7.80687540164554	0.812577937248176	0.27653394	null	FALSE
	GO:2001044	regulation of integrin-mediated signaling pathway	0.117620701243419	-2.44101644718008	-7.19759504221987	1.34242268082221	-1.98296666070122	0.939785273743354	0.27936063	null	FALSE
	GO:0007368	determination of left/right symmetry	0.722527164781002	-7.51353809215012	-0.901753133198021	2.11394335230684	-2.65560772631489	0.834082534304915	0.27999474	null	FALSE
	GO:0009799	specification of symmetry	0.761734065195474	null	null	2.13672056715641	-2.46470587995723	0.835641219410997	0.73023106	7368	TRUE
	GO:0061371	determination of heart left/right asymmetry	0.380867032597737	null	null	1.83884909073726	-1.9100948885606	0.779436217557824	0.9233286	7368	TRUE
	GO:0009855	determination of bilateral symmetry	0.756133079421978	null	null	2.13353890837022	-2.49349496759513	0.833334460492289	0.98629355	7368	TRUE
	GO:0010894	negative regulation of steroid biosynthetic process	0.134423658563907	2.50634559833958	-7.01388715215767	1.39794000867204	-2.49214412830417	0.924282887278895	0.28279176	null	FALSE
	GO:0045939	negative regulation of steroid metabolic process	0.151226615884396	null	null	1.44715803134222	-2.27245874297144	0.924264498382661	0.79314924	10894	TRUE
	GO:0051055	negative regulation of lipid biosynthetic process	0.302453231768791	null	null	1.74036268949424	-1.48148606012211	0.918414963736588	0.8370114	10894	TRUE
	GO:0050810	regulation of steroid biosynthetic process	0.392069004144729	null	null	1.85125834871908	-1.94692155651658	0.945899188211109	0.86369141	10894	TRUE
	GO:0006793	phosphorus metabolic process	10.2778088943654	1.67566489171072	6.13029922326745	3.26387267686522	-2.06148027482351	0.985663991953482	0.28295651	null	FALSE
	GO:0055123	digestive system development	0.789738994062955	-6.74460585219958	-0.623667328377576	2.15228834438306	-2.29756946355447	0.83472397664936	0.28316266	null	FALSE
	GO:0051674	localization of cell	5.92584294835891	3.28497023449518	5.31602423132586	3.02489596010748	-6.99567862621736	0.989418562951214	0.28648084	null	FALSE
	GO:0090287	regulation of cellular response to growth factor stimulus	1.72510361823681	-2.653869489442	-7.63041641014341	2.48995847942483	-4.48017200622428	0.932319385460157	0.2879581	null	FALSE
	GO:0048736	appendage development	0.996975467682312	-7.03312454968124	-0.70176651444607	2.25285303097989	-2.14935376481693	0.837593228927873	0.29181223	null	FALSE
	GO:0060322	head development	4.53119749075837	-7.20758275686892	-3.0230290395925	2.90848501887865	-5.20342566678957	0.842060441034616	0.29276877	null	FALSE
	GO:0060541	respiratory system development	1.13700011201972	-6.57784420725042	-0.800362770401469	2.3096301674259	-3.68193666503724	0.828286167604231	0.29692762	null	FALSE
	GO:0072001	renal system development	1.69709868936933	-6.93199526852811	-1.03743335914262	2.48287358360875	-9.98716277529483	0.79528384173874	0.31368602	null	FALSE
	GO:0072012	glomerulus vasculature development	0.117620701243419	null	null	1.34242268082221	-2.75448733218585	0.792074606390688	0.71526213	72001	TRUE
	GO:0061437	renal system vasculature development	0.128822672790411	null	null	1.38021124171161	-2.57511836336893	0.802387283193778	0.72132589	72001	TRUE
	GO:0061005	cell differentiation involved in kidney development	0.263246331354318	null	null	1.68124123737559	-2.26360349772336	0.810158330682047	0.7727929	72001	TRUE
	GO:0032835	glomerulus development	0.313655203315784	null	null	1.75587485567249	-3.65955588515988	0.81087635684596	0.78655148	72001	TRUE
	GO:0001656	metanephros development	0.476083790747172	null	null	1.93449845124357	-4.00217691925427	0.804401863384945	0.82138193	72001	TRUE
	GO:0001657	ureteric bud development	0.476083790747172	null	null	1.93449845124357	-1.3936186348894	0.755718509448446	0.82138193	72001	TRUE
	GO:0001823	mesonephros development	0.504088719614652	null	null	1.95904139232109	-1.67366413907125	0.803343219368691	0.82639439	72001	TRUE
	GO:0072006	nephron development	0.744931107874986	null	null	2.12710479836481	-3.06048074738138	0.795789277656525	0.8623507	72001	TRUE
	GO:0072073	kidney epithelium development	0.750532093648482	null	null	2.13033376849501	-3.02779716162094	0.760164024936758	0.86307096	72001	TRUE
	GO:0072009	nephron epithelium development	0.582502520443598	null	null	2.02118929906994	-1.35753547975788	0.763512136015211	0.92546675	72001	TRUE
	GO:0001822	kidney development	1.64668981740786	null	null	2.46982201597816	-8.84163750790475	0.778722334786439	0.94594742	72001	TRUE
	GO:0072163	mesonephric epithelium development	0.481684776520668	null	null	1.93951925261862	-1.37263414340727	0.768080987847063	0.98540152	72001	TRUE
	GO:0061440	kidney vasculature development	0.128822672790411	null	null	1.38021124171161	-2.57348873863542	0.791531836968177	0.99193155	72001	TRUE
	GO:0072164	mesonephric tubule development	0.481684776520668	null	null	1.93951925261862	-1.37263414340727	0.755455998690814	0.9940936	72001	TRUE
	GO:0050911	detection of chemical stimulus involved in sensory perception of smell	2.47563571188529	-4.70184301887562	2.77628264333237	2.64640372622307	-4.34486156518862	0.852711145411499	0.31518436	null	FALSE
	GO:0007606	sensory perception of chemical stimulus	3.09174414696987	null	null	2.7427251313047	-2.42250820016277	0.896326049200871	0.76149429	50911	TRUE
	GO:0009593	detection of chemical stimulus	2.95171950263246	null	null	2.72263392253381	-2.19586056766465	0.943456717485713	0.86969621	50911	TRUE
	GO:0050906	detection of stimulus involved in sensory perception	3.12535006161084	null	null	2.74741180788642	-1.67366413907125	0.870165747016874	0.89869881	50911	TRUE
	GO:0007608	sensory perception of smell	2.62126134199619	null	null	2.67117284271508	-2.15304467498018	0.897136985147831	0.91794721	50911	TRUE
	GO:0050907	detection of chemical stimulus involved in sensory perception	2.76128598633359	null	null	2.69372694892365	-3.81815641205523	0.850740626788243	0.93818081	50911	TRUE
	GO:0000302	response to reactive oxygen species	0.935364624173855	-2.49806819130217	6.64596046737949	2.22530928172586	-1.68613277963085	0.950354733408134	0.3189887	null	FALSE
	GO:0042542	response to hydrogen peroxide	0.576901534670102	null	null	2.01703333929878	-1.30980391997149	0.952953172742648	0.7755091	302	TRUE
	GO:0034599	cellular response to oxidative stress	1.23221687016915	null	null	2.34439227368511	-1.57024771999759	0.940807160929308	0.84040879	302	TRUE
	GO:0001655	urogenital system development	1.93234009185617	-7.24703453327893	-1.36064255536002	2.53907609879278	-9.14206473528057	0.817948026938722	0.31953091	null	FALSE
	GO:0008589	regulation of smoothened signaling pathway	0.464881819200179	-2.16235346413232	-7.56681211758825	1.92427928606188	-1.3936186348894	0.930996460926966	0.32030317	null	FALSE
	GO:0050818	regulation of coagulation	0.414472947238714	4.10692656795196	-1.66158146316961	1.8750612633917	-2.17005330405836	0.938284260761702	0.32389924	null	FALSE
	GO:0062014	negative regulation of small molecule metabolic process	0.532093648482133	2.26180365913062	-6.95161511046721	1.98227123303957	-2.24184537803261	0.922585583211572	0.32487471	null	FALSE
	GO:0048880	sensory system development	2.1731824801165	-7.04441109679501	-1.26251639771822	2.58994960132571	-5.07520400420209	0.815483955404355	0.32501064	null	FALSE
	GO:1900182	positive regulation of protein localization to nucleus	0.487285762294164	1.41742047733712	-2.77481863720134	1.94448267215017	-1.31695296176115	0.931872356957991	0.32793581	null	FALSE
	GO:0048522	positive regulation of cellular process	32.0544415817184	1.33300181971606	-3.15743071216804	3.75769962508774	-7.99139982823808	0.901146552527369	0.32817614	null	FALSE
	GO:0048608	reproductive structure development	2.42522683992383	-7.15142216688331	-1.48881780065203	2.63748972951251	-1.87289520163519	0.809273703835322	0.33030239	null	FALSE
	GO:0022414	reproductive process	8.35106978828274	null	null	3.17376882313665	-2.14691047014813	0.99430607832377	0.73135094	48608	TRUE
	GO:0003006	developmental process involved in reproduction	5.69620253164557	null	null	3.00774777800074	-1.64206515299955	0.850654540340185	0.84811691	48608	TRUE
	GO:0061458	reproductive system development	2.44763078301781	-6.58425584813819	-1.18805218323054	2.6414741105041	-1.85387196432176	0.812918693723452	0.33075367	null	FALSE
	GO:0007389	pattern specification process	2.53724655539375	-7.35510686088538	-1.71636303045363	2.6570558528571	-2.25414480482627	0.819730752518449	0.3325303	null	FALSE
	GO:0032101	regulation of response to external stimulus	5.3601433852358	-2.49237402643038	-7.61753361141613	2.98136550907854	-1.61261017366127	0.924508480308743	0.33505032	null	FALSE
	GO:0045880	positive regulation of smoothened signaling pathway	0.201635487845861	-1.39542994828356	-6.48735502610891	1.56820172406699	-1.64016451766011	0.915613700335336	0.33714635	null	FALSE
	GO:0001568	blood vessel development	2.80609387252156	-6.25971053397333	-1.14101261264344	2.70070371714502	-8.23062267392386	0.759690050932879	0.33760945	null	FALSE
	GO:0003007	heart morphogenesis	1.38344348605355	null	null	2.39445168082622	-6.95860731484177	0.726305370083325	0.72462097	1568	TRUE
	GO:0003206	cardiac chamber morphogenesis	0.694522235913521	null	null	2.09691001300806	-5.47625353318844	0.737565162910862	0.73179585	1568	TRUE
	GO:0035904	aorta development	0.313655203315784	null	null	1.75587485567249	-1.87289520163519	0.806047151193257	0.73442655	1568	TRUE
	GO:0060317	cardiac epithelial to mesenchymal transition	0.162428587431388	null	null	1.47712125471966	-1.58838029403677	0.746626808188079	0.74108691	1568	TRUE
	GO:0003205	cardiac chamber development	0.924162652626862	null	null	2.22010808804005	-4.71444269099223	0.76764990177046	0.75511501	1568	TRUE
	GO:0003203	endocardial cushion morphogenesis	0.212837459392853	null	null	1.5910646070265	-3.61978875828839	0.733102815549131	0.75909687	1568	TRUE
	GO:0048738	cardiac muscle tissue development	1.0081774392293	null	null	2.25767857486918	-2.75202673363819	0.738049322754525	0.76251604	1568	TRUE
	GO:0060840	artery development	0.532093648482133	null	null	1.98227123303957	-2.32790214206428	0.797400003976092	0.77848849	1568	TRUE
	GO:0001944	vasculature development	2.92371457376498	null	null	2.71850168886727	-8.91721462968355	0.762196071523336	0.80092864	1568	TRUE
	GO:0003143	embryonic heart tube morphogenesis	0.386468018371233	null	null	1.84509804001426	-2.88272870434424	0.701222587421997	0.80211748	1568	TRUE
	GO:0003151	outflow tract morphogenesis	0.425674918785706	null	null	1.88649072517248	-2.20620961530918	0.751111183325683	0.8095493	1568	TRUE
	GO:0007507	heart development	3.0469362607819	null	null	2.73639650227664	-8.73992861201492	0.746821622991598	0.81031889	1568	TRUE
	GO:0003273	cell migration involved in endocardial cushion formation	0.0224039430939845	null	null	0.698970004336019	-1.42021640338319	0.765647133546799	0.81398244	1568	TRUE
	GO:0060412	ventricular septum morphogenesis	0.229640416713342	null	null	1.6232492903979	-2.06048074738138	0.762095084286561	0.84025026	1568	TRUE
	GO:0003161	cardiac conduction system development	0.212837459392853	null	null	1.5910646070265	-1.64206515299955	0.772748591829165	0.84035894	1568	TRUE
	GO:0014706	striated muscle tissue development	1.04178335387028	null	null	2.2718416065365	-3.03198428600636	0.819999796287607	0.85937567	1568	TRUE
	GO:0003229	ventricular cardiac muscle tissue development	0.308054217542287	null	null	1.7481880270062	-1.87289520163519	0.765360718369863	0.87029438	1568	TRUE
	GO:0060411	cardiac septum morphogenesis	0.392069004144729	null	null	1.85125834871908	-4.7619538968712	0.750733724608316	0.88301129	1568	TRUE
	GO:0003198	epithelial to mesenchymal transition involved in endocardial cushion formation	0.0728128150554498	null	null	1.14612803567824	-1.30980391997149	0.750029226268624	0.88570058	1568	TRUE
	GO:0001525	angiogenesis	1.80911840483925	null	null	2.51054501020661	-3.75448733218585	0.723840775844416	0.9040793	1568	TRUE
	GO:0048844	artery morphogenesis	0.375266046824241	null	null	1.83250891270624	-1.46852108295774	0.76259194664514	0.91775877	1568	TRUE
	GO:0003279	cardiac septum development	0.588103506217094	null	null	2.02530586526477	-3.45967052520913	0.774540654600838	0.91843976	1568	TRUE
	GO:0003272	endocardial cushion formation	0.134423658563907	null	null	1.39794000867204	-2.49485002168009	0.741705791499907	0.92824313	1568	TRUE
	GO:0003231	cardiac ventricle development	0.694522235913521	null	null	2.09691001300806	-2.2958494831602	0.770958146797166	0.93380849	1568	TRUE
	GO:0048514	blood vessel morphogenesis	2.33001008177439	null	null	2.62013605497376	-6.24641694110709	0.717092675047871	0.9352769	1568	TRUE
	GO:0001947	heart looping	0.352862103730257	null	null	1.80617997398389	-2.09963287134353	0.697079698432496	0.95444154	1568	TRUE
	GO:0016043	cellular component organization	30.5701803517419	5.22634195055857	3.09935501010702	3.73711309430596	-9.77469071827414	0.973270885402969	0.33852866	null	FALSE
	GO:0001501	skeletal system development	2.85650274448303	-6.82765994991624	-1.34527700897101	2.70842090013471	-7.35654732351381	0.809475716042932	0.33905691	null	FALSE
	GO:0030278	regulation of ossification	0.66651730704604	5.53777362148721	-3.81688647123123	2.07918124604762	-1.63827216398241	0.935192784687508	0.34031059	null	FALSE
	GO:0051716	cellular response to stimulus	36.4960233001008	-1.96867325367798	5.67751348266932	3.8140477209956	-3.20760831050175	0.959189765151239	0.34088286	null	FALSE
	GO:0007166	cell surface receptor signaling pathway	12.0925282849782	-2.55862396659962	4.82901514691273	3.33445375115093	-3.21183162885883	0.914534745903015	0.3477709	null	FALSE
	GO:0042060	wound healing	1.8819312198947	-1.03833156507441	6.83599496296255	2.52762990087134	-1.5003129173816	0.972585306464675	0.3480671	null	FALSE
	GO:0014745	negative regulation of muscle adaptation	0.0560098577349614	0.455520076402725	-6.18917628995963	1.04139268515823	-2.27408836770495	0.894910392732125	0.34820492	null	FALSE
	GO:0043009	chordate embryonic development	3.623837795452	-6.1858020857686	-1.74758747270541	2.81157500587059	-8.94692155651658	0.779538819192902	0.35123214	null	FALSE
	GO:0048562	embryonic organ morphogenesis	1.63548784586087	null	null	2.46686762035411	-5.1890957193313	0.737352391815192	0.72090289	43009	TRUE
	GO:0001704	formation of primary germ layer	0.655315335499048	null	null	2.07188200730613	-1.39794000867204	0.783218914850519	0.72503126	43009	TRUE
	GO:0030326	embryonic limb morphogenesis	0.660916321272544	null	null	2.07554696139253	-2.40782324260413	0.778556020393791	0.72570692	43009	TRUE
	GO:0035050	embryonic heart tube development	0.464881819200179	null	null	1.92427928606188	-3.35753547975788	0.725280446036563	0.75710645	43009	TRUE
	GO:0048568	embryonic organ development	2.51484261229976	null	null	2.65321251377534	-6.26280735729526	0.769773548166254	0.76521086	43009	TRUE
	GO:0048706	embryonic skeletal system development	0.716926179007505	null	null	2.11058971029925	-1.47366072261016	0.797791939284294	0.76581764	43009	TRUE
	GO:0021915	neural tube development	0.901758709532878	null	null	2.20951501454263	-3.98716277529483	0.748067704865691	0.78770327	43009	TRUE
	GO:0048598	embryonic morphogenesis	3.25417273440125	null	null	2.76492298464989	-8.76700388960785	0.75337588409171	0.79445897	43009	TRUE
	GO:0009792	embryo development ending in birth or egg hatching	3.74705948246891	null	null	2.82607480270083	-9.60730304674033	0.780860949616394	0.81143079	43009	TRUE
	GO:0001701	in utero embryonic development	2.18438445166349	null	null	2.59217675739587	-5.83564714421556	0.791981946323692	0.88529021	43009	TRUE
	GO:0042733	embryonic digit morphogenesis	0.313655203315784	null	null	1.75587485567249	-1.67366413907125	0.793432221786088	0.92473248	43009	TRUE
	GO:0035107	appendage morphogenesis	0.795339979836451	null	null	2.15533603746506	-2.59859945921846	0.797408425274324	0.92602181	43009	TRUE
	GO:0035113	embryonic appendage morphogenesis	0.660916321272544	null	null	2.07554696139253	-2.41005039867429	0.77866851705544	0.95545385	43009	TRUE
	GO:0060173	limb development	0.996975467682312	null	null	2.25285303097989	-2.14752000636314	0.825874751286809	0.96633872	43009	TRUE
	GO:0035108	limb morphogenesis	0.795339979836451	null	null	2.15533603746506	-2.59687947882418	0.796960962394149	0.97340644	43009	TRUE
	GO:0006979	response to oxidative stress	2.04435980732609	-1.1610171021641	6.8863147543589	2.56348108539441	-2.24108810760203	0.9722908469219	0.35186532	null	FALSE
	GO:0035239	tube morphogenesis	3.71905455360143	-6.57413750655601	-2.18583065560655	2.8228216453031	-11.3214816209599	0.748228414525618	0.35267533	null	FALSE
	GO:0035148	tube formation	0.834546880250924	null	null	2.17609125905568	-2.46852108295775	0.781096285486747	0.71133653	35239	TRUE
	GO:0030324	lung development	1.00257645345581	null	null	2.25527250510331	-2.61798295742513	0.785579002955837	0.72786583	35239	TRUE
	GO:0030323	respiratory tube development	1.02498039654979	null	null	2.26481782300954	-2.51427857351842	0.789064492757942	0.72990924	35239	TRUE
	GO:0060425	lung morphogenesis	0.252044359807326	null	null	1.66275783168157	-1.91364016932525	0.781818739110189	0.85652425	35239	TRUE
	GO:0000226	microtubule cytoskeleton organization	3.13655203315784	5.45939921440411	2.8492823174961	2.74896286125616	-1.54515513999149	0.977547736014001	0.35628598	null	FALSE
	GO:0030036	actin cytoskeleton organization	3.0469362607819	null	null	2.73639650227664	-1.48545224733971	0.977635143895827	0.71260181	226	TRUE
	GO:0060348	bone development	1.18180799820768	-5.92460231691643	-1.56938351977287	2.32633586092875	-6.06248210798265	0.799452486826079	0.35679721	null	FALSE
	GO:0060349	bone morphogenesis	0.537694634255629	null	null	1.98677173426624	-2.62160209905186	0.775213788955657	0.71483715	60348	TRUE
	GO:0098868	bone growth	0.168029573204884	null	null	1.49136169383427	-1.42021640338319	0.827169942933603	0.75521198	60348	TRUE
	GO:0051216	cartilage development	0.918561666853366	null	null	2.21748394421391	-4.97881070093006	0.774306514397884	0.75677385	60348	TRUE
	GO:0002063	chondrocyte development	0.151226615884396	null	null	1.44715803134222	-2.87942606879415	0.800532350173474	0.77648083	60348	TRUE
	GO:0048705	skeletal system morphogenesis	1.24341884171614	null	null	2.34830486304816	-3.25026368443094	0.756927470351545	0.78273966	60348	TRUE
	GO:0002062	chondrocyte differentiation	0.459280833426683	null	null	1.91907809237607	-3.71896663275227	0.784365565520435	0.86211037	60348	TRUE
	GO:0033036	macromolecule localization	12.9886860087375	3.20792503275586	5.17058167595999	3.3654879848909	-1.64016451766011	0.990998147708172	0.35843431	null	FALSE
	GO:0042592	homeostatic process	7.8301781113476	-6.83851601670542	3.69967473740258	3.14581771449183	-3.39577394691553	0.963290145423644	0.36179314	null	FALSE
	GO:0060828	regulation of canonical Wnt signaling pathway	1.39464545760054	-2.14735703446064	-7.31613680513698	2.39794000867204	-4.28819277095881	0.916254701804721	0.36280857	null	FALSE
	GO:0090090	negative regulation of canonical Wnt signaling pathway	0.756133079421978	null	null	2.13353890837022	-2.33348201944512	0.88945697882707	0.85904347	60828	TRUE
	GO:0030177	positive regulation of Wnt signaling pathway	0.772936036742467	null	null	2.14301480025409	-2.28819277095881	0.897520662587412	0.86111028	60828	TRUE
	GO:0030178	negative regulation of Wnt signaling pathway	0.946566595720847	null	null	2.23044892137827	-2.33535802444387	0.886681751474804	0.8806454	60828	TRUE
	GO:0006919	activation of cysteine-type endopeptidase activity involved in apoptotic process	0.448078861879691	1.83324391637691	-4.38134569438962	1.90848501887865	-1.41907502432438	0.912775903002877	0.36580575	null	FALSE
	GO:0090092	regulation of transmembrane receptor protein serine/threonine kinase signaling pathway	1.53467010193794	-2.09655530554569	-7.21545779198754	2.43933269383026	-2.6458915608526	0.920899352106949	0.36705051	null	FALSE
	GO:0048856	anatomical structure development	28.5650274448303	-6.8201548338276	-2.73128421009819	3.70765532353119	-24.5850266520292	0.814461199407982	0.36929857	null	FALSE
	GO:0010975	regulation of neuron projection development	2.40842388260334	6.10317128634014	0.843432832509803	2.63447727016073	-4.02319166266193	0.94342640576528	0.36966173	null	FALSE
	GO:0010976	positive regulation of neuron projection development	0.823344908703932	null	null	2.17026171539496	-3.35261702988538	0.925163492262383	0.75005989	10975	TRUE
	GO:0031346	positive regulation of cell projection organization	1.91553713453568	null	null	2.53529412004277	-1.81815641205523	0.917154002714914	0.82561215	10975	TRUE
	GO:0120035	regulation of plasma membrane bounded cell projection organization	3.623837795452	null	null	2.81157500587059	-2.22475374025976	0.940358270974947	0.90033809	10975	TRUE
	GO:0019538	protein metabolic process	21.7822336731265	1.23794061651712	6.4383506399216	3.58994960132571	-2.60205999132796	0.983341748380389	0.36991825	null	FALSE
	GO:0072359	circulatory system development	5.00168029573205	-6.66520294794291	-1.52815716840757	2.95133751879592	-13.9956786262174	0.79582253261359	0.37146693	null	FALSE
	GO:0048339	paraxial mesoderm development	0.10081774392293	-5.03904978053402	-3.60906352780403	1.27875360095283	-1.52578373592374	0.828265654334847	0.37554417	null	FALSE
	GO:0043010	camera-type eye development	1.84272431948023	-6.09463111407297	-1.59540496641738	2.51851393987789	-5.35654732351381	0.783238401580653	0.37807926	null	FALSE
	GO:0048839	inner ear development	1.07538926851126	null	null	2.28555730900777	-2.74232142513082	0.818197483842892	0.78435801	43010	TRUE
	GO:0043583	ear development	1.23221687016915	null	null	2.34439227368511	-3.27490547891853	0.817564369707854	0.79708421	43010	TRUE
	GO:0090596	sensory organ morphogenesis	1.51226615884396	null	null	2.43296929087441	-4.21112488422458	0.769303214666674	0.81702662	43010	TRUE
	GO:0048593	camera-type eye morphogenesis	0.722527164781002	null	null	2.11394335230684	-1.93181413825384	0.76498399698688	0.84568117	43010	TRUE
	GO:0060041	retina development in camera-type eye	0.862551809118405	null	null	2.19033169817029	-3.34969247686806	0.799794470651926	0.8628076	43010	TRUE
	GO:0048592	eye morphogenesis	0.884955752212389	null	null	2.20139712432045	-1.97061622231479	0.760354829131603	0.86534443	43010	TRUE
	GO:0042472	inner ear morphogenesis	0.571300548896606	null	null	2.01283722470517	-2.36251027048749	0.752524233878771	0.89552643	43010	TRUE
	GO:0042471	ear morphogenesis	0.688921250140025	null	null	2.09342168516224	-2.62708799702989	0.748413493747891	0.91315502	43010	TRUE
	GO:0001654	eye development	2.11717262238154	null	null	2.57863920996807	-4.91721462968355	0.779910762323216	0.95866946	43010	TRUE
	GO:0150063	visual system development	2.13957656547552	null	null	2.58319877396862	-4.82390874094432	0.805845064629866	0.97297057	43010	TRUE
	GO:0009790	embryo development	5.81942421866249	-6.94899201194666	-1.77357971602306	3.01703333929878	-12.0428718023232	0.800099537656965	0.3851967	null	FALSE
	GO:0048732	gland development	2.34121205332138	-5.80476638651739	-2.54344946055452	2.6222140229663	-1.96257350205938	0.819074784137227	0.39063828	null	FALSE
	GO:0030030	cell projection organization	6.44113363952056	5.21058490299944	3.30728847397829	3.06107532362979	-2.38827669199266	0.979196909916107	0.39963217	null	FALSE
	GO:0048523	negative regulation of cellular process	27.0359583286658	1.40184182819535	-7.06490321362923	3.68376726142531	-7.55284196865778	0.892571921111819	0.40103579	null	FALSE
	GO:0031323	regulation of cellular metabolic process	33.9643777304806	3.19677152200859	-5.70228058158512	3.78283080520259	-2.28735029837279	0.904421187528278	0.40180527	null	FALSE
	GO:0043408	regulation of MAPK cascade	3.7638624397894	-1.86431125673801	-7.38056909520882	2.82801506422398	-2.33913452199613	0.906902972596913	0.41224642	null	FALSE
	GO:2000739	regulation of mesenchymal stem cell differentiation	0.0448078861879691	5.87135248988287	-1.44648777702264	0.954242509439325	-1.70774392864352	0.937588181363367	0.41501423	null	FALSE
	GO:0070887	cellular response to chemical stimulus	14.4897501960345	-2.7012862553118	5.56114239663409	3.41296427199666	-7.32148162095989	0.93347636680504	0.4153775	null	FALSE
	GO:0006796	phosphate-containing compound metabolic process	10.1321832642545	0.856794150169461	6.12373212088356	3.25767857486918	-1.57675412606319	0.984611796972604	0.41758724	null	FALSE
	GO:0051338	regulation of transferase activity	5.068892125014	0.498330091635364	0.0429074411210379	2.95712819767681	-1.51570016065321	0.964550084278608	0.41769763	null	FALSE
	GO:0062197	cellular response to chemical stress	1.49546320152347	-2.72758894703074	6.05361863490417	2.42813479402879	-1.37263414340727	0.943206056060274	0.42195457	null	FALSE
	GO:0007420	brain development	4.26795115940406	-6.46991346529089	-1.72940108198197	2.88252453795488	-3.84771165561694	0.767209155561637	0.42613968	null	FALSE
	GO:0021537	telencephalon development	1.445054329562	null	null	2.41329976408125	-3.57186520597121	0.792780784709043	0.7993388	7420	TRUE
	GO:0030900	forebrain development	2.15077853702252	null	null	2.5854607295085	-3.28232949699774	0.785002945947399	0.84479373	7420	TRUE
	GO:0021543	pallium development	0.974571524588328	null	null	2.24303804868629	-1.95860731484178	0.80067985580783	0.8472678	7420	TRUE
	GO:0022612	gland morphogenesis	0.582502520443598	-6.18243038708189	-3.60148630055101	2.02118929906994	-2.06752623532285	0.79885836713908	0.43320744	null	FALSE
	GO:1901533	negative regulation of hematopoietic progenitor cell differentiation	0.0728128150554498	4.7242644855198	-3.35366180734899	1.14612803567824	-1.39577394691553	0.908174971339993	0.43467431	null	FALSE
	GO:0007010	cytoskeleton organization	6.97322728800269	5.35592491947054	2.9265139201842	3.09551804232315	-4.0893755951108	0.976003677408698	0.4354931	null	FALSE
	GO:0060070	canonical Wnt signaling pathway	0.56569956312311	-2.86396896338831	3.67138071151771	2.00860017176192	-1.76700388960785	0.939812053181947	0.43647354	null	FALSE
	GO:0009888	tissue development	9.57768567267839	-7.05514410439565	-2.72260018085055	3.2332500095411	-16.3001622741328	0.825078361191585	0.4385263	null	FALSE
	GO:0043170	macromolecule metabolic process	32.1160524252268	1.43053127777568	6.28364982051933	3.75853342223729	-2.1157712303674	0.984823716973732	0.43978507	null	FALSE
	GO:0048534	hematopoietic or lymphoid organ development	3.89268511257981	-6.43336826599355	-1.37562323254301	2.84260923961056	-2.65364702554936	0.777544601252602	0.43992814	null	FALSE
	GO:0030097	hemopoiesis	3.61263582390501	null	null	2.81023251799508	-2.08460016478773	0.779528378300735	0.9279948	48534	TRUE
	GO:0051270	regulation of cellular component movement	5.82502520443598	1.42965273796806	-0.915618078148228	3.01745072951054	-8.95467702121334	0.936958288453519	0.44081407	null	FALSE
	GO:0090101	negative regulation of transmembrane receptor protein serine/threonine kinase signaling pathway	0.800940965609947	-0.667190465907002	-7.20663881097078	2.15836249209525	-2.54060751224077	0.890492937202972	0.44081793	null	FALSE
	GO:0030510	regulation of BMP signaling pathway	0.576901534670102	null	null	2.01703333929878	-1.69680394257951	0.916372605724584	0.82400166	90101	TRUE
	GO:0051241	negative regulation of multicellular organismal process	5.71860647473955	3.89542610842678	-4.68600807485353	3.00945089579869	-5.82681373158773	0.880020444379126	0.44153119	null	FALSE
	GO:0007219	Notch signaling pathway	0.655315335499048	-3.01304829456555	3.77167491722478	2.07188200730613	-1.84466396253494	0.940071281002801	0.44414878	null	FALSE
	GO:1901564	organonitrogen compound metabolic process	27.6688697210709	1.22165048080345	6.28724801480764	3.69381485388942	-1.66958622665081	0.984321249519589	0.4480353	null	FALSE
	GO:0070848	response to growth factor	2.82849781561555	-3.13484422962491	6.29478230366559	2.7041505168398	-5.05799194697769	0.943975814527831	0.44937932	null	FALSE
	GO:0001763	morphogenesis of a branching structure	0.963369553041335	-7.44179762028672	-2.90220262754612	2.2380461031288	-1.98296666070122	0.816997243977326	0.46067694	null	FALSE
	GO:2000177	regulation of neural precursor cell proliferation	0.498487733841156	-0.265050649862758	-0.784946452257725	1.95424250943932	-1.70114692359029	0.96065985863086	0.46980899	null	FALSE
	GO:0006807	nitrogen compound metabolic process	36.893693290019	1.39469447848235	6.03350025774172	3.81875359049772	-1.38615817812393	0.98506779406409	0.47160097	null	FALSE
	GO:0009653	anatomical structure morphogenesis	12.4117844740674	-6.88458586089982	-2.68310731363086	3.34576569311449	-22.7569619513137	0.81828147994899	0.47256439	null	FALSE
	GO:1901888	regulation of cell junction assembly	1.12019715469923	6.14085869198263	1.0217836384725	2.30319605742049	-1.75448733218585	0.950911658751948	0.47267149	null	FALSE
	GO:0045765	regulation of angiogenesis	1.58507897389941	5.27542490121162	-2.39499673980687	2.45331834004704	-5.63827216398241	0.884832140451169	0.4774555	null	FALSE
	GO:0016525	negative regulation of angiogenesis	0.560098577349614	null	null	2.00432137378264	-2.15614457737684	0.866885509854723	0.8712513	45765	TRUE
	GO:1901343	negative regulation of vasculature development	0.571300548896606	null	null	2.01283722470517	-2.09963287134353	0.870672335419061	0.87310456	45765	TRUE
	GO:0045766	positive regulation of angiogenesis	0.907359695306374	null	null	2.21218760440396	-1.79588001734408	0.871958996666757	0.91876097	45765	TRUE
	GO:1904018	positive regulation of vasculature development	0.907359695306374	null	null	2.21218760440396	-1.79860287567955	0.8750422849064	0.91876097	45765	TRUE
	GO:2000181	negative regulation of blood vessel morphogenesis	0.56569956312311	null	null	2.00860017176192	-2.12726117252733	0.866762555621816	0.99144081	45765	TRUE
	GO:0003018	vascular process in circulatory system	1.46745827265599	-7.29141625869946	1.67922512342213	2.41995574848976	-2.11238269966426	0.905183480233732	0.48086922	null	FALSE
	GO:0008217	regulation of blood pressure	1.05298532541727	null	null	2.27646180417324	-1.55909091793478	0.883520782454423	0.7964996	3018	TRUE
	GO:0008015	blood circulation	2.24599529517195	null	null	2.60422605308447	-1.44611697335613	0.900580367355354	0.87175398	3018	TRUE
	GO:0070373	negative regulation of ERK1 and ERK2 cascade	0.386468018371233	-0.783652580454777	-7.22073412309414	1.84509804001426	-2.27245874297144	0.897033602588352	0.48101651	null	FALSE
	GO:0070925	organelle assembly	4.54800044807886	5.1997709261116	2.82159758118529	2.91009054559407	-1.42250820016277	0.976032298556445	0.483233	null	FALSE
	GO:0031325	positive regulation of cellular metabolic process	18.6288786826481	2.05235276019813	-4.68647336775094	3.52205280086882	-2.56863623584101	0.873838211070501	0.4846063	null	FALSE
	GO:0051173	positive regulation of nitrogen compound metabolic process	17.5926963145514	null	null	3.49720618070395	-2.06148027482351	0.881193298998509	0.71038932	31325	TRUE
	GO:0010604	positive regulation of macromolecule metabolic process	19.6146521787835	null	null	3.54444013731769	-2.17457388223218	0.879775913905955	0.73374296	31325	TRUE
	GO:0033993	response to lipid	4.56480340539935	-2.99269866729618	6.2044766195356	2.91169015875386	-2.6458915608526	0.940043083396096	0.48584954	null	FALSE
	GO:0061035	regulation of cartilage development	0.397669989918226	5.48269748094641	-2.66649889167085	1.85733249643127	-1.34775365899668	0.909214230228618	0.49084469	null	FALSE
	GO:0061041	regulation of wound healing	0.722527164781002	-2.90785330110292	-7.53695974143712	2.11394335230684	-2.19997064075587	0.933574762310703	0.49235968	null	FALSE
	GO:0061045	negative regulation of wound healing	0.386468018371233	null	null	1.84509804001426	-1.91364016932525	0.9066319678973	0.88996713	61041	TRUE
	GO:0030193	regulation of blood coagulation	0.392069004144729	null	null	1.85125834871908	-2.3429441471429	0.896063894194116	0.89119	61041	TRUE
	GO:1903035	negative regulation of response to wounding	0.476083790747172	null	null	1.93449845124357	-1.39254497678533	0.904790526992712	0.90802579	61041	TRUE
	GO:0042063	gliogenesis	1.34423658563907	-7.35858417091619	-1.89907262634664	2.38201704257487	-1.34678748622466	0.808039876018986	0.49709855	null	FALSE
	GO:0030857	negative regulation of epithelial cell differentiation	0.268847317127815	4.55582561963829	-3.54587441659004	1.69019608002851	-2.96657624451305	0.878838309600382	0.49816767	null	FALSE
	GO:0030858	positive regulation of epithelial cell differentiation	0.336059146409768	null	null	1.78532983501077	-1.37571790416433	0.883625024677692	0.81608792	30857	TRUE
	GO:0031344	regulation of cell projection organization	3.71345356782794	6.05543063021416	0.922750213942954	2.82216807936802	-2.28650945690606	0.944159116334324	0.50076278	null	FALSE
	GO:0071704	organic substance metabolic process	41.8953735857511	1.37754572159881	6.14360071865977	3.87395965474335	-2.65364702554936	0.984467464699557	0.50509874	null	FALSE
	GO:0044085	cellular component biogenesis	14.9266270863672	5.33001784915619	3.17049349232684	3.42586014507784	-2.06248210798265	0.976751790256934	0.5084269	null	FALSE
	GO:0009893	positive regulation of metabolic process	21.3565587543408	2.16323102473872	-4.60807973074441	3.58138068870999	-2.39794000867204	0.890022559228343	0.50930081	null	FALSE
	GO:0070167	regulation of biomineral tissue development	0.56569956312311	5.40558061868212	-2.68177657909539	2.00860017176192	-1.33068311943389	0.905949461845263	0.50940744	null	FALSE
	GO:0007165	signal transduction	27.2151898734177	-2.29284366596724	4.81823528464882	3.68663626926229	-1.5016894462104	0.90023203835934	0.51110114	null	FALSE
	GO:0061036	positive regulation of cartilage development	0.179231544751876	4.66718004576072	-2.78074612932022	1.51851393987789	-1.3777859770337	0.898955492979852	0.5165951	null	FALSE
	GO:0050679	positive regulation of epithelial cell proliferation	1.14820208356671	0.482605293953669	-2.65125693186515	2.31386722036915	-4.28567024025477	0.926704914796229	0.51679149	null	FALSE
	GO:0001937	negative regulation of endothelial cell proliferation	0.229640416713342	null	null	1.6232492903979	-1.37468754903833	0.931525080653489	0.72009995	50679	TRUE
	GO:0050680	negative regulation of epithelial cell proliferation	0.772936036742467	null	null	2.14301480025409	-3.13548891894161	0.922335340534814	0.81377627	50679	TRUE
	GO:0001936	regulation of endothelial cell proliferation	0.784138008289459	null	null	2.14921911265538	-1.70333480973847	0.955134839836992	0.81503325	50679	TRUE
	GO:0051493	regulation of cytoskeleton organization	3.00772936036742	6.19309869079394	0.890612642205749	2.73078227566639	-1.53165266958784	0.945019758394783	0.51713364	null	FALSE
	GO:0044260	cellular macromolecule metabolic process	23.4009185616669	1.322197374638	6.43390122688029	3.62107237114363	-2.00305075150462	0.98015374237308	0.51808714	null	FALSE
	GO:0061314	Notch signaling involved in heart development	0.0616108435084575	-5.2563897498923	-0.106538913073376	1.07918124604762	-2.27245874297144	0.777057986728015	0.51900695	null	FALSE
	GO:0034097	response to cytokine	4.46398566147642	-2.95283691801801	6.27407313844256	2.90200289135073	-1.85387196432176	0.940238807129795	0.52162973	null	FALSE
	GO:0003013	circulatory system process	2.7500840147866	-7.23503166559936	1.46337684323244	2.69196510276736	-2.89619627904404	0.90092292599374	0.5222879	null	FALSE
	GO:0030903	notochord development	0.10081774392293	-4.94785234210797	-1.56984882132075	1.27875360095283	-1.33161408331	0.827709979927823	0.52430289	null	FALSE
	GO:0007169	transmembrane receptor protein tyrosine kinase signaling pathway	2.35801501064187	-2.83980264351528	4.19905817329148	2.62531245096167	-1.94692155651658	0.929841661263147	0.52445145	null	FALSE
	GO:1901700	response to oxygen-containing compound	8.53590231880811	-2.62437926342775	6.19690054132343	3.1832698436828	-5.50445566245355	0.943704614013455	0.52561663	null	FALSE
	GO:0014070	response to organic cyclic compound	4.76643889324521	-2.87949987404855	6.24981541761994	2.9304395947667	-1.41116827440579	0.939660633429248	0.52720798	null	FALSE
	GO:0031324	negative regulation of cellular metabolic process	14.1144841492103	2.18902701249949	-6.43049674612793	3.40157284567645	-2.99567862621736	0.867135217398882	0.52939013	null	FALSE
	GO:0051172	negative regulation of nitrogen compound metabolic process	13.3415481124678	null	null	3.37712404234646	-2.97881070093006	0.873722422247785	0.75613934	31324	TRUE
	GO:0010605	negative regulation of macromolecule metabolic process	15.3130951047384	null	null	3.43695733066945	-2.32790214206428	0.872224519652901	0.78331811	31324	TRUE
	GO:2000736	regulation of stem cell differentiation	0.459280833426683	5.8226130253408	-1.68669222355242	1.91907809237607	-2.15490195998574	0.922834686607735	0.52990029	null	FALSE
	GO:0048513	animal organ development	17.9735633471491	-6.68300314314782	-2.65619092880963	3.50650503240487	-17.1062382379421	0.807572342044625	0.53149149	null	FALSE
	GO:0110110	positive regulation of animal organ morphogenesis	0.168029573204884	4.59123220992818	-2.5921708503772	1.49136169383427	-1.3269790928711	0.898574925756329	0.53544343	null	FALSE
	GO:0090179	planar cell polarity pathway involved in neural tube closure	0.0616108435084575	null	null	1.07918124604762	-1.30891850787703	0.69952119884324	0.71267111	110110	TRUE
	GO:0071396	cellular response to lipid	2.7556850005601	-3.19670466519605	5.69297601367934	2.69284691927723	-2.90657831483776	0.934128584033659	0.53734831	null	FALSE
	GO:0009966	regulation of signal transduction	16.5397109891341	-1.85137136855848	-7.23487869466847	3.47041049097593	-9.58670023591875	0.891491789061216	0.53830794	null	FALSE
	GO:0000904	cell morphogenesis involved in differentiation	3.0469362607819	-6.57678479563725	-3.4020963735445	2.73639650227664	-3.75448733218585	0.785546796956855	0.53888266	null	FALSE
	GO:0007411	axon guidance	1.27702475635712	null	null	2.35983548233989	-1.66958622665081	0.715129551642713	0.79386585	904	TRUE
	GO:0097485	neuron projection guidance	1.28262574213062	null	null	2.36172783601759	-1.65757731917779	0.715361122698966	0.81308249	904	TRUE
	GO:0048667	cell morphogenesis involved in neuron differentiation	2.39722191105635	null	null	2.63245729218472	-1.70774392864352	0.755450260979156	0.86309408	904	TRUE
	GO:0010717	regulation of epithelial to mesenchymal transition	0.532093648482133	5.88591377430706	-1.80691976423806	1.98227123303957	-3.42481215507234	0.9216593597628	0.53934095	null	FALSE
	GO:0002520	immune system development	4.16153242970763	-6.73656218563168	-1.11109968046884	2.87157293554588	-2.62160209905186	0.796427299403982	0.54081848	null	FALSE
	GO:0048729	tissue morphogenesis	3.14775400470483	-6.1306948568332	-3.28115768640822	2.75050839485135	-9.7851561519523	0.769332730542678	0.54148141	null	FALSE
	GO:0071407	cellular response to organic cyclic compound	2.81169485829506	-3.20804154010871	5.77040744267931	2.70156798505593	-2.44733178388781	0.934021237797716	0.54149572	null	FALSE
	GO:0051171	regulation of nitrogen compound metabolic process	32.0488405959449	3.40731703344754	-5.84589869179596	3.75762374590839	-2.10292299679058	0.910320880435924	0.54409177	null	FALSE
	GO:0060485	mesenchyme development	1.32743362831858	-5.65803840318946	-3.01632906410723	2.37657695705651	-7.48148606012211	0.796766569165319	0.54523319	null	FALSE
	GO:0046578	regulation of Ras protein signal transduction	1.09779321160524	-1.87580100718953	-7.54305727600689	2.29446622616159	-2.23957751657679	0.920383997666357	0.54546869	null	FALSE
	GO:0030154	cell differentiation	19.5474403495015	-6.80320910416316	-2.97158584651913	3.54294984881418	-11.7798919119599	0.809444790068794	0.54695417	null	FALSE
	GO:0061056	sclerotome development	0.0168029573204884	-4.6130378694829	-2.81906743782339	0.602059991327962	-1.42021640338319	0.819982400655033	0.54705369	null	FALSE
	GO:0032268	regulation of cellular protein metabolic process	13.6159964153691	3.40197923626205	-6.16216630677246	3.3859635706007	-3.61083391563547	0.902558061811807	0.54711648	null	FALSE
	GO:0032270	positive regulation of cellular protein metabolic process	7.85818304021508	null	null	3.14736710779379	-1.55909091793478	0.877797865037559	0.72383502	32268	TRUE
	GO:0051247	positive regulation of protein metabolic process	8.39587767447071	null	null	3.17609125905568	-1.80966830182971	0.885409753534921	0.73454929	32268	TRUE
	GO:0031399	regulation of protein modification process	8.703931892013	null	null	3.19173039336286	-1.93554201077308	0.909687321202142	0.74051702	32268	TRUE
	GO:0048869	cellular developmental process	19.6706620365184	-7.00803085235941	-2.84319827304202	3.54567814979203	-12.1739251972992	0.823488612577036	0.54814798	null	FALSE
	GO:0048585	negative regulation of response to stimulus	8.89436540831186	-0.411492815686486	-7.33551968887606	3.20112389720738	-5.80966830182971	0.882924789647696	0.55050835	null	FALSE
	GO:0080090	regulation of primary metabolic process	32.9281953623838	3.33127293098302	-5.84465251985995	3.76937732607614	-2.00043451177402	0.909697295783174	0.55081457	null	FALSE
	GO:0071417	cellular response to organonitrogen compound	3.21496583398678	-3.0879533494888	5.76787127027254	2.75966784468963	-2.32057210338788	0.924529160703374	0.55340542	null	FALSE
	GO:0009725	response to hormone	4.23434524476308	null	null	2.87909587950007	-1.90308998699194	0.933671088217536	0.72111938	71417	TRUE
	GO:0032870	cellular response to hormone stimulus	2.68847317127815	null	null	2.68214507637383	-2.21896306137887	0.928950920463984	0.74210379	71417	TRUE
	GO:1901652	response to peptide	2.45323176879131	null	null	2.64246452024212	-1.4907974776689	0.938336527499744	0.77549053	71417	TRUE
	GO:1901699	cellular response to nitrogen compound	3.54542399462305	null	null	2.80208925788173	-1.61261017366127	0.935546306418237	0.78827883	71417	TRUE
	GO:0071495	cellular response to endogenous stimulus	6.14988237929876	null	null	3.04099769242349	-6.88941028970075	0.957709865712421	0.79972045	71417	TRUE
	GO:0010243	response to organonitrogen compound	5.35454239946231	null	null	2.98091193777684	-1.88272870434424	0.934646140569977	0.85244675	71417	TRUE
	GO:0006996	organelle organization	19.1945782457713	5.12821468273631	3.12534037318435	3.53504081325116	-1.95467702121334	0.974739693954057	0.55351643	null	FALSE
	GO:0009892	negative regulation of metabolic process	16.5397109891341	2.08664942183605	-6.3791613241312	3.47041049097593	-2.24033215531037	0.884021919094518	0.55640349	null	FALSE
	GO:0045667	regulation of osteoblast differentiation	0.694522235913521	5.71463252442107	-1.72719219654387	2.09691001300806	-1.51712641639125	0.919436235993417	0.55731594	null	FALSE
	GO:0060249	anatomical structure homeostasis	1.65229080318136	-6.9513627412776	3.63563185982076	2.47129171105894	-2.32057210338788	0.967877749788302	0.55733063	null	FALSE
	GO:0061311	cell surface receptor signaling pathway involved in heart development	0.134423658563907	-5.43884538113022	-0.149794815489031	1.39794000867204	-1.84163750790475	0.76251224324022	0.55876106	null	FALSE
	GO:0000902	cell morphogenesis	3.90388708412681	-6.64167820480892	-3.30638684717985	2.84385542262316	-3.70553377383841	0.795740042807439	0.5593198	null	FALSE
	GO:0045598	regulation of fat cell differentiation	0.756133079421978	5.87519471669517	-1.94059592989461	2.13353890837022	-1.7281583934635	0.91869968962513	0.56330545	null	FALSE
	GO:0060688	regulation of morphogenesis of a branching structure	0.285650274448303	5.23775948093771	-2.20823715710674	1.7160033436348	-1.51999305704285	0.91421222294339	0.56384792	null	FALSE
	GO:0060255	regulation of macromolecule metabolic process	34.8829393973339	3.30673769590884	-5.76257974759806	3.79441833087414	-2.03338901331807	0.908338731019752	0.56570639	null	FALSE
	GO:0060537	muscle tissue development	1.81471939061275	-5.75382067877107	-3.44215713874908	2.51188336097887	-5.47755576649368	0.812787169639691	0.56806282	null	FALSE
	GO:0003433	chondrocyte development involved in endochondral bone morphogenesis	0.0448078861879691	-5.40238955357777	-3.15539759038556	0.954242509439325	-1.70774392864352	0.797606217209222	0.56862327	null	FALSE
	GO:0006260	DNA replication	1.12579814047272	0.874123563253162	6.72957150565389	2.30535136944662	-1.34582345812204	0.983089089767849	0.57003799	null	FALSE
	GO:0030856	regulation of epithelial cell differentiation	0.84014786602442	5.44017891764119	-2.47348724810448	2.17897694729317	-4.58838029403677	0.895189843944606	0.57091139	null	FALSE
	GO:0051130	positive regulation of cellular component organization	5.81382323288899	2.11919459185552	-2.14085660455821	3.01661554755718	-1.78251605578609	0.908148234881618	0.57265836	null	FALSE
	GO:1901342	regulation of vasculature development	1.60748291699339	5.35026306922472	-2.59827313000433	2.45939248775923	-5.98296666070122	0.894701468462921	0.57369786	null	FALSE
	GO:1905330	regulation of morphogenesis of an epithelium	0.358463089503753	5.58487716785257	-1.51960072262263	1.81291335664286	-2.50723961097316	0.927508341110773	0.57694434	null	FALSE
	GO:0051056	regulation of small GTPase mediated signal transduction	1.72510361823681	-1.86472469417909	-7.46288887489443	2.48995847942483	-1.44733178388781	0.915928099210308	0.57905955	null	FALSE
	GO:0071345	cellular response to cytokine stimulus	3.95429595608827	-3.03099260307577	5.6898439451111	2.8494194137969	-2	0.932337648256871	0.58170889	null	FALSE
	GO:0007275	multicellular organism development	23.3897165901199	-6.79177148727332	-2.14060773104663	3.62086447526512	-21.7375489102696	0.786211249552994	0.58322805	null	FALSE
	GO:0048871	multicellular organismal homeostasis	2.07796572196707	-6.804276217758	1.89883983080947	2.5705429398819	-2.19928292171761	0.883326417049367	0.58864188	null	FALSE
	GO:1905314	semi-lunar valve development	0.229640416713342	-5.70526047576357	-0.872118433365152	1.6232492903979	-3.2335871528876	0.790026765835943	0.58976969	null	FALSE
	GO:0003176	aortic valve development	0.207236473619357	null	null	1.57978359661681	-2.82973828460504	0.791158248542638	0.91308593	1905314	TRUE
	GO:0003184	pulmonary valve morphogenesis	0.0952167581494343	null	null	1.25527250510331	-1.60032627851896	0.786371002992292	0.923041	1905314	TRUE
	GO:0003177	pulmonary valve development	0.117620701243419	null	null	1.34242268082221	-1.98296666070122	0.80073285522063	0.93813223	1905314	TRUE
	GO:0003179	heart valve morphogenesis	0.308054217542287	null	null	1.7481880270062	-3.00524305541237	0.7651442743086	0.94360784	1905314	TRUE
	GO:0003180	aortic valve morphogenesis	0.179231544751876	null	null	1.51851393987789	-2.50307035192679	0.775093280860551	0.96973617	1905314	TRUE
	GO:0045664	regulation of neuron differentiation	1.08099025428475	5.77438287289064	-1.8644209404872	2.28780172993023	-1.59687947882418	0.915446086740531	0.58996839	null	FALSE
	GO:0002009	morphogenesis of an epithelium	2.54284754116725	-6.03572581458761	-3.34373396624145	2.65801139665711	-8.43889861635094	0.752560490408077	0.59493915	null	FALSE
	GO:0002011	morphogenesis of an epithelial sheet	0.291251260221799	null	null	1.72427586960079	-2.08565684288056	0.798537639304247	0.70439463	2009	TRUE
	GO:0072132	mesenchyme morphogenesis	0.302453231768791	null	null	1.74036268949424	-4.53910215724345	0.77190207903746	0.70720097	2009	TRUE
	GO:0003197	endocardial cushion development	0.263246331354318	null	null	1.68124123737559	-2.90308998699194	0.761983333604009	0.72644789	2009	TRUE
	GO:0030855	epithelial cell differentiation	3.43900526492663	null	null	2.78887511577542	-3.21253952548158	0.779497525068642	0.75502405	2009	TRUE
	GO:0048754	branching morphogenesis of an epithelial tube	0.756133079421978	null	null	2.13353890837022	-2.12436006299583	0.747187443963469	0.78293224	2009	TRUE
	GO:0016331	morphogenesis of embryonic epithelium	0.823344908703932	null	null	2.17026171539496	-2.11520463605102	0.744082181768709	0.79080254	2009	TRUE
	GO:0001838	embryonic epithelial tube formation	0.705724207460513	null	null	2.10380372095596	-1.88272870434424	0.733520584032154	0.80831329	2009	TRUE
	GO:0060441	epithelial tube branching involved in lung morphogenesis	0.1456256301109	null	null	1.43136376415899	-1.64206515299955	0.762923537500854	0.81519195	2009	TRUE
	GO:0048762	mesenchymal cell differentiation	0.963369553041335	null	null	2.2380461031288	-3.27572413039921	0.783317989926864	0.8166912	2009	TRUE
	GO:0001837	epithelial to mesenchymal transition	0.459280833426683	null	null	1.91907809237607	-2.06398920428479	0.797655606485659	0.85071964	2009	TRUE
	GO:0014032	neural crest cell development	0.453679847653187	null	null	1.91381385238372	-1.47755576649368	0.792321870865262	0.85311263	2009	TRUE
	GO:0060562	epithelial tube morphogenesis	1.74750756133079	null	null	2.49554433754645	-5.33724216831843	0.728087381756211	0.86790387	2009	TRUE
	GO:0014020	primary neural tube formation	0.548896605802621	null	null	1.99563519459755	-1.40120949323689	0.730032757956837	0.95591329	2009	TRUE
	GO:0061138	morphogenesis of a branching epithelium	0.91296068107987	null	null	2.2148438480477	-2.18111458540599	0.766385184261429	0.95977299	2009	TRUE
	GO:0001841	neural tube formation	0.59370449199059	null	null	2.02938377768521	-1.59859945921846	0.72813969600888	0.96335478	2009	TRUE
	GO:0072175	epithelial tube formation	0.750532093648482	null	null	2.13033376849501	-1.68193666503724	0.745959860874878	0.96408085	2009	TRUE
	GO:0009887	animal organ morphogenesis	5.51697098689369	-6.28086349646705	-2.79119823356139	2.99387691494121	-12.9065783148378	0.7613326915991	0.5952406	null	FALSE
	GO:0048584	positive regulation of response to stimulus	12.294163772824	-1.04556047276114	-6.0361841433535	3.34163233577805	-5.88941028970075	0.882263501523585	0.59625483	null	FALSE
	GO:0048731	system development	21.4629774840372	-6.62628056407077	-1.88854308103538	3.58353881925435	-18.3545777306509	0.758455986950933	0.59836656	null	FALSE
	GO:0010033	response to organic substance	14.9546320152347	-2.57601624142501	6.02180070629446	3.42667388802137	-7.10679324694015	0.938011059663578	0.60253304	null	FALSE
	GO:0008285	negative regulation of cell population proliferation	3.92629102722079	1.13972338527451	-6.82204654646543	2.84633711212981	-5.5016894462104	0.908972839045111	0.60610806	null	FALSE
	GO:0010563	negative regulation of phosphorus metabolic process	2.36921698218887	2.332630850317	-6.57851515136366	2.62736585659273	-1.69680394257951	0.881060994196868	0.60655149	null	FALSE
	GO:0051960	regulation of nervous system development	2.49243866920578	5.29958608680891	-2.56083492435915	2.64933485871214	-3.21395878975745	0.889116469895866	0.60689369	null	FALSE
	GO:0007399	nervous system development	12.1149322280721	-6.6442436682402	-1.73843718135681	3.33525725643453	-8.05551732784983	0.769634193244267	0.60996228	null	FALSE
	GO:0043405	regulation of MAP kinase activity	1.04738433964378	3.72290743050848	-6.16128849398159	2.27415784926368	-1.42021640338319	0.912031888913272	0.60998175	null	FALSE
	GO:2000026	regulation of multicellular organismal development	7.65094656659572	5.24913964643133	-2.45794942881155	3.13576851456782	-11.3615107430454	0.882040046513494	0.61181203	null	FALSE
	GO:0021544	subpallium development	0.151226615884396	-7.7165327001884	-1.15270307449734	1.44715803134222	-1.77211329538633	0.832622121591194	0.61233925	null	FALSE
	GO:0061053	somite development	0.448078861879691	-5.3966520087445	-2.30459658660897	1.90848501887865	-1.93181413825384	0.790082046994521	0.61393336	null	FALSE
	GO:0051093	negative regulation of developmental process	5.06329113924051	4.3140504016164	-3.74901639249401	2.9566485792052	-6.2580609222708	0.872702968851222	0.61628896	null	FALSE
	GO:0007417	central nervous system development	5.72420746051305	-6.85729857984271	-1.62885581015951	3.00987563371216	-3.85698519974591	0.78233711673006	0.61684829	null	FALSE
	GO:0022603	regulation of anatomical structure morphogenesis	5.11930099697547	5.74492126006719	-2.01643796527466	2.96142109406645	-7.6675615400844	0.90863630674075	0.61751222	null	FALSE
	GO:0071310	cellular response to organic substance	11.2467794331802	-2.81011160732152	5.67314745664362	3.30297993674825	-7.95078197732982	0.923486032552418	0.61812743	null	FALSE
	GO:1901214	regulation of neuron death	1.78111347597177	-0.614309561422234	-1.68327327658358	2.50379068305718	-1.62160209905186	0.951858303264821	0.61870456	null	FALSE
	GO:0003170	heart valve development	0.364064075277249	-5.79553780864646	-0.988991162962954	1.81954393554187	-3.07262963696098	0.78722592610949	0.61934589	null	FALSE
	GO:2000027	regulation of animal organ morphogenesis	0.711325193234009	5.54647090922916	-1.63423224861403	2.10720996964787	-2.23433144524099	0.922265954959376	0.62043915	null	FALSE
	GO:0023057	negative regulation of signaling	7.47731600761734	-0.0956554434220325	-7.36216309287285	3.12580645813953	-6.01412464269161	0.888149392228086	0.62073375	null	FALSE
	GO:0034504	protein localization to nucleus	1.06978828273776	3.48838742729996	4.94867150908209	2.28330122870355	-1.47366072261016	0.989198196870064	0.62099294	null	FALSE
	GO:1902532	negative regulation of intracellular signal transduction	2.85090175870953	-0.611915858391025	-7.1437215629644	2.70757017609794	-1.32790214206428	0.87224450099435	0.62160431	null	FALSE
	GO:0009968	negative regulation of signal transduction	6.90601545872074	null	null	3.09131515969722	-5.26600071346161	0.859852683621666	0.77157816	1902532	TRUE
	GO:0010648	negative regulation of cell communication	7.44931107874986	-0.00656083887968615	-7.31719913300114	3.12417805547468	-6.20481541031758	0.882904129346639	0.62189572	null	FALSE
	GO:0010594	regulation of endothelial cell migration	0.935364624173855	5.03062218602408	-4.06840767501556	2.22530928172586	-5.71669877129645	0.895649918510109	0.62383271	null	FALSE
	GO:0010596	negative regulation of endothelial cell migration	0.296852245995295	null	null	1.73239375982297	-1.48148606012211	0.877494076730675	0.82151472	10594	TRUE
	GO:0010633	negative regulation of epithelial cell migration	0.380867032597737	null	null	1.83884909073726	-1.9100948885606	0.874882347276965	0.84150351	10594	TRUE
	GO:0043535	regulation of blood vessel endothelial cell migration	0.504088719614652	null	null	1.95904139232109	-2.49620931694282	0.901769889107365	0.86518061	10594	TRUE
	GO:0010595	positive regulation of endothelial cell migration	0.588103506217094	null	null	2.02530586526477	-2.42596873227228	0.881154640605131	0.88781931	10594	TRUE
	GO:0010634	positive regulation of epithelial cell migration	0.828945894477428	null	null	2.17318626841227	-2.49349496759513	0.877124440155964	0.91064854	10594	TRUE
	GO:0048646	anatomical structure formation involved in morphogenesis	5.24252268399238	-6.57350142023978	-3.18357905559196	2.97173959088778	-10.1758741660835	0.788126445827058	0.62526174	null	FALSE
	GO:0071385	cellular response to glucocorticoid stimulus	0.308054217542287	-3.55632515780523	6.02929752377531	1.7481880270062	-2.47625353318844	0.942228415959159	0.62851297	null	FALSE
	GO:0071384	cellular response to corticosteroid stimulus	0.358463089503753	null	null	1.81291335664286	-2.06098022355133	0.941332369749963	0.83164518	71385	TRUE
	GO:0045935	positive regulation of nucleobase-containing compound metabolic process	11.3980060490646	2.12950148441218	-4.77848742586022	3.30877777366472	-1.48412615628832	0.881208451471327	0.6303462	null	FALSE
	GO:0097084	vascular associated smooth muscle cell development	0.0672118292819536	-5.35918260899403	-0.879174399262228	1.11394335230684	-1.39685562737982	0.813184220150596	0.63042796	null	FALSE
	GO:0090103	cochlea morphogenesis	0.134423658563907	-5.25185501243492	-2.0957471956844	1.39794000867204	-1.64397414280688	0.78211047629439	0.6305725	null	FALSE
	GO:0051240	positive regulation of multicellular organismal process	8.32306485941526	3.19888085548386	-3.17497478912062	3.17231096852195	-6.71896663275227	0.883338852126078	0.63101507	null	FALSE
	GO:1902680	positive regulation of RNA biosynthetic process	9.53287778649042	2.17730732500876	-4.8918944319928	3.2312146479626	-1.32882715728492	0.881995055622797	0.63331769	null	FALSE
	GO:0051254	positive regulation of RNA metabolic process	10.2554049512714	null	null	3.26292546933183	-1.43651891460559	0.882656776189019	0.83158402	1902680	TRUE
	GO:0051271	negative regulation of cellular component movement	1.71390164668982	1.57321786553456	-7.16026408257182	2.48713837547719	-4.96257350205938	0.899255419885628	0.63510005	null	FALSE
	GO:0022607	cellular component assembly	13.6552033157836	5.1173047591198	2.94996177270202	3.38721180031373	-2.25414480482627	0.974248050770351	0.6368613	null	FALSE
	GO:0009595	detection of biotic stimulus	0.218438445166349	-4.57431482450161	3.41574740110923	1.60205999132796	-1.54515513999149	0.974367914971515	0.63922769	null	FALSE
	GO:0050767	regulation of neurogenesis	2.04996079309959	5.3485589682938	-2.45592162415543	2.56466606425209	-3.01233373507373	0.879565934584739	0.64459703	null	FALSE
	GO:0010720	positive regulation of cell development	1.68589671782234	null	null	2.48000694295715	-2.88941028970075	0.880879247903346	0.86938016	50767	TRUE
	GO:0050769	positive regulation of neurogenesis	1.26022179903663	null	null	2.3541084391474	-2.69464863055338	0.86382718290497	0.87151409	50767	TRUE
	GO:0051962	positive regulation of nervous system development	1.52906911616444	null	null	2.43775056282039	-2.75448733218585	0.870349764091997	0.89240263	50767	TRUE
	GO:0008104	protein localization	10.6530749411896	3.35691385827301	5.05597032946173	3.27943878828702	-1.31695296176115	0.98911804993096	0.64548137	null	FALSE
	GO:0002064	epithelial cell development	1.06978828273776	-5.94468026215523	-3.69180370156201	2.28330122870355	-3.27408836770495	0.801597067376954	0.64763047	null	FALSE
	GO:0048711	positive regulation of astrocyte differentiation	0.0728128150554498	4.67246234089055	-2.68386217616339	1.14612803567824	-2.06048074738138	0.895980789780557	0.64790604	null	FALSE
	GO:0048715	negative regulation of oligodendrocyte differentiation	0.0784138008289459	null	null	1.17609125905568	-1.30891850787703	0.885958881290842	0.76197176	48711	TRUE
	GO:0045930	negative regulation of mitotic cell cycle	1.1650050408872	1.03365664786857	-7.69360587956809	2.32014628611105	-1.72584215073632	0.922831777328486	0.64990205	null	FALSE
	GO:1901990	regulation of mitotic cell cycle phase transition	1.82592136215974	null	null	2.51454775266029	-1.60906489289662	0.955818126896446	0.82712671	45930	TRUE
	GO:0023056	positive regulation of signaling	9.38725215637952	-0.857401149853121	-5.5692057685296	3.22453306260609	-5.3767507096021	0.892559572899762	0.65463439	null	FALSE
	GO:0010647	positive regulation of cell communication	9.35924722751204	-0.687916234361813	-5.34789647695122	3.223236273103	-5.24718356881173	0.886620288245798	0.65594954	null	FALSE
	GO:0021772	olfactory bulb development	0.196034502072365	-7.67772917217366	-1.28086617586268	1.55630250076729	-1.3767507096021	0.828805076507512	0.65611877	null	FALSE
	GO:0048468	cell development	9.55528172958441	-6.72426355350552	-2.91959521016371	3.23223352111473	-8.84466396253494	0.8126348645283	0.65630994	null	FALSE
	GO:0044782	cilium organization	1.97154699227064	5.31993740053258	2.63523858768588	2.54777470538782	-1.42365864979421	0.973961550626866	0.65680701	null	FALSE
	GO:0120036	plasma membrane bounded cell projection organization	6.18348829393973	null	null	3.04336227802113	-1.92811799269387	0.97217451749405	0.764816	44782	TRUE
	GO:1901701	cellular response to oxygen-containing compound	5.85303013330346	-2.90876256430575	5.62437138544258	3.01953168453126	-5.26921772433361	0.932073095856436	0.65766581	null	FALSE
	GO:1902531	regulation of intracellular signal transduction	9.54407975803741	-1.93176730814582	-7.30035537643258	3.23172438332852	-3.27654432796481	0.897742251798388	0.65904159	null	FALSE
	GO:0040037	negative regulation of fibroblast growth factor receptor signaling pathway	0.10081774392293	-0.906037901043609	-7.39290721489089	1.27875360095283	-2.22112552799726	0.903918316483934	0.66087286	null	FALSE
	GO:1902548	negative regulation of cellular response to vascular endothelial growth factor stimulus	0.0728128150554498	null	null	1.14612803567824	-1.95078197732982	0.91202435283616	0.72859719	40037	TRUE
	GO:0030514	negative regulation of BMP signaling pathway	0.313655203315784	null	null	1.75587485567249	-1.3767507096021	0.892256971019809	0.81261682	40037	TRUE
	GO:1900746	regulation of vascular endothelial growth factor signaling pathway	0.117620701243419	null	null	1.34242268082221	-1.33068311943389	0.928472351172404	0.95142179	40037	TRUE
	GO:0051094	positive regulation of developmental process	7.37649826369441	4.18832579988312	-2.53933795893292	3.11991541025799	-10.2525881921136	0.876614715170613	0.66108115	null	FALSE
	GO:0043502	regulation of muscle adaptation	0.442477876106195	-0.102396799993519	-5.63205834864835	1.90308998699194	-1.57024771999759	0.905032520368926	0.66351754	null	FALSE
	GO:0014741	negative regulation of muscle hypertrophy	0.168029573204884	null	null	1.49136169383427	-1.47237009912866	0.91152031601438	0.72524408	43502	TRUE
	GO:0014743	regulation of muscle hypertrophy	0.31925618908928	null	null	1.76342799356294	-1.3767507096021	0.935208881849319	0.76692773	43502	TRUE
	GO:0030336	negative regulation of cell migration	1.61308390276689	1.57345743718851	-7.25315466166728	2.46089784275655	-4.73048705578208	0.892373322076632	0.66386637	null	FALSE
	GO:0030335	positive regulation of cell migration	2.91251260221799	null	null	2.71683772329952	-3.82973828460504	0.894575748856467	0.73567272	30336	TRUE
	GO:0051272	positive regulation of cellular component movement	3.10294611851686	null	null	2.74429298312268	-3.93181413825384	0.900691897485915	0.76399247	30336	TRUE
	GO:0040017	positive regulation of locomotion	3.13095104738434	null	null	2.7481880270062	-4.17522353752445	0.907906223505576	0.77142415	30336	TRUE
	GO:0030334	regulation of cell migration	5.12490198274896	null	null	2.96189547366785	-9.32239304727951	0.917436944192498	0.84518474	30336	TRUE
	GO:2000145	regulation of cell motility	5.45536014338524	null	null	2.98900461569854	-8.94309514866353	0.917207398960566	0.91841817	30336	TRUE
	GO:2000147	positive regulation of cell motility	3.0469362607819	null	null	2.73639650227664	-4.09151498112135	0.894302327853325	0.95772553	30336	TRUE
	GO:2000146	negative regulation of cell motility	1.69709868936933	null	null	2.48287358360875	-4.31605286924849	0.892051591604994	0.97441691	30336	TRUE
	GO:0040013	negative regulation of locomotion	1.89873417721519	1.58992486356564	-7.49735782082359	2.53147891704225	-4.26841123481326	0.905012975640785	0.66740278	null	FALSE
	GO:0051145	smooth muscle cell differentiation	0.212837459392853	-6.64477461845152	-4.55330065439069	1.5910646070265	-2.82681373158773	0.869016112515681	0.67311846	null	FALSE
	GO:0022008	neurogenesis	7.1020499607931	-6.78100852949813	-1.8903664722927	3.1034616220947	-3.76447155309245	0.768485892782104	0.67390829	null	FALSE
	GO:0010942	positive regulation of cell death	3.17575893357231	0.519362675541569	-3.34254028144582	2.75434833571102	-1.79588001734408	0.917490068083083	0.67415286	null	FALSE
	GO:1902547	regulation of cellular response to vascular endothelial growth factor stimulus	0.128822672790411	-2.7943400666577	-7.84964424876632	1.38021124171161	-2.4907974776689	0.937899225038084	0.67456717	null	FALSE
	GO:0060429	epithelium development	5.92584294835891	-6.06320225981793	-3.08373815581812	3.02489596010748	-9.61439372640169	0.784689636594365	0.67503385	null	FALSE
	GO:0034446	substrate adhesion-dependent cell spreading	0.324857174862776	-6.17827410058467	-4.03018117255819	1.77085201164214	-1.87289520163519	0.823163783455402	0.67600713	null	FALSE
	GO:0007160	cell-matrix adhesion	0.756133079421978	null	null	2.13353890837022	-1.7281583934635	0.990481186417119	0.84282706	34446	TRUE
	GO:0060284	regulation of cell development	2.82849781561555	5.65143041786479	-1.87307203420184	2.7041505168398	-4.89962945488244	0.905208250334977	0.67608969	null	FALSE
	GO:0048730	epidermis morphogenesis	0.196034502072365	-5.6359686139214	-4.07737867084308	1.55630250076729	-2.31966448658544	0.803723381795443	0.67624481	null	FALSE
	GO:0002480	antigen processing and presentation of exogenous peptide antigen via MHC class I, TAP-independent	0.00560098577349614	-7.79020773697492	3.50940330897383	0.301029995663981	-1.41907502432438	0.991993744109912	0.67625175	null	FALSE
	GO:0051248	negative regulation of protein metabolic process	5.78581830402151	2.35626808861208	-6.42939169429415	3.01452053875792	-2.25570701687732	0.881604177500629	0.67808495	null	FALSE
	GO:0032956	regulation of actin cytoskeleton organization	2.0331578357791	6.23917378558391	0.85388765539769	2.56110138364906	-1.53313237964589	0.947727374975259	0.68044873	null	FALSE
	GO:0001942	hair follicle development	0.442477876106195	-5.30568583793578	-2.74985490488549	1.90308998699194	-1.93181413825384	0.7895827985747	0.6811617	null	FALSE
	GO:0098773	skin epidermis development	0.464881819200179	null	null	1.92427928606188	-1.79588001734408	0.805273931024449	0.76869643	1942	TRUE
	GO:0031069	hair follicle morphogenesis	0.17363055897838	null	null	1.50514997831991	-1.96257350205938	0.778356653404104	0.9079368	1942	TRUE
	GO:0022404	molting cycle process	0.464881819200179	null	null	1.92427928606188	-1.79860287567955	0.914451159392351	0.9632491	1942	TRUE
	GO:0042633	hair cycle	0.537694634255629	null	null	1.98677173426624	-1.42365864979421	0.913273809241982	0.98096558	1942	TRUE
	GO:0022405	hair cycle process	0.464881819200179	null	null	1.92427928606188	-1.79860287567955	0.914268560729583	0.99079553	1942	TRUE
	GO:0045595	regulation of cell differentiation	8.71513386355999	5.64975341285857	-1.96752841250623	3.19228861256812	-10.3400837999302	0.897383476151013	0.68308381	null	FALSE
	GO:0031327	negative regulation of cellular biosynthetic process	8.77674470706844	2.18721972749781	-6.5121615983773	3.19534605834842	-1.44855000202712	0.874672574417036	0.68402553	null	FALSE
	GO:0009890	negative regulation of biosynthetic process	8.93917329449983	2.17458625274315	-6.56968297560424	3.20330491613848	-1.59345981956604	0.884340045330176	0.68689409	null	FALSE
	GO:0043410	positive regulation of MAPK cascade	2.71087711437213	-1.11657866161154	-6.38745151564606	2.68574173860226	-1.74232142513082	0.881650629955127	0.68886031	null	FALSE
	GO:0009967	positive regulation of signal transduction	8.43508457488518	null	null	3.17811325231463	-6.72353819582676	0.866697922658722	0.70620624	43410	TRUE
	GO:1902533	positive regulation of intracellular signal transduction	5.53377394421418	null	null	2.99519629159718	-1.91364016932525	0.871057990970541	0.80010238	43410	TRUE
	GO:0070372	regulation of ERK1 and ERK2 cascade	1.68589671782234	null	null	2.48000694295715	-1.53165266958784	0.914501704380815	0.82079687	43410	TRUE
	GO:0098609	cell-cell adhesion	3.02453231768791	-1.72131155365371	1.33563126124517	2.73319726510657	-3.0329202658555	0.990590239338198	0.69027281	null	FALSE
	GO:0040036	regulation of fibroblast growth factor receptor signaling pathway	0.17363055897838	-2.00008585495292	-7.76094383502223	1.50514997831991	-1.32790214206428	0.927286444036189	0.69202932	null	FALSE
	GO:0048699	generation of neurons	6.23949815167469	-6.8625387462202	-1.90976141231724	3.04727486738418	-2.5016894462104	0.769552300618515	0.69370028	null	FALSE
	GO:0030182	neuron differentiation	5.85303013330346	null	null	3.01953168453126	-2.07675598136972	0.771072009221998	0.87553173	48699	TRUE
	GO:0043068	positive regulation of programmed cell death	2.80609387252156	0.434949004196402	-3.31841237321067	2.70070371714502	-1.31336373073771	0.91857416774009	0.69543177	null	FALSE
	GO:0008284	positive regulation of cell population proliferation	5.23692169821889	0.679893643606882	-2.89394682940427	2.97127584873811	-4.14266750356873	0.914318400472303	0.69692697	null	FALSE
	GO:0042327	positive regulation of phosphorylation	4.60961129158732	2.28182349744651	-4.87526191066519	2.91592721169712	-2.49349496759513	0.878540119932909	0.69920847	null	FALSE
	GO:0010562	positive regulation of phosphorus metabolic process	5.08009409656099	null	null	2.95808584852109	-2.77728352885242	0.878888948776802	0.77629179	42327	TRUE
	GO:0043549	regulation of kinase activity	4.36876890332698	null	null	2.8926510338773	-1.69680394257951	0.903515545607448	0.79816433	42327	TRUE
	GO:0001932	regulation of protein phosphorylation	6.17228632239274	null	null	3.04257551244019	-3.58335949266172	0.892705470002985	0.84521825	42327	TRUE
	GO:0033674	positive regulation of kinase activity	2.77808894365408	null	null	2.69635638873333	-1.37263414340727	0.881220577914914	0.84933261	42327	TRUE
	GO:0042325	regulation of phosphorylation	6.97322728800269	null	null	3.09551804232315	-3.82390874094432	0.90363930030164	0.86331471	42327	TRUE
	GO:0051347	positive regulation of transferase activity	3.28777864904223	null	null	2.76937732607614	-1.36151074304536	0.962841948248132	0.86496908	42327	TRUE
	GO:0019220	regulation of phosphate metabolic process	7.80217318248012	null	null	3.14426277376199	-3.92445303860747	0.901793728254215	0.90180716	42327	TRUE
	GO:0001934	positive regulation of protein phosphorylation	4.17833538702812	null	null	2.8733206018154	-1.81247927916354	0.870220163316403	0.90477712	42327	TRUE
	GO:0045937	positive regulation of phosphate metabolic process	5.08009409656099	null	null	2.95808584852109	-2.77989191195995	0.87733247889165	0.93396856	42327	TRUE
	GO:0048565	digestive tract development	0.728128150554498	-7.24247740612421	-0.844551186558392	2.11727129565576	-2.6252516539899	0.807381777835757	0.69952341	null	FALSE
	GO:0007494	midgut development	0.0616108435084575	null	null	1.07918124604762	-1.3936186348894	0.845054108956635	0.78005212	48565	TRUE
	GO:0048546	digestive tract morphogenesis	0.268847317127815	null	null	1.69019608002851	-2.22112552799726	0.799199749215695	0.88605994	48565	TRUE

## Sheet: Fig 5 Revigo GO Merged-Cured
Merged-Cured		Gene Ontology analysis performed with geneontology.org, then TermIDs and FDR values were fed to Revigo
	TermID	Name	Frequency	PlotX	PlotY	LogSize	LogFDR	Uniqueness	Dispensability	Representative	Eliminated
	GO:0000902	cell morphogenesis	3.90388708412681	6.81467052784079	3.14401688372907	2.84385542262316	-3.49894073778225	0.884685043689569	0	null	FALSE
	GO:0007610	behavior	3.32138456368321	7.82857969997957	-0.82238768561934	2.77378644498119	-2.82102305270683	0.954736092292595	0	null	FALSE
	GO:0008150	biological_process	100	6.67857227402653	-4.07385746960526	4.2517598545288	-2.83564714421556	1	0	null	FALSE
	GO:0009987	cellular process	85.1573877002352	4.8470797053679	-6.41712830686751	4.18198642448015	-2.89962945488244	1	0	null	FALSE
	GO:0023052	signaling	29.1755348941414	5.79544645440584	-5.72699979645131	3.71683772329952	-4.02090709936167	1	0	null	FALSE
	GO:0032501	multicellular organismal process	36.4624173854598	1.81118605523839	-7.51542655290431	3.8136476953469	-7.47495519296315	1	0	null	FALSE
	GO:0032502	developmental process	31.5671558194242	6.00306131006679	-3.84705336917302	3.75104803482019	-7.93930215964639	1	0	null	FALSE
	GO:0040011	locomotion	7.06844404615212	5.88078524057193	-4.74960250363267	3.10140335055533	-3.21824462534753	1	0	null	FALSE
	GO:0045596	negative regulation of cell differentiation	3.71905455360143	-2.21437660606728	5.15411996547898	2.8228216453031	-5.99567862621736	0.851601611381175	0	null	FALSE
	GO:0045597	positive regulation of cell differentiation	4.86165565139465	null	null	2.93901977644867	-4.32057210338788	0.84635021691757	0.70539253	45596	TRUE
	GO:0050896	response to stimulus	45.6704379970875	5.038639700265	-5.47802120005968	3.91142396537629	-3.10846254232744	1	0	null	FALSE
	GO:0051179	localization	29.1811358799149	5.02972815465699	-4.58768917789774	3.71692107316676	-4.85387196432176	1	0	null	FALSE
	GO:0065007	biological regulation	70.286770471603	4.10694590288866	-4.78548974074458	4.09864372581706	-5.64781748188864	1	0	null	FALSE
	GO:0071417	cellular response to organonitrogen compound	3.21496583398678	-1.99203694231212	-5.06774518860445	2.75966784468963	-5.20901152491118	0.873814491799469	0	null	FALSE
	GO:0032870	cellular response to hormone stimulus	2.68847317127815	null	null	2.68214507637383	-1.38195190328791	0.882958860422459	0.74210379	71417	TRUE
	GO:0071495	cellular response to endogenous stimulus	6.14988237929876	null	null	3.04099769242349	-5.70774392864352	0.927753582014782	0.7643447	71417	TRUE
	GO:1901652	response to peptide	2.45323176879131	null	null	2.64246452024212	-2.5654310959658	0.896330290159993	0.77549053	71417	TRUE
	GO:1901699	cellular response to nitrogen compound	3.54542399462305	null	null	2.80208925788173	-4.40230481407449	0.889480481352135	0.78827883	71417	TRUE
	GO:0010243	response to organonitrogen compound	5.35454239946231	null	null	2.98091193777684	-5.20760831050175	0.888620217572287	0.85244675	71417	TRUE
	GO:1901653	cellular response to peptide	1.69709868936933	null	null	2.48287358360875	-1.79048498545737	0.880057018357268	0.85740818	71417	TRUE
	GO:0043434	response to peptide hormone	1.97714797804414	null	null	2.54900326202579	-1.33441900898205	0.88736923277968	0.90422755	71417	TRUE
	GO:0090160	Golgi to lysosome transport	0.0616108435084575	-5.77393104473376	-3.23646812521999	1.07918124604762	-1.40782324260413	0.978942106958108	0.00440419	null	FALSE
	GO:0031579	membrane raft organization	0.128822672790411	7.55868535148242	-3.3214290400531	1.38021124171161	-1.61439372640169	0.984821399014825	0.00472609	null	FALSE
	GO:0035335	peptidyl-tyrosine dephosphorylation	0.190433516298869	3.34770081804979	-7.08484002270108	1.54406804435028	-2.13253251214095	0.993374450655965	0.00491651	null	FALSE
	GO:1904019	epithelial cell apoptotic process	0.285650274448303	2.43156484089093	-7.28199480997054	1.7160033436348	-1.33629907461035	0.990070793020531	0.00513097	null	FALSE
	GO:0008219	cell death	6.18908927971323	7.38083688870024	-4.11873004787625	3.04375512696868	-3.71219827006977	0.996352274208222	0.00766833	null	FALSE
	GO:0007155	cell adhesion	5.3657443710093	6.2384212492565	-5.39957027354668	2.98181860717066	-2.74472749489669	0.996435276766588	0.00835652	null	FALSE
	GO:0007154	cell communication	29.7804413576789	7.02560804988558	-4.5821276244896	3.72574833299555	-3.68824613894425	0.995076044852542	0.01194255	null	FALSE
	GO:0006928	movement of cell or subcellular component	8.38467570292372	3.82988959436216	-6.55381344624073	3.17551181336345	-2.76700388960785	0.996161618894616	0.01292517	null	FALSE
	GO:0006874	cellular calcium ion homeostasis	1.07538926851126	2.5011194439096	-2.54265037708336	2.28555730900777	-1.70774392864352	0.948253495876427	0.02677974	null	FALSE
	GO:0055074	calcium ion homeostasis	1.22661588439565	null	null	2.34242268082221	-1.41680122603138	0.949908078824949	0.92948332	6874	TRUE
	GO:0072503	cellular divalent inorganic cation homeostasis	1.27702475635712	null	null	2.35983548233989	-1.31158017799729	0.947238165591541	0.94771434	6874	TRUE
	GO:0051345	positive regulation of hydrolase activity	3.27657667749524	-5.55689133424522	0.0889640498372883	2.76789761601809	-1.73992861201493	0.922068531136261	0.03122615	null	FALSE
	GO:0043085	positive regulation of catalytic activity	6.65397109891341	null	null	3.07518185461869	-2.0423927129399	0.91640917970266	0.7210796	51345	TRUE
	GO:0052547	regulation of peptidase activity	2.52604458384676	null	null	2.65513843481138	-1.64397414280688	0.873476274798728	0.76273233	51345	TRUE
	GO:0110149	regulation of biomineralization	0.576901534670102	3.20722104144535	-4.24166304791299	2.01703333929878	-1.47108329972235	0.965347667418907	0.03300309	null	FALSE
	GO:0040008	regulation of growth	3.66864568163997	4.34443877497108	-6.7763382103808	2.81690383937566	-3.68193666503724	0.955235509933086	0.04225763	null	FALSE
	GO:0050730	regulation of peptidyl-tyrosine phosphorylation	1.43945334378851	-5.46565241771158	4.09326075117857	2.41161970596323	-1.85078088734462	0.883342784531245	0.04395392	null	FALSE
	GO:0030335	positive regulation of cell migration	2.91251260221799	0.165051785150303	2.48567482326199	2.71683772329952	-4.27572413039921	0.845643688764682	0.04849073	null	FALSE
	GO:0051271	negative regulation of cellular component movement	1.71390164668982	null	null	2.48713837547719	-1.70996538863748	0.865593673245687	0.70434272	30335	TRUE
	GO:0010632	regulation of epithelial cell migration	1.27142377058362	null	null	2.35793484700045	-3.27490547891853	0.862878629239649	0.71351178	30335	TRUE
	GO:0040013	negative regulation of locomotion	1.89873417721519	null	null	2.53147891704225	-3.25258819211358	0.885713530762799	0.71998145	30335	TRUE
	GO:0030336	negative regulation of cell migration	1.61308390276689	null	null	2.46089784275655	-1.92811799269387	0.857166716581619	0.73567272	30335	TRUE
	GO:0051272	positive regulation of cellular component movement	3.10294611851686	null	null	2.74429298312268	-4.30102999566398	0.855252859734486	0.76399247	30335	TRUE
	GO:0040017	positive regulation of locomotion	3.13095104738434	null	null	2.7481880270062	-3.8153085691824	0.879268748815492	0.77142415	30335	TRUE
	GO:0010634	positive regulation of epithelial cell migration	0.828945894477428	null	null	2.17318626841227	-1.79048498545737	0.841179363419442	0.81274935	30335	TRUE
	GO:0030334	regulation of cell migration	5.12490198274896	null	null	2.96189547366785	-6.32422165832592	0.873012733040992	0.84518474	30335	TRUE
	GO:2000145	regulation of cell motility	5.45536014338524	null	null	2.98900461569854	-5.82390874094432	0.872423135972032	0.91841817	30335	TRUE
	GO:2000147	positive regulation of cell motility	3.0469362607819	null	null	2.73639650227664	-3.99139982823808	0.844961795667815	0.95772553	30335	TRUE
	GO:2000146	negative regulation of cell motility	1.69709868936933	null	null	2.48287358360875	-1.77728352885242	0.856631636868689	0.97441691	30335	TRUE
	GO:0043408	regulation of MAPK cascade	3.7638624397894	1.48232626574485	7.08261738512399	2.82801506422398	-3.65955588515988	0.884433361156292	0.05038293	null	FALSE
	GO:0030155	regulation of cell adhesion	4.36876890332698	6.61701746700354	-4.96412682482039	2.8926510338773	-3.14266750356873	0.948891459138463	0.05164841	null	FALSE
	GO:0050793	regulation of developmental process	13.750420073933	3.33792154280467	-5.3988210321634	3.39022836246913	-8.24718356881173	0.943089150822612	0.05450383	null	FALSE
	GO:0040012	regulation of locomotion	5.70740450319256	4.25751999159732	-5.87805445407348	3.00860017176192	-6.20760831050175	0.951828271115621	0.05750908	null	FALSE
	GO:0065008	regulation of biological quality	20.8188641200851	2.24587843913051	-4.37213145339747	3.57030938543588	-6.05948351506743	0.951800945603525	0.05896579	null	FALSE
	GO:0065009	regulation of molecular function	17.2566371681416	1.6274914979257	-3.61399251230604	3.4888326343824	-3.48811663902113	0.953820739103158	0.06299213	null	FALSE
	GO:0042127	regulation of cell population proliferation	9.28643441245659	5.20080797660065	-3.67498330146656	3.21984638602436	-3.57675412606319	0.941672207319628	0.06392886	null	FALSE
	GO:0010941	regulation of cell death	9.1296068107987	5.36043442858896	-6.12741263222021	3.21245396104028	-2.59006687666871	0.941859156600753	0.06940658	null	FALSE
	GO:0032879	regulation of localization	15.3186960905119	2.86763911521516	-6.10427836755085	3.43711609304808	-8.05403929642243	0.941773969693418	0.07221798	null	FALSE
	GO:0051239	regulation of multicellular organismal process	15.229080318136	4.10589508843869	-3.72494784135151	3.4345689040342	-7.41907502432438	0.94184709968536	0.07418074	null	FALSE
	GO:0051128	regulation of cellular component organization	13.2015234681304	2.14309086098463	-6.20621777469821	3.37254380075907	-3.17783192063198	0.937501601603505	0.07522235	null	FALSE
	GO:0048519	negative regulation of biological process	29.3939733393077	-6.91600703577507	-0.281886736467202	3.72007657276814	-6.43415218132648	0.932175627407769	0.0899138	null	FALSE
	GO:0010646	regulation of cell communication	18.6344796684216	-4.47352684927041	-2.02361216919935	3.52218331761869	-5.92811799269387	0.932739644870193	0.09597937	null	FALSE
	GO:0023051	regulation of signaling	18.6960905119301	2.15819610145867	-5.18138440253269	3.52361641905437	-6.40782324260413	0.939166629491299	0.09608857	null	FALSE
	GO:0048583	regulation of response to stimulus	22.3927411224375	-6.81833747697244	-1.0451786569269	3.60195140413352	-5.02410886359821	0.936575717041557	0.10246039	null	FALSE
	GO:0048518	positive regulation of biological process	34.9837571412569	-6.89786401056863	0.377567361030283	3.79567150594602	-5.06098022355133	0.928987119766714	0.12255669	null	FALSE
	GO:0140467	integrated stress response signaling	0.162428587431388	-4.83561042134045	-4.1563947653375	1.47712125471966	-2.06398920428479	0.96314452719354	0.129837	null	FALSE
	GO:0009719	response to endogenous stimulus	7.61173966618125	-1.3433606218114	-6.90284165961683	3.13353890837022	-5.91721462968355	0.954955579885398	0.14162747	null	FALSE
	GO:0045778	positive regulation of ossification	0.302453231768791	-0.572525256271357	1.51784396111703	1.74036268949424	-1.30277065724028	0.909595547915509	0.14626658	null	FALSE
	GO:0009628	response to abiotic stimulus	6.17788730816624	-0.851446194705756	-6.89609086956635	3.04296907339318	-3.4907974776689	0.956470906275145	0.15888698	null	FALSE
	GO:0034330	cell junction organization	2.7500840147866	7.76330692602263	-2.87675249641352	2.69196510276736	-1.36653154442041	0.978915008475115	0.16058586	null	FALSE
	GO:1902895	positive regulation of miRNA transcription	0.263246331354318	-4.03181744264393	3.30439039852605	1.68124123737559	-2.26121944151563	0.903661326022334	0.16315764	null	FALSE
	GO:0007611	learning or memory	1.51786714461745	7.42879617418399	-1.15346497953477	2.4345689040342	-1.71444269099223	0.952732570979781	0.16885354	null	FALSE
	GO:0050794	regulation of cellular process	63.5207796572197	-6.33354516251355	1.18485717458872	4.05468964294998	-4.54821356447571	0.915066866942951	0.18534513	null	FALSE
	GO:0009605	response to external stimulus	13.6384003584631	-1.89568471488548	-6.67190805749413	3.38667728396084	-3.94692155651658	0.950087190107022	0.18643324	null	FALSE
	GO:0007167	enzyme-linked receptor protein signaling pathway	3.56222695194354	-3.55880672907595	-5.3485540991744	2.80413943233535	-3.80966830182971	0.896116864003351	0.18903899	null	FALSE
	GO:0019222	regulation of metabolic process	37.8682648146074	-6.82563173676907	1.18707866549597	3.83007516642975	-1.61261017366127	0.927423541219067	0.19565127	null	FALSE
	GO:0048863	stem cell differentiation	1.02498039654979	5.54591629730236	3.94723798229192	2.26481782300954	-2.21183162885883	0.915145819762701	0.20171212	null	FALSE
	GO:0051174	regulation of phosphorus metabolic process	7.80777416825361	-5.27584571593797	4.29264402039632	3.14457420760962	-2.31425826139774	0.902389767310213	0.2100119	null	FALSE
	GO:0043068	positive regulation of programmed cell death	2.80609387252156	-0.4225864001909	3.17679776504171	2.70070371714502	-3.47495519296315	0.895993574084318	0.21746583	null	FALSE
	GO:0042981	regulation of apoptotic process	8.10462641424891	null	null	3.16076856186113	-2.22329881601159	0.925747475282315	0.75148244	43068	TRUE
	GO:0043067	regulation of programmed cell death	8.2670550016803	null	null	3.16938049531195	-2.35753547975788	0.925943887051428	0.86906873	43068	TRUE
	GO:0043065	positive regulation of apoptotic process	2.73888204323961	null	null	2.69019608002851	-3.14146280243036	0.896344166844045	0.93155018	43068	TRUE
	GO:0140352	export from cell	2.59325641312871	-5.70208066661165	-2.75661033009189	2.66651798055488	-1.36754270781528	0.970848697179942	0.21811922	null	FALSE
	GO:1902893	regulation of miRNA transcription	0.34726111795676	-6.0021080646146	3.12579280090127	1.79934054945358	-2.48280410205003	0.932300872973834	0.22888426	null	FALSE
	GO:0003008	system process	11.5996415369105	7.37596290054081	-0.62877068733174	3.3163897510732	-1.3269790928711	0.945246704959867	0.23062598	null	FALSE
	GO:0050789	regulation of biological process	66.2036518427243	-6.81485380840257	0.850636580232859	4.07265421733303	-4.35359627377693	0.933193883427856	0.24188481	null	FALSE
	GO:0031345	negative regulation of cell projection organization	1.04738433964378	-1.78342003709916	7.0550851430915	2.27415784926368	-4.04817696468409	0.904452614271841	0.24313415	null	FALSE
	GO:0120035	regulation of plasma membrane bounded cell projection organization	3.623837795452	null	null	2.81157500587059	-2.84466396253494	0.927518538107937	0.80515756	31345	TRUE
	GO:0010975	regulation of neuron projection development	2.40842388260334	null	null	2.63447727016073	-1.76700388960785	0.931367724280883	0.90033809	31345	TRUE
	GO:0042221	response to chemical	22.532765766775	-2.37057582126481	-6.37322578660901	3.60465797204787	-3.60205999132796	0.944961471742371	0.24453322	null	FALSE
	GO:0019932	second-messenger-mediated signaling	1.31623165677159	-4.01635371555492	-4.99969340555577	2.37291200297011	-2.30016227413275	0.907628233588031	0.24714817	null	FALSE
	GO:0061024	membrane organization	4.71042903551025	7.408257556537	-2.92265120018663	2.92531209149965	-1.33535802444387	0.977375139483097	0.24751175	null	FALSE
	GO:0001709	cell fate determination	0.240842388260334	8.01690734596068	1.4569583718698	1.64345267648619	-1.61261017366127	0.927814997269779	0.2475659	null	FALSE
	GO:0007162	negative regulation of cell adhesion	1.61868488854038	-2.08390609694214	7.03318676496642	2.46239799789896	-3.97469413473523	0.899301255770719	0.25740752	null	FALSE
	GO:0022407	regulation of cell-cell adhesion	2.68847317127815	null	null	2.68214507637383	-1.80687540164554	0.930089507301638	0.7736465	7162	TRUE
	GO:0030097	hemopoiesis	3.61263582390501	5.99939845268829	1.60431141804254	2.81023251799508	-3.31247103878537	0.867110972317933	0.2727241	null	FALSE
	GO:0030098	lymphocyte differentiation	1.52346813039095	null	null	2.43616264704076	-1.38090666937326	0.868935136470345	0.83137847	30097	TRUE
	GO:1903131	mononuclear cell differentiation	1.76431051865128	null	null	2.4996870826184	-1.39902710431325	0.868889447311692	0.91053774	30097	TRUE
	GO:0048534	hematopoietic or lymphoid organ development	3.89268511257981	null	null	2.84260923961056	-2.85387196432176	0.865979529745109	0.9279948	30097	TRUE
	GO:0010629	negative regulation of gene expression	4.96807438109107	-3.63776363583612	5.45098041850029	2.9484129657786	-1.61083391563547	0.871341511933497	0.27470881	null	FALSE
	GO:0048569	post-embryonic animal organ development	0.10081774392293	5.80248864527123	4.64178465258013	1.27875360095283	-1.80687540164554	0.933986246675237	0.27548852	null	FALSE
	GO:0051246	regulation of protein metabolic process	14.6129718830514	-5.17974868455509	3.97582438680496	3.41664050733828	-3.00877392430751	0.891470437920181	0.27847284	null	FALSE
	GO:0007416	synapse assembly	0.59370449199059	6.735626775001	0.688043668417876	2.02938377768521	-2.74472749489669	0.880474536375856	0.28614186	null	FALSE
	GO:0034329	cell junction assembly	1.51786714461745	null	null	2.4345689040342	-1.72353819582676	0.967539024504742	0.75038875	7416	TRUE
	GO:0050808	synapse organization	1.65789178895486	null	null	2.47275644931721	-1.45099673797421	0.967261617929587	0.84337103	7416	TRUE
	GO:0048522	positive regulation of cellular process	32.0544415817184	-1.63775907458682	2.88613140555008	3.75769962508774	-4.61439372640169	0.866242707409702	0.29220068	null	FALSE
	GO:0008285	negative regulation of cell population proliferation	3.92629102722079	-1.91790485364737	6.65845793492017	2.84633711212981	-2.13727247168203	0.899519203524709	0.29234056	null	FALSE
	GO:0008104	protein localization	10.6530749411896	-5.9749725236599	-2.36764025099841	3.27943878828702	-3.04575749056068	0.963024988788166	0.29609691	null	FALSE
	GO:0045184	establishment of protein localization	7.06284306037863	null	null	3.10105935490812	-1.71669877129645	0.962272905005515	0.72642528	8104	TRUE
	GO:0070727	cellular macromolecule localization	7.36529629214742	null	null	3.11925588927794	-1.53313237964589	0.960901313002842	0.73270869	8104	TRUE
	GO:0034613	cellular protein localization	7.32608939173295	null	null	3.11693964655076	-1.54668165995296	0.960411315392295	0.76016173	8104	TRUE
	GO:0001541	ovarian follicle development	0.302453231768791	7.2752504354217	1.27847339939045	1.74036268949424	-1.30539480106643	0.911548989810145	0.30866808	null	FALSE
	GO:0032835	glomerulus development	0.313655203315784	5.44320276260202	1.61919134528108	1.75587485567249	-1.30364361126667	0.911214253334149	0.30990364	null	FALSE
	GO:0009888	tissue development	9.57768567267839	5.77558032267217	2.83012895147235	3.2332500095411	-5.42250820016277	0.89453137745728	0.32030127	null	FALSE
	GO:1990440	positive regulation of transcription from RNA polymerase II promoter in response to endoplasmic reticulum stress	0.0616108435084575	-4.24735169886053	2.03450183608539	1.07918124604762	-1.35654732351381	0.885690133372306	0.32080641	null	FALSE
	GO:0035556	intracellular signal transduction	8.4014786602442	-3.20437569884901	-5.537315825642	3.17638069224327	-4.3585258894959	0.882558407417419	0.32597787	null	FALSE
	GO:0032102	negative regulation of response to external stimulus	2.167581494343	-0.058784484647088	7.15876999333036	2.58883172559421	-1.38510278396687	0.887572564115602	0.32661925	null	FALSE
	GO:0014033	neural crest cell differentiation	0.526492662708637	6.13540347608306	3.83602299516201	1.97772360528885	-1.67571754470231	0.902778656294426	0.32863886	null	FALSE
	GO:0006935	chemotaxis	2.84530077293604	-0.774225503099644	-5.76480071605156	2.70671778233676	-3.05403929642243	0.898315977106157	0.32998154	null	FALSE
	GO:0007411	axon guidance	1.27702475635712	null	null	2.35983548233989	-2.63078414258986	0.764406268040329	0.87220875	6935	TRUE
	GO:0097485	neuron projection guidance	1.28262574213062	null	null	2.36172783601759	-2.61439372640169	0.764524687375444	0.87269097	6935	TRUE
	GO:0007409	axonogenesis	1.99955192113812	null	null	2.55388302664387	-1.35359627377693	0.834709522139456	0.90031356	6935	TRUE
	GO:0007267	cell-cell signaling	6.03226167805534	-0.0756605936911926	-7.45016276276184	3.03261876085072	-2.85078088734462	0.982293627186138	0.33017034	null	FALSE
	GO:0010035	response to inorganic substance	2.96292147417946	-1.09138189259752	-5.41653225626993	2.72427586960079	-1.77728352885242	0.920827379755672	0.33190303	null	FALSE
	GO:0050806	positive regulation of synaptic transmission	0.750532093648482	1.08986458745657	5.63173882368942	2.13033376849501	-2.06752623532285	0.886243810476477	0.33457912	null	FALSE
	GO:0051966	regulation of synaptic transmission, glutamatergic	0.425674918785706	null	null	1.88649072517248	-1.45345733652187	0.923982006779632	0.70356189	50806	TRUE
	GO:0046903	secretion	2.92371457376498	-5.8975108497777	-2.84345586852176	2.71850168886727	-1.31336373073771	0.973189431220095	0.33529957	null	FALSE
	GO:0051209	release of sequestered calcium ion into cytosol	0.285650274448303	-2.15747553380081	4.51678950284533	1.7160033436348	-1.3840499483436	0.879636450010659	0.33822653	null	FALSE
	GO:0051283	negative regulation of sequestering of calcium ion	0.291251260221799	null	null	1.72427586960079	-1.36351210364663	0.900003356684173	0.84384532	51209	TRUE
	GO:0051716	cellular response to stimulus	36.4960233001008	-2.15339599610432	-6.26998598494781	3.8140477209956	-3.40671393297954	0.935745242057919	0.34088286	null	FALSE
	GO:0051674	localization of cell	5.92584294835891	-6.14285859475163	-2.36121225815052	3.02489596010748	-1.64397414280688	0.969723945165079	0.34440665	null	FALSE
	GO:0043589	skin morphogenesis	0.0672118292819536	6.50674795684886	4.3194475071798	1.11394335230684	-2.43889861635094	0.920316941410984	0.34651148	null	FALSE
	GO:0042592	homeostatic process	7.8301781113476	2.16936962293736	-2.42778046301875	3.14581771449183	-3.68193666503724	0.949129710014936	0.35103263	null	FALSE
	GO:0035295	tube development	4.87845860871513	6.82682277660523	1.82104765512147	2.94051648493257	-1.46344155742847	0.885498354234794	0.35106065	null	FALSE
	GO:0001501	skeletal system development	2.85650274448303	6.32030574730701	1.48007477373052	2.70842090013471	-2.2518119729938	0.890100343078075	0.35151429	null	FALSE
	GO:0001944	vasculature development	2.92371457376498	6.53872132469554	1.44356386904275	2.71850168886727	-2.06752623532285	0.887023288635632	0.35270721	null	FALSE
	GO:0001568	blood vessel development	2.80609387252156	null	null	2.70070371714502	-1.86966623150499	0.887646220692848	0.80092864	1944	TRUE
	GO:0016043	cellular component organization	30.5701803517419	7.5665952166539	-2.7845706897874	3.73711309430596	-1.3045183235098	0.971303096917351	0.37014176	null	FALSE
	GO:0043588	skin development	1.48426122997648	5.54751570168658	3.39117660727991	2.42488163663107	-1.54975089168064	0.91176508819733	0.37386704	null	FALSE
	GO:0071229	cellular response to acid chemical	0.453679847653187	-2.25516771097125	-4.48968333321474	1.91381385238372	-1.3429441471429	0.923712788179072	0.37401723	null	FALSE
	GO:0071277	cellular response to calcium ion	0.481684776520668	-2.02321784493011	-4.49281147182039	1.93951925261862	-2.4907974776689	0.911687165859072	0.37657086	null	FALSE
	GO:0010038	response to metal ion	2.0219558642321	null	null	2.55870857053317	-1.67985371388895	0.912201497305466	0.73937974	71277	TRUE
	GO:0051592	response to calcium ion	0.823344908703932	null	null	2.17026171539496	-1.82973828460504	0.919921298819542	0.78493615	71277	TRUE
	GO:0071241	cellular response to inorganic substance	1.26582278481013	null	null	2.35602585719312	-1.35457773065091	0.903477577114956	0.82575602	71277	TRUE
	GO:0071248	cellular response to metal ion	1.10339419737874	null	null	2.29666519026153	-1.67985371388895	0.903388235150785	0.87664227	71277	TRUE
	GO:1901700	response to oxygen-containing compound	8.53590231880811	-1.62035500421227	-5.63145905804378	3.1832698436828	-4.40782324260413	0.907332769358128	0.39144422	null	FALSE
	GO:0080134	regulation of response to stress	7.65654755236922	2.0132235777778	7.40974604349675	3.1360860973841	-2.79860287567955	0.909087252097581	0.39708486	null	FALSE
	GO:0010739	positive regulation of protein kinase A signaling	0.0616108435084575	1.34544432722229	6.46148485490421	1.07918124604762	-1.3045183235098	0.903040512481485	0.39825194	null	FALSE
	GO:0048523	negative regulation of cellular process	27.0359583286658	-2.53910319399241	6.43206889523836	3.68376726142531	-6.24336389175415	0.871466437528855	0.40114074	null	FALSE
	GO:0031323	regulation of cellular metabolic process	33.9643777304806	-5.31974170304946	3.3993722612588	3.78283080520259	-2.00348832784582	0.871138753086773	0.40180527	null	FALSE
	GO:0001780	neutrophil homeostasis	0.084014786602442	3.14689987850366	-2.24438835351961	1.20411998265592	-1.30277065724028	0.954101557347397	0.40427947	null	FALSE
	GO:0046631	alpha-beta T cell activation	0.543295620029125	4.2444596159705	-2.54915492663004	1.99122607569249	-1.3585258894959	0.980921178834547	0.40709354	null	FALSE
	GO:1901654	response to ketone	1.11459616892573	-1.04476571427489	-4.86580695136454	2.30102999566398	-1.65169513695184	0.913758167410214	0.40735628	null	FALSE
	GO:0003015	heart process	0.610507449311079	7.6842209163738	-1.36838754131836	2.04139268515822	-1.40120949323689	0.958360176546646	0.41012592	null	FALSE
	GO:0051241	negative regulation of multicellular organismal process	5.71860647473955	-1.97223523426606	5.75016303867353	3.00945089579869	-4.53760200210104	0.8689877790685	0.41467674	null	FALSE
	GO:0009612	response to mechanical stimulus	1.17060602666069	0.640444231439388	-6.8002600419168	2.32221929473392	-1.47625353318844	0.955587850864694	0.4297573	null	FALSE
	GO:1904685	positive regulation of metalloendopeptidase activity	0.0112019715469923	-5.05140345258046	1.81427369353447	0.477121254719662	-1.31425826139774	0.901935364564414	0.43251581	null	FALSE
	GO:1901698	response to nitrogen compound	5.85863111907696	-1.43545497183648	-5.62910001571217	3.01994668167884	-4.34678748622466	0.912629913641106	0.43578152	null	FALSE
	GO:0030162	regulation of proteolysis	4.13912848661364	-5.374055601996	3.94622177018613	2.86923171973098	-1.83564714421556	0.893530771042135	0.44231224	null	FALSE
	GO:0051129	negative regulation of cellular component organization	3.81427131175087	-2.13625305092742	6.83074075072902	2.83378437465648	-2.74232142513082	0.893526460191374	0.44919164	null	FALSE
	GO:0035108	limb morphogenesis	0.795339979836451	7.11353279536866	2.70942560705532	2.15533603746506	-1.36451625318509	0.888902203754232	0.45251183	null	FALSE
	GO:0035107	appendage morphogenesis	0.795339979836451	null	null	2.15533603746506	-1.36552272983927	0.888902203754232	0.94375458	35108	TRUE
	GO:0031953	negative regulation of protein autophosphorylation	0.0672118292819536	-4.09463644932462	5.49713813661623	1.11394335230684	-1.3585258894959	0.890690245869551	0.45265898	null	FALSE
	GO:0048592	eye morphogenesis	0.884955752212389	6.89741711295707	2.66133896614965	2.20139712432045	-1.71219827006977	0.882785810804742	0.45857334	null	FALSE
	GO:0070848	response to growth factor	2.82849781561555	-1.26354840111766	-5.12885817863637	2.7041505168398	-4.72353819582676	0.908802287256273	0.46152793	null	FALSE
	GO:0007165	signal transduction	27.2151898734177	-2.98558299567669	-5.01946883317187	3.68663626926229	-3.58502665202918	0.85331191545729	0.46183564	null	FALSE
	GO:0006810	transport	21.5413912848661	-5.86626032230113	-2.63502216113899	3.58512218630682	-2.56703070912559	0.96227646249856	0.46217265	null	FALSE
	GO:0048638	regulation of developmental growth	1.76431051865128	-2.07678540320711	-0.759786490409337	2.4996870826184	-2.00921730819686	0.908409951138685	0.46698123	null	FALSE
	GO:0001558	regulation of cell growth	2.33561106754789	null	null	2.62117628177504	-1.46092390120722	0.933422882118834	0.81702868	48638	TRUE
	GO:0043269	regulation of ion transport	3.85347821216534	1.14917799579272	-0.184924271759616	2.83821922190763	-1.56703070912559	0.906322889456116	0.46779189	null	FALSE
	GO:1901021	positive regulation of calcium ion transmembrane transporter activity	0.252044359807326	-2.91633887549116	1.63852007918636	1.66275783168157	-1.61618463401957	0.87530319095632	0.47002307	null	FALSE
	GO:0032412	regulation of ion transmembrane transporter activity	1.456256301109	null	null	2.41664050733828	-1.33254704711005	0.883379902541836	0.80844537	1901021	TRUE
	GO:0051173	positive regulation of nitrogen compound metabolic process	17.5926963145514	-3.62952919664842	3.53086968918942	3.49720618070395	-2.25414480482627	0.839392584378883	0.47496123	null	FALSE
	GO:0010604	positive regulation of macromolecule metabolic process	19.6146521787835	null	null	3.54444013731769	-1.87289520163519	0.837526360346345	0.72126992	51173	TRUE
	GO:0031325	positive regulation of cellular metabolic process	18.6288786826481	null	null	3.52205280086882	-1.77728352885242	0.83134626304534	0.73374296	51173	TRUE
	GO:0035994	response to muscle stretch	0.1456256301109	1.19630955197129	-7.0309607594149	1.43136376415899	-1.51999305704285	0.964177736821689	0.4758288	null	FALSE
	GO:1903706	regulation of hemopoiesis	2.20118740898398	-1.51997137882118	0.0165913082520643	2.59549622182557	-3.59345981956604	0.886985351470403	0.48151631	null	FALSE
	GO:0033036	macromolecule localization	12.9886860087375	-5.83956256352643	-2.45460977894989	3.3654879848909	-2.10513034325475	0.96873155452009	0.48779044	null	FALSE
	GO:0051641	cellular localization	12.9998879802845	-6.07290136256691	-2.59585340013862	3.36586221540255	-1.38195190328791	0.965063626785301	0.48790805	null	FALSE
	GO:0048731	system development	21.4629774840372	6.44670063619642	2.10232374851845	3.58353881925435	-11.0070049015687	0.852580932702798	0.48826775	null	FALSE
	GO:0001958	endochondral ossification	0.156827601657892	7.36528453819006	2.23246607384798	1.46239799789896	-1.39469495385889	0.898903858964585	0.48948683	null	FALSE
	GO:0072359	circulatory system development	5.00168029573205	6.38655877321555	1.74365773436366	2.95133751879592	-2.2335871528876	0.880866906017726	0.4909539	null	FALSE
	GO:0009653	anatomical structure morphogenesis	12.4117844740674	5.88463462797001	2.55395339233994	3.34576569311449	-6.89279003035213	0.889616534099646	0.49378259	null	FALSE
	GO:0070169	positive regulation of biomineral tissue development	0.308054217542287	-1.42178643747656	1.17897870612478	1.7481880270062	-1.94309514866353	0.876210589943883	0.49457844	null	FALSE
	GO:0110151	positive regulation of biomineralization	0.313655203315784	null	null	1.75587485567249	-1.9100948885606	0.927690622934361	0.88774374	70169	TRUE
	GO:0070167	regulation of biomineral tissue development	0.56569956312311	null	null	2.00860017176192	-1.50307035192679	0.89507730142544	0.93706589	70169	TRUE
	GO:0030154	cell differentiation	19.5474403495015	6.17033356427903	2.84172715984788	3.54294984881418	-5.45593195564972	0.867672441382198	0.4976509	null	FALSE
	GO:0048869	cellular developmental process	19.6706620365184	5.76298846230096	2.67498488819235	3.54567814979203	-5.42596873227228	0.889042371124794	0.498639	null	FALSE
	GO:0014070	response to organic cyclic compound	4.76643889324521	-1.47583627765609	-5.34451961233053	2.9304395947667	-2.14935376481693	0.901919175854968	0.49869085	null	FALSE
	GO:0045669	positive regulation of osteoblast differentiation	0.375266046824241	-1.84499107833127	1.0188435202506	1.83250891270624	-3.05060999335509	0.88723381092071	0.50184807	null	FALSE
	GO:0019722	calcium-mediated signaling	0.918561666853366	-4.17460467491729	-4.95839552759762	2.21748394421391	-1.8153085691824	0.909502690029433	0.50300412	null	FALSE
	GO:0035584	calcium-mediated signaling using intracellular calcium source	0.123221687016915	null	null	1.36172783601759	-1.61618463401957	0.926567392827812	0.75043954	19722	TRUE
	GO:0009790	embryo development	5.81942421866249	6.17783650836874	1.92290596416419	3.01703333929878	-2.20690839982342	0.882378052541847	0.50791651	null	FALSE
	GO:0009893	positive regulation of metabolic process	21.3565587543408	-3.36148852928407	3.5084321205072	3.58138068870999	-1.53610701101409	0.850682009472393	0.50930081	null	FALSE
	GO:0007166	cell surface receptor signaling pathway	12.0925282849782	-3.04239924992014	-5.56761569400236	3.33445375115093	-3.77728352885242	0.874658707405442	0.51110114	null	FALSE
	GO:0034115	negative regulation of heterotypic cell-cell adhesion	0.0560098577349614	-1.48638128424889	7.55636077463773	1.04139268515823	-1.48412615628832	0.925716863253189	0.51570549	null	FALSE
	GO:0070587	regulation of cell-cell adhesion involved in gastrulation	0.0560098577349614	3.63876366439177	7.4821111334657	1.04139268515823	-1.48545224733971	0.951624537759658	0.51570549	null	FALSE
	GO:0051270	regulation of cellular component movement	5.82502520443598	1.13833442956612	-0.34665390402994	3.01745072951054	-6.73518217699046	0.899273999328644	0.52095437	null	FALSE
	GO:0050954	sensory perception of mechanical stimulus	0.991374481908816	5.13930479210013	5.85569280432913	2.25042000230889	-1.38195190328791	0.954980232445235	0.52136293	null	FALSE
	GO:0007169	transmembrane receptor protein tyrosine kinase signaling pathway	2.35801501064187	-3.73066048442414	-5.27928978060735	2.62531245096167	-3.78781239559604	0.902027797020644	0.52445145	null	FALSE
	GO:0034097	response to cytokine	4.46398566147642	-1.45465753717284	-5.24043034232885	2.90200289135073	-1.75202673363819	0.902840129455705	0.52529429	null	FALSE
	GO:0070887	cellular response to chemical stimulus	14.4897501960345	-2.21328404570183	-5.4844617955004	3.41296427199666	-4.18842499412941	0.891530130961251	0.52561663	null	FALSE
	GO:0002009	morphogenesis of an epithelium	2.54284754116725	6.56444151634977	3.43698425673067	2.65801139665711	-2.36754270781528	0.881460334276961	0.52856891	null	FALSE
	GO:0030855	epithelial cell differentiation	3.43900526492663	null	null	2.78887511577542	-1.85078088734462	0.883438792840667	0.75502405	2009	TRUE
	GO:0002520	immune system development	4.16153242970763	6.09346363762474	1.34606739127718	2.87157293554588	-2.51004152057517	0.876008724430731	0.53460645	null	FALSE
	GO:0032990	cell part morphogenesis	2.78929091520108	6.95021445787802	2.44439390897905	2.69810054562339	-1.35951856302958	0.862520345411338	0.53573543	null	FALSE
	GO:0031344	regulation of cell projection organization	3.71345356782794	3.33194201800053	7.72862530240729	2.82216807936802	-2.72353819582676	0.933972410679414	0.53586221	null	FALSE
	GO:0009966	regulation of signal transduction	16.5397109891341	1.36500378625616	6.96720672323399	3.47041049097593	-6.00261361560269	0.866436793452502	0.53830794	null	FALSE
	GO:0045667	regulation of osteoblast differentiation	0.694522235913521	-2.38566390351258	-0.709234745194504	2.09691001300806	-2.84771165561694	0.912234570958607	0.5392427	null	FALSE
	GO:0090125	cell-cell adhesion involved in synapse maturation	0.00560098577349614	6.13371120571417	-0.312922183739849	0.301029995663981	-1.31247103878537	0.920333920055213	0.54056231	null	FALSE
	GO:0000904	cell morphogenesis involved in differentiation	3.0469362607819	6.65514459619518	3.16130853626094	2.73639650227664	-2.43297363384094	0.865618008038344	0.54276396	null	FALSE
	GO:0051171	regulation of nitrogen compound metabolic process	32.0488405959449	-5.49809294075064	3.51149460514963	3.75762374590839	-1.81247927916354	0.878654106469764	0.54409177	null	FALSE
	GO:0032872	regulation of stress-activated MAPK cascade	1.08659124005825	1.61438333256046	7.12700938480509	2.29003461136252	-2.17522353752445	0.892037227104896	0.5447516	null	FALSE
	GO:0043410	positive regulation of MAPK cascade	2.71087711437213	null	null	2.68574173860226	-1.74232142513082	0.847691512711023	0.77645053	32872	TRUE
	GO:0070372	regulation of ERK1 and ERK2 cascade	1.68589671782234	null	null	2.48000694295715	-1.3936186348894	0.890875706676126	0.82079687	32872	TRUE
	GO:1900744	regulation of p38MAPK cascade	0.24644337403383	null	null	1.65321251377534	-1.6458915608526	0.908098969418967	0.84671093	32872	TRUE
	GO:0045598	regulation of fat cell differentiation	0.756133079421978	-2.51591466218398	-0.621295514003664	2.13353890837022	-2.06449273417529	0.911393984720199	0.54484809	null	FALSE
	GO:0048598	embryonic morphogenesis	3.25417273440125	6.78689823829165	2.39834272660616	2.76492298464989	-1.66958622665081	0.870233423159326	0.54811975	null	FALSE
	GO:0071363	cellular response to growth factor stimulus	2.66046824241066	-2.17817406644928	-5.01501392916543	2.67760695272049	-4.60554831917378	0.887224332340732	0.54907429	null	FALSE
	GO:0071364	cellular response to epidermal growth factor stimulus	0.235241402486838	null	null	1.63346845557959	-1.61439372640169	0.907055236905741	0.71589693	71363	TRUE
	GO:0070849	response to epidermal growth factor	0.257645345580822	null	null	1.67209785793572	-1.49214412830417	0.915463251209533	0.72268941	71363	TRUE
	GO:0071560	cellular response to transforming growth factor beta stimulus	0.862551809118405	null	null	2.19033169817029	-1.86327943284359	0.893594734438598	0.82689766	71363	TRUE
	GO:0071559	response to transforming growth factor beta	0.901758709532878	null	null	2.20951501454263	-1.76700388960785	0.903585041285904	0.8313075	71363	TRUE
	GO:0048513	animal organ development	17.9735633471491	6.17164597148422	2.61216110415854	3.50650503240487	-6.96257350205938	0.881740909535255	0.54994838	null	FALSE
	GO:0048585	negative regulation of response to stimulus	8.89436540831186	-0.311078333539113	7.03499729617083	3.20112389720738	-4.1249387366083	0.866731083466129	0.55050835	null	FALSE
	GO:0080090	regulation of primary metabolic process	32.9281953623838	-5.42095895370048	3.52147594269446	3.76937732607614	-1.77728352885242	0.877786644473294	0.55081457	null	FALSE
	GO:0045944	positive regulation of transcription by RNA polymerase II	6.9508233449087	-3.69059728715593	3.48536716097789	3.09412159584056	-1.88941028970075	0.851697995905365	0.55136572	null	FALSE
	GO:0071407	cellular response to organic cyclic compound	2.81169485829506	-2.08648303224629	-5.04055265294471	2.70156798505593	-1.55595520408192	0.895390931212976	0.55340542	null	FALSE
	GO:0061097	regulation of protein tyrosine kinase activity	0.554497591576117	-5.51847564970759	2.41193492252431	2	-1.75448733218585	0.872636985967313	0.55389153	null	FALSE
	GO:0045859	regulation of protein kinase activity	3.72465553937493	null	null	2.8234742291703	-1.44009337496389	0.841538326898974	0.70569136	61097	TRUE
	GO:0043405	regulation of MAP kinase activity	1.04738433964378	null	null	2.27415784926368	-1.36552272983927	0.865926412873365	0.76287161	61097	TRUE
	GO:0061098	positive regulation of protein tyrosine kinase activity	0.352862103730257	null	null	1.80617997398389	-1.30627305107635	0.848802618251695	0.77107033	61097	TRUE
	GO:0042327	positive regulation of phosphorylation	4.60961129158732	null	null	2.91592721169712	-1.38195190328791	0.836980981024276	0.77816932	61097	TRUE
	GO:0042325	regulation of phosphorylation	6.97322728800269	null	null	3.09551804232315	-2.49485002168009	0.872222774818099	0.81940903	61097	TRUE
	GO:0050731	positive regulation of peptidyl-tyrosine phosphorylation	1.07538926851126	null	null	2.28555730900777	-1.75448733218585	0.851789831169153	0.85940378	61097	TRUE
	GO:0001932	regulation of protein phosphorylation	6.17228632239274	null	null	3.04257551244019	-2.18575240426808	0.857259937054609	0.86331471	61097	TRUE
	GO:0043549	regulation of kinase activity	4.36876890332698	null	null	2.8926510338773	-1.31247103878537	0.850828149478491	0.88177603	61097	TRUE
	GO:0019220	regulation of phosphate metabolic process	7.80217318248012	null	null	3.14426277376199	-2.31966448658544	0.869814416796069	0.90180716	61097	TRUE
	GO:0009892	negative regulation of metabolic process	16.5397109891341	-3.41361092110965	5.57896670619282	3.47041049097593	-1.88941028970075	0.851730664771896	0.55640349	null	FALSE
	GO:0050890	cognition	1.74750756133079	5.17763479720096	5.68582558520354	2.49554433754645	-1.32239304727951	0.951940890987697	0.55725145	null	FALSE
	GO:0051336	regulation of hydrolase activity	5.67379858855158	-5.68969131536741	-0.0322169442845489	3.00603795499732	-3.95860731484178	0.921432130043315	0.55735717	null	FALSE
	GO:0048856	anatomical structure development	28.5650274448303	6.02561592322658	2.66557933837746	3.70765532353119	-8.48545224733971	0.883564405018646	0.56526908	null	FALSE
	GO:0060255	regulation of macromolecule metabolic process	34.8829393973339	-5.47464296320734	3.38414232013155	3.79441833087414	-1.7851561519523	0.87589625559474	0.56570639	null	FALSE
	GO:0045637	regulation of myeloid cell differentiation	1.09779321160524	-1.79382705086072	0.00396870579268538	2.29446622616159	-3.25570701687732	0.878913036051374	0.57087991	null	FALSE
	GO:1902106	negative regulation of leukocyte differentiation	0.582502520443598	null	null	2.02118929906994	-1.48545224733971	0.856690947437569	0.77290966	45637	TRUE
	GO:1903707	negative regulation of hemopoiesis	0.604906463537583	null	null	2.03742649794062	-1.45469288353418	0.864138108195614	0.77594196	45637	TRUE
	GO:0002761	regulation of myeloid leukocyte differentiation	0.660916321272544	null	null	2.07554696139253	-1.73992861201493	0.884064904025329	0.78315118	45637	TRUE
	GO:0045582	positive regulation of T cell differentiation	0.644113363952056	null	null	2.06445798922692	-1.33441900898205	0.835684469186385	0.79083892	45637	TRUE
	GO:0045670	regulation of osteoclast differentiation	0.380867032597737	null	null	1.83884909073726	-1.61439372640169	0.890437572624044	0.84276349	45637	TRUE
	GO:1902105	regulation of leukocyte differentiation	1.7419065755573	null	null	2.49415459401844	-3.15304467498018	0.872275874975596	0.87179322	45637	TRUE
	GO:0051234	establishment of localization	22.409544079758	-5.96365580271927	-2.54126332156742	3.60227708430019	-2.45717457304082	0.965102842709113	0.57556864	null	FALSE
	GO:0050790	regulation of catalytic activity	13.2631343116388	-5.61165531863178	-0.15768394963513	3.37456506072277	-3.48017200622428	0.915563898108688	0.5946542	null	FALSE
	GO:0048729	tissue morphogenesis	3.14775400470483	6.55870246543548	3.34444400844292	2.75050839485135	-1.83268266525182	0.879729603140585	0.59493915	null	FALSE
	GO:0009887	animal organ morphogenesis	5.51697098689369	6.56092267004566	3.02319441769903	2.99387691494121	-3.68613277963085	0.871492323963492	0.5952406	null	FALSE
	GO:0048584	positive regulation of response to stimulus	12.294163772824	0.78120157765857	5.54103394224017	3.34163233577805	-1.77728352885242	0.858307943255267	0.59625483	null	FALSE
	GO:0051240	positive regulation of multicellular organismal process	8.32306485941526	-0.975448340923429	2.29863464560994	3.17231096852195	-4.31336373073771	0.863848554606559	0.59666477	null	FALSE
	GO:0045595	regulation of cell differentiation	8.71513386355999	-2.18185810074132	-0.580974947610366	3.19228861256812	-8.58004425151024	0.885939110367979	0.59711632	null	FALSE
	GO:0007275	multicellular organism development	23.3897165901199	6.29954588682862	2.26728897564248	3.62086447526512	-10.9281179926939	0.865786959273468	0.59836656	null	FALSE
	GO:0051338	regulation of transferase activity	5.068892125014	-5.56409667299647	-0.0508613598035169	2.95712819767681	-1.54060751224077	0.92276226685227	0.59891808	null	FALSE
	GO:0012501	programmed cell death	5.99865576341436	2.4002850111073	-7.20956204779287	3.03019478535675	-3.25570701687732	0.986948178782202	0.60199279	null	FALSE
	GO:0006915	apoptotic process	5.76341436092752	null	null	3.01283722470517	-2.73754891026957	0.986938959842285	0.92114046	12501	TRUE
	GO:0010033	response to organic substance	14.9546320152347	-1.76983307349348	-5.62143956315096	3.42667388802137	-3.53760200210104	0.898159489067031	0.60253304	null	FALSE
	GO:0050678	regulation of epithelial cell proliferation	2.07236473619357	4.10580627157649	7.21500416882853	2.56937390961505	-1.82102305270683	0.947417551725054	0.60610806	null	FALSE
	GO:0007399	nervous system development	12.1149322280721	6.46667050042664	1.96417059958128	3.33525725643453	-6.25884840114821	0.862567960857263	0.60996228	null	FALSE
	GO:0022008	neurogenesis	7.1020499607931	6.62237311295344	1.87743847675412	3.1034616220947	-3.03857890593355	0.850501556784743	0.6107806	null	FALSE
	GO:0080135	regulation of cellular response to stress	3.95989694186177	2.10192277256526	7.34118486457902	2.85003325768977	-1.48017200622428	0.908714730925317	0.61226736	null	FALSE
	GO:0051049	regulation of transport	9.68970538814832	1.1983011058518	-0.0753068277303251	3.23829706787539	-1.48412615628832	0.895645524132123	0.61374077	null	FALSE
	GO:0010605	negative regulation of macromolecule metabolic process	15.3130951047384	-3.55999257342707	5.42115010546593	3.43695733066945	-1.81247927916354	0.844944516853438	0.61566413	null	FALSE
	GO:0031324	negative regulation of cellular metabolic process	14.1144841492103	null	null	3.40157284567645	-1.31336373073771	0.839318363276057	0.78331811	10605	TRUE
	GO:0071310	cellular response to organic substance	11.2467794331802	-2.10825759233719	-5.34030003471246	3.30297993674825	-4.34969247686806	0.875200448612476	0.61812743	null	FALSE
	GO:0010942	positive regulation of cell death	3.17575893357231	-0.2738003642995	3.1725538726806	2.75434833571102	-3.68613277963085	0.896314616114256	0.6194267	null	FALSE
	GO:0023057	negative regulation of signaling	7.47731600761734	-0.486879248799104	6.83678287691037	3.12580645813953	-2.81815641205523	0.865591052839775	0.62073375	null	FALSE
	GO:1902532	negative regulation of intracellular signal transduction	2.85090175870953	0.0365442508652284	6.80474445508533	2.70757017609794	-1.50307035192679	0.85324326947345	0.62160431	null	FALSE
	GO:0009968	negative regulation of signal transduction	6.90601545872074	null	null	3.09131515969722	-3.40120949323688	0.84123781069491	0.77157816	1902532	TRUE
	GO:0010648	negative regulation of cell communication	7.44931107874986	-0.642135663368582	6.80024941336606	3.12417805547468	-2.84163750790475	0.859474281838007	0.62189572	null	FALSE
	GO:0048878	chemical homeostasis	5.04088719614652	2.42744970324453	-2.423311354573	2.95472479097906	-1.77989191195995	0.945757248871553	0.62439155	null	FALSE
	GO:0051549	positive regulation of keratinocyte migration	0.0672118292819536	0.0342624315080306	1.41851619444164	1.11394335230684	-1.35556141053216	0.87577164785458	0.62440589	null	FALSE
	GO:0048646	anatomical structure formation involved in morphogenesis	5.24252268399238	6.74327320267675	3.01843933061297	2.97173959088778	-1.51004152057517	0.879654925033588	0.62526174	null	FALSE
	GO:0031175	neuron projection development	3.70225159628095	6.7544482998552	1.24017436744203	2.8208579894397	-1.45222529461218	0.843251513802319	0.62579303	null	FALSE
	GO:0061564	axon development	2.21799036630447	null	null	2.59879050676312	-1.39147396642281	0.852564371480269	0.82475942	31175	TRUE
	GO:0030182	neuron differentiation	5.85303013330346	null	null	3.01953168453126	-2.05749589383192	0.846265889258168	0.84805459	31175	TRUE
	GO:0048699	generation of neurons	6.23949815167469	null	null	3.04727486738418	-1.71219827006977	0.846032081604814	0.87553173	31175	TRUE
	GO:0071378	cellular response to growth hormone stimulus	0.112019715469923	-1.39088167965942	-4.37207943806024	1.32221929473392	-1.71444269099223	0.909310683906554	0.6296398	null	FALSE
	GO:0051093	negative regulation of developmental process	5.06329113924051	-2.26922133702054	5.21479404390283	2.9566485792052	-6.12726117252733	0.861515866284347	0.63108823	null	FALSE
	GO:0036075	replacement ossification	0.156827601657892	6.28916206235294	-2.02273549195803	1.46239799789896	-1.39577394691553	0.964878277276692	0.63161688	null	FALSE
	GO:0051960	regulation of nervous system development	2.49243866920578	-1.61572132820651	0.035316845884586	2.64933485871214	-1.38090666937326	0.885187322279192	0.63230142	null	FALSE
	GO:0001704	formation of primary germ layer	0.655315335499048	7.19926350397149	2.54784684669097	2.07188200730613	-1.31158017799729	0.893397741013813	0.63372844	null	FALSE
	GO:0032268	regulation of cellular protein metabolic process	13.6159964153691	-5.23790684228779	3.85236287347444	3.3859635706007	-2.43533393574791	0.862364098441637	0.63423007	null	FALSE
	GO:0032270	positive regulation of cellular protein metabolic process	7.85818304021508	null	null	3.14736710779379	-1.61439372640169	0.830809243048893	0.72383502	32268	TRUE
	GO:0051247	positive regulation of protein metabolic process	8.39587767447071	null	null	3.17609125905568	-1.93554201077308	0.840142510580411	0.73454929	32268	TRUE
	GO:0009967	positive regulation of signal transduction	8.43508457488518	0.652862575759122	5.71587893774372	3.17811325231463	-2.45967052520913	0.834685503655238	0.63998675	null	FALSE
	GO:1902533	positive regulation of intracellular signal transduction	5.53377394421418	null	null	2.99519629159718	-1.55129368009492	0.837983381310238	0.80010238	9967	TRUE
	GO:2000463	positive regulation of excitatory postsynaptic potential	0.168029573204884	0.712808278886606	4.68859315567543	1.49136169383427	-1.33535802444387	0.862871114077909	0.64558918	null	FALSE
	GO:0042063	gliogenesis	1.34423658563907	6.88528061804258	1.46293647193849	2.38201704257487	-1.38195190328791	0.874873479631319	0.64609272	null	FALSE
	GO:0002064	epithelial cell development	1.06978828273776	6.1252881003165	3.67625771141403	2.28330122870355	-2.35556141053216	0.892859442058915	0.64763047	null	FALSE
	GO:0044093	positive regulation of molecular function	8.85515850789739	-5.51739928087938	-0.202519164768287	3.19920647916166	-2.00348832784582	0.921221714702498	0.6542141	null	FALSE
	GO:0023056	positive regulation of signaling	9.38725215637952	0.633021137721547	5.04289855637688	3.22453306260609	-2.69680394257951	0.862138891822691	0.65463439	null	FALSE
	GO:0010647	positive regulation of cell communication	9.35924722751204	0.402527877163723	4.81328147790941	3.223236273103	-2.84771165561694	0.855101078379689	0.65594954	null	FALSE
	GO:0048468	cell development	9.55528172958441	6.11704779410855	2.92576405237502	3.23223352111473	-4.20065945054642	0.875763107444998	0.65630994	null	FALSE
	GO:2000310	regulation of NMDA receptor activity	0.123221687016915	0.80434666298598	5.30110053359031	1.36172783601759	-1.61261017366127	0.87256412048139	0.6572506	null	FALSE
	GO:1901701	cellular response to oxygen-containing compound	5.85303013330346	-2.20242594128188	-5.22867547268281	3.01953168453126	-4.00305075150462	0.887239714879942	0.65766581	null	FALSE
	GO:1902531	regulation of intracellular signal transduction	9.54407975803741	1.50381245115515	6.97953234574591	3.23172438332852	-4.30803489723264	0.87586665882821	0.65904159	null	FALSE
	GO:0010977	negative regulation of neuron projection development	0.772936036742467	-1.72977458343482	7.13854293178038	2.14301480025409	-1.47366072261016	0.907768768535619	0.67311603	null	FALSE
	GO:0007417	central nervous system development	5.72420746051305	6.64491421655744	1.61265811610854	3.00987563371216	-1.53017798402184	0.86540817011514	0.67390829	null	FALSE
	GO:0051050	positive regulation of transport	5.00728128150554	0.0568253055920229	2.50495696335356	2.95182303531591	-1.52287874528034	0.866560567069216	0.67448937	null	FALSE
	GO:0060429	epithelium development	5.92584294835891	6.08217866654606	3.32704550373813	3.02489596010748	-2.84163750790475	0.89186188408912	0.67503385	null	FALSE
	GO:0051248	negative regulation of protein metabolic process	5.78581830402151	-3.80824895058749	5.21616339510596	3.01452053875792	-1.41566877563247	0.846395239187945	0.67808495	null	FALSE
	GO:0051094	positive regulation of developmental process	7.37649826369441	-1.62884562652059	1.63113872945964	3.11991541025799	-5.71896663275227	0.853525617020162	0.67813961	null	FALSE
	GO:1904861	excitatory synapse assembly	0.0896157723759382	6.69627996797282	0.325531620060217	1.23044892137827	-2.00700490156866	0.900616579889034	0.67923566	null	FALSE
	GO:2000026	regulation of multicellular organismal development	7.65094656659572	-1.70566181916214	0.158135070046098	3.13576851456782	-6.87614835903291	0.876075126437745	0.68308381	null	FALSE
	GO:0043409	negative regulation of MAPK cascade	0.935364624173855	0.195905798968272	6.88342104728674	2.22530928172586	-2.00392634551472	0.867394946655889	0.68658715	null	FALSE
	GO:0070302	regulation of stress-activated protein kinase signaling cascade	1.10339419737874	1.67759631132799	7.06543281018708	2.29666519026153	-2.12959609472097	0.897632405105397	0.68692481	null	FALSE
	GO:0035970	peptidyl-threonine dephosphorylation	0.10081774392293	3.27649879005543	-7.08751182793295	1.27875360095283	-2.00436480540245	0.993516372731981	0.68881974	null	FALSE
	GO:0042330	taxis	2.85650274448303	0.212718246573828	-6.61246398121557	2.70842090013471	-3.0423927129399	0.938619167550392	0.69212195	null	FALSE
	GO:0016477	cell migration	5.05208916769351	null	null	2.95568775031351	-2.59006687666871	0.94934688882694	0.75287317	42330	TRUE
	GO:0048870	cell motility	5.92584294835891	null	null	3.02489596010748	-1.6458915608526	0.948142283427843	0.91491769	42330	TRUE
	GO:0022408	negative regulation of cell-cell adhesion	1.08099025428475	-2.01121750568986	7.12841959642826	2.28780172993023	-2.1890957193313	0.900600117453743	0.69216708	null	FALSE
	GO:0010812	negative regulation of cell-substrate adhesion	0.336059146409768	null	null	1.78532983501077	-1.79860287567955	0.913383057898233	0.79366843	22408	TRUE
	GO:0008284	positive regulation of cell population proliferation	5.23692169821889	-0.128162396637585	3.61208885293648	2.97127584873811	-1.6458915608526	0.894529558211259	0.69692697	null	FALSE

## Sheet: Fig 6 Gene Lists
	Integrated signatures and FDR for correlation with patient prognosis
	Integrated ADR			Integrated MES
	ARHGEF10L	1.22994037486141e-10		NUP93	9.02587509927434e-08
	TMEM255A	1.80959343537924e-09		PPAT	1.58871795165814e-07
	RERE	9.47052778746665e-09		CRB1	2.35611259735951e-07
	KIAA0930	1.04443054223402e-08		CENPP	4.15729792014129e-06
	PGM2L1	1.4738440212585e-08		FANCI	4.67131259570513e-06
	PLXNC1	9.79991183455178e-08		KIF6	5.44923143814958e-06
	DPYSL3	1.07597185966752e-07		BRIP1	5.90715135622856e-06
	CPEB4	1.1589531548823e-07		DNAH14	9.51672995341038e-06
	REEP1	1.21173218662769e-07		CENPE	1.02057749460797e-05
	MDGA1	1.2633754552911e-07		BUB1	1.05105097110986e-05
	TLN2	1.41179102768951e-07		NUP37	1.34332386246771e-05
	KIRREL3	2.03493913895788e-07		GRPEL1	1.44541069537491e-05
	ING4	2.98620621646865e-07		GALNT2	1.6690742903051e-05
	PIK3R1	3.38655451798813e-07		PINX1	1.79709139228824e-05
	KIF5C	4.18937031668229e-07		KNTC1	2.55120590403421e-05
	PKIA	5.34076636776101e-07		FLNC	2.75644384154037e-05
	CNST	5.59474357440717e-07		PRDX4	3.87500319029322e-05
	EBF1	5.74219061129821e-07		B3GALNT2	4.05815234582579e-05
	TFAP2B	7.58418120970079e-07		ANAPC1	4.51452553442718e-05
	FAM131B	7.68799816450132e-07		CEP152	4.58457866416893e-05
	ALCAM	7.72707803070995e-07		CCDC150	4.87199901237483e-05
	CELF4	7.82172309638242e-07		UTP20	5.16243229804689e-05
	DDC	8.04599987798015e-07		PTBP1	5.96126136413491e-05
	MEAF6	9.32812632648227e-07		ABCC4	6.0918728897073e-05
	GABBR1	9.79927630560653e-07		CABLES1	6.54357560615115e-05
	NDRG4	1.37927122606004e-06		KIF14	7.03810811939521e-05
	RAB6B	1.43878319448182e-06		RET	0.000107868103320028
	STMN2	1.44196753644914e-06		ESCO2	0.000117772450676334
	SCN3A	1.45467784329713e-06		CHEK2	0.000119059779334537
	PTPRH	1.82449501099175e-06		BRCA2	0.000138884853519017
	DNAJB2	1.86744881237176e-06		SMO	0.000173317583078386
	NRCAM	1.89481373811094e-06		SLC19A1	0.000183567620520298
	PMP22	2.45679580123747e-06		ETV4	0.000193791453694786
	DNER	2.49920892358318e-06		PTRHD1	0.000215128454088266
	ACHE	2.58381164715572e-06		BAZ1A	0.000215158469211343
	MTSS1	3.01796661516309e-06		WDHD1	0.000217504517363548
	FAM174B	3.23729683185191e-06		EIF3B	0.000218976039074776
	CHD5	3.34553456678255e-06		FANCM	0.000220785684237039
	SYN3	3.40750593049378e-06		MCCC2	0.000319694580420358
	SPRN	3.42626183971911e-06		PPIF	0.000333905883629619
	SYNGR1	3.54351893928169e-06		RPL36AL	0.000441789057027679
	CYTH1	3.97615367954624e-06		IPO11	0.000487547711179271
	ATP9A	4.05884800721286e-06		PRIM2	0.000585402736107439
	PSD2	4.24646158334638e-06		RBBP8	0.0006011916594356
	GNB1	4.36091469491522e-06		ZNF519	0.000644085562616623
	DOC2B	5.15471191407015e-06		G2E3	0.000696794473517145
	HRK	6.25219973583996e-06		TBX2	0.0007240790110887
	ABLIM3	7.05470303424627e-06		TGIF2	0.000732417323840352
	GAP43	9.04893023857067e-06		TTLL5	0.000978445706050129
	CACNA2D3	9.4464954584741e-06		ANTXR2	0.000994355676074698
	TUBB2A	9.4999771414426e-06		GLDC	0.0010195888189173
	CAMK2B	9.55954900763452e-06		NUP155	0.00114427685746285
	ZNF608	1.01509164300777e-05		XPNPEP3	0.0013480911332318
	VAMP2	1.0902809951723e-05		DPY19L3	0.00134916208998835
	ATP6V0A1	1.12532740119053e-05		OSTC	0.00161088237452667
	TRIM36	1.14256694145207e-05		FAM13A	0.00162566215143946
	MAP1LC3A	1.14739686111316e-05		BRCA1	0.0016371975544181
	VSTM2A	1.31887171919411e-05		PRDM5	0.00177836133393038
	CALCOCO1	1.43705712855221e-05		PRDX6	0.00181087525898005
	PTPRN2	1.44446634781904e-05		LIF	0.00184678551375153
	GDPD5	1.85667888374088e-05		POLQ	0.00193111363497539
	MAPT	1.85813582406866e-05		PTPN13	0.0019333665422635
	NCOA7	2.4206311148887e-05		METTL21A	0.00195988417251899
	TUBB2B	2.42474829820061e-05		GULP1	0.0021882200585591
	CELF2	2.43118281713428e-05		STRIP2	0.00219769533693188
	SYT2	2.44645339272078e-05		KIF15	0.00219999862938572
	HS6ST3	2.45429144887713e-05		CPSF2	0.00220977877986221
	TMSB4X	2.45739212917517e-05		LMAN1	0.00254431518640282
	PRPH	2.47270214677142e-05		LGR5	0.0026212046583843
	DPYSL2	2.96723026442627e-05		KIAA1257	0.00286436811461145
	KIF5A	4.00049168435787e-05		MFSD2A	0.00302314117533523
	EPHA5	5.58331723452059e-05		CRABP2	0.00317662251297385
	VAT1	6.10551945645205e-05		OTOA	0.0031996076151893
	RBMS3	6.22716488042517e-05		KDELR2	0.00337908029836645
	STMN4	6.28794183354872e-05		CSRP2	0.00344420913119304
	LRRC4	6.5519355047497e-05		RAD51B	0.0034740766985248
	SCG2	6.57035834096359e-05		FOXC1	0.0035122739933932
	SYT13	6.65207175929856e-05		GID4	0.00352031989990824
	FRY	6.81340999870417e-05		SHROOM3	0.00373898285671765
	ARHGAP36	7.0876744575087e-05		BMS1	0.0038372012281622
	CELF5	7.61360096105528e-05		RFC3	0.00387527072005213
	VPS13D	7.99637077258545e-05		PFKFB3	0.0040930424394746
	ZFPM2	8.39176710969464e-05		LMO3	0.00420677396921606
	CADPS	8.7342529514796e-05		WDR3	0.00474638957508632
	DBH	9.2507819510998e-05		IDE	0.00478202048761309
	SRRM3	9.73245803239648e-05		FANCD2	0.00495770923146548
	PRKCB	9.77498463706046e-05		MYB	0.00498151485035479
	TUBA4A	0.0001022602971414		MED12L	0.00519906770662426
	WIPF2	0.000105547687455272		FAM120A	0.00524265476034027
	ARHGEF11	0.000112101367935007		SSR3	0.00527992489349148
	MMP15	0.000120614676483726		DDX20	0.00529131732328096
	RIMS3	0.000121565471078059		ADAMTS20	0.00586304442606241
	BOK	0.000121741077427099		SCARB1	0.00591621188795231
	ATP1B1	0.000134511667106354		RPL36	0.00611415090659655
	NCAM1	0.000153112577947543		KIAA0586	0.00819613485811064
	SPTAN1	0.000154067890285906		ATAD2	0.00835440726971564
	LONRF2	0.000157118918036529		SHMT1	0.00837924032642601
	DSEL	0.000157948049806542		GEMIN5	0.00853333289287227
	GNAO1	0.000158133896985763		L2HGDH	0.00996643052532842
	CHRNA3	0.000176366936737032		ACSM3	0.0103502093262431
	C14ORF132	0.000177829071063588		CMC2	0.0105152464245192
	MLLT11	0.000183149986612059		NEDD1	0.0105247646438738
	CNKSR2	0.000195969021805872		GINS1	0.010573884750769
	FAM184A	0.000198873950166648		ASPM	0.0108396642043074
	GCH1	0.000199650329949023		EIF2D	0.0110734068049372
	CTNND2	0.000211636862390811		DESI2	0.0111450282176537
	DKK3	0.00021487439119004		INTU	0.0125764894022096
	PID1	0.0002308632011416		ANKRD45	0.0130121439079189
	RGS7	0.00027339280709358		NUBPL	0.0138694739277593
	SLC37A1	0.000315851748654346		DNAH7	0.0142348495154624
	LIFR	0.00031908604036217		ERLIN1	0.0151117622684501
	PTCHD1	0.000335541785513156		PRRC1	0.0151721948214869
	SDK1	0.00035544138569513		JAM3	0.0152855173108127
	MAP1B	0.000382679576125662		SEMA5A	0.0152997404035703
	ANKRD46	0.000384670504341885		ATP2B1	0.0167386665014095
	SNAP25	0.000457188405216999		WDR35	0.0168115978021847
	BICD1	0.000458505546957027		CRTAP	0.0175969168126158
	TAX1BP1	0.000462850412561484		SMAD3	0.0181706251325889
	ARHGEF7	0.000468707992202432		DEPDC1	0.0183828829999531
	MANEAL	0.000508094581883254		MAB21L2	0.0185013484741807
	CLIP2	0.000511372342422044		SPECC1	0.018660892024766
	RNF14	0.000515679033787476		WRN	0.0187140234353408
	ERC2	0.000555186224410979		PDIA6	0.0188121082837777
	SYNGR3	0.000576096002090581		RPL29	0.0188390850846361
	AKAP6	0.00062460977302302		INTS2	0.0189016271692824
	DNM1	0.000643615192553049		C1ORF112	0.0189110616847505
	CADM1	0.000648357686487801		ADAMTS3	0.0200137574979769
	VAT1L	0.000656646455197704		BMP5	0.0202846827031817
	KRT19	0.000729177182004303		CRABP1	0.0257740588837065
	APMAP	0.000731550870433932		ARMC9	0.0257839322378642
	DAPK1	0.000746346126020818		PRSS21	0.0259027072934898
	PTBP2	0.000747830763742136		SERPINF1	0.0262814568558859
	VSTM2L	0.000748681730677261		SOX9	0.0276445867109075
	THSD7A	0.000751514329818173		SHQ1	0.0276891546121374
	GRB10	0.000755997851767216		SCN11A	0.028043754840827
	FAM171B	0.000758208917022381		PLOD2	0.0291571867692555
	KCNMA1	0.00076554920398448		NTRK2	0.0319705735197448
	KLF13	0.000770398310175328		PIAS2	0.0319851264070046
	CADM3	0.000777720763322007		COL11A1	0.0320172932360728
	CLASP2	0.000790616561353103		FGFR1	0.0325137819302505
	NDRG1	0.000796122428131615		ARMC3	0.0331608163608685
	R3HDM2	0.000804882845431015		MANF	0.0334366419710359
	HPCAL4	0.000829295359537844		P4HA1	0.0342924924978087
	RAB11FIP4	0.000874448482552959		L3MBTL3	0.0352671502640315
	SPOCK3	0.000874883598131969		DNAH11	0.0355385304963659
	PPP1R12B	0.000877147683024184		PDGFRA	0.0356797620844752
	TUB	0.00087951953466203		PTGFRN	0.037371272203532
	TUBA1A	0.000884513125852134		SSR1	0.0378966233291082
	GLG1	0.00089707897275401		SIX4	0.0409509139407621
	SPHKAP	0.000916918730732549		RNASEH2B	0.0430212002593837
	TMEM130	0.00095649524028548
	TNFRSF9	0.000959682728677742
	SVOP	0.000962251375041443
	TH	0.00103655615706059
	SYT11	0.00104158111695478
	EXOC4	0.00104250307765742
	ANKS1A	0.00118162624256803
	KCNK10	0.00124423791381472
	CABYR	0.00129615334643475
	RHOU	0.00135650469333859
	TFEB	0.00137397304223194
	HECTD4	0.00145317527203576
	CYFIP2	0.00149757744710302
	SORCS1	0.00153971922230156
	KIDINS220	0.00154307781648638
	TBC1D9	0.00166270939429144
	ENO2	0.00192011824687232
	PEG3	0.00196736765393354
	PAK3	0.00226038551081491
	TUBB4A	0.00229024047586112
	TRIM62	0.00236680683769133
	SORBS2	0.00237123371098857
	CNTNAP2	0.00244629334790884
	GPR158	0.00255147642657831
	ELAVL2	0.00261389253260639
	ANK1	0.00262225358822303
	SNAP91	0.00279068020121155
	TPPP	0.00279555788833586
	INA	0.0027994224074554
	BCL2	0.00284649220789516
	MAP6	0.00304995354705788
	ANK3	0.00314451758439727
	NALCN	0.00334669105769466
	STRIP1	0.00342993406445374
	AGAP2	0.00353970837241361
	SEMA6C	0.0035568033194077
	CASP3	0.00356401949950637
	SOBP	0.00368625313560517
	SRRM4	0.00379359263710755
	TBC1D24	0.00379547029054307
	ASTN1	0.00379716584928275
	ARPP21	0.00436905172626168
	GFRA3	0.00465676780654208
	L1CAM	0.00467086493414182
	ZFHX3	0.00481329965403074
	ZNF91	0.00490191632645629
	DCLK1	0.00494623890728543
	TTC9	0.00498676737005925
	PTPRM	0.00519350037215281
	ZCCHC12	0.00532517783602555
	POU4F2	0.00558222442981196
	SPOCK2	0.005601914258416
	MAPK8IP2	0.00566575366764911
	CNTN1	0.00574585539064666
	KLC1	0.00623833691745323
	CACNG4	0.00629059495821245
	ELAVL3	0.00642552029235307
	PCSK1N	0.00665635065706469
	TTC39A	0.00666258506580028
	FAM120B	0.00671580417721659
	ALPK3	0.00677531128432741
	RGS17	0.00692739426852339
	BASP1	0.00694704038106488
	KCTD1	0.00695983081291691
	HMX1	0.00730431835129149
	HID1	0.00809805028554136
	MCF2L	0.00812572521574866
	ANKRD12	0.00822864868032719
	PCSK2	0.00887397911024214
	PPP2R2B	0.00917672588038678
	MYO5A	0.00954635984127049
	APC2	0.00974839625792518
	LHFPL4	0.0108063149456032
	FAM3C	0.0110747451834175
	NRG1	0.0112783194387888
	KLHL29	0.0114126248233284
	MYC	0.0114430343658718
	TMEM151B	0.0114712195053851
	PNMA2	0.0122012956740749
	C1QTNF2	0.0126908592928991
	SESN3	0.0127808607521726
	MYT1L	0.0128483883261232
	PCLO	0.0133409533437796
	RAD51D	0.0134138812241648
	PTPRD	0.0134755348740685
	CD200	0.0140789911993399
	RNF152	0.0143147033938062
	FMN1	0.0145573258936772
	ATAT1	0.0145817619351015
	RUFY3	0.0148934557639108
	AUTS2	0.0156205594879332
	DPP6	0.0159756162483496
	GDI1	0.0163665773441688
	EIF1B	0.018267422827121
	FAM155A	0.0184333878117451
	SCN3B	0.0189922349882999
	CRMP1	0.020472684018051
	APBA2	0.0208612764156589
	SHANK1	0.0216611515872665
	UNC5A	0.0224566843607233
	SCG3	0.0226746607460501
	LBH	0.0230986660985095
	PTHLH	0.0231725162565814
	CPNE4	0.0232310409832527
	CD44	0.0233830468679393
	DIRAS2	0.0247096849461643
	FZD3	0.0249606386751803
	YPEL4	0.0268515987097353
	BRSK2	0.0283514225639224
	ATP6V1B2	0.029380267521143
	PAM	0.0294321487037083
	ZSWIM6	0.032802281944438
	CCND1	0.0332110322857458
	KLHDC8A	0.0337302581749646
	ASTN2	0.0338137526672071
	TMEM132C	0.0338668674321678
	GRIA2	0.0352927319404838
	ACOT7	0.0364832870592873
	TSHZ2	0.0365380633618763
	CTNNA2	0.0367253384879579
	LMO1	0.0370249570885337
	BMPER	0.0385498331998008
	SLITRK1	0.038573270461687
	KCNH1	0.0386404909645665
	SRGAP3	0.0387380786983492
	MCAM	0.0405106090976437
	OTUD1	0.0417621956451072
	EFNA5	0.0427654831100409
	GCGR	0.0435326638261505
	PCSK1	0.0436792114970504
	MAPK4	0.0438065721635303
	FKBP1B	0.0438138899879948
	TMEM59L	0.0453438987810603
	PTS	0.0455834491315192
	CYB561	0.0456041180531938
	SHC2	0.0464584444002433
	RND3	0.0473363716085908
	MAP1LC3B	0.0476486083019199
	SYT17	0.0476802210090609
	SGIP1	0.0478668756178995
	TSPAN13	0.0479901079201554
	PHYHIPL	0.0480669710806822
	STXBP1	0.0483270274469708
	DCC	0.0496679019195675

## Sheet: Fig S5 Gene Lists
	All PDXs	Controls		Controls
	TOP 1000	TOP 1000		Cluster 1 (PDX3 high)	Cluster 2 (PDX1 low)	Cluster 3 (PDX2 low)	Cluster 4 (PDX3 low)	Cluster 5 (PDX2 high)	Cluster 6 (PDX1 high)
	AKAP7	COL3A1		COL3A1	IRF6	EGR1	CKS2	ZIC1	TNNI2
	NFE2L3	COL1A2		COL1A2	ENPP2	CDH10	RPS7	SCEL	DES
	SPAG17	COL1A1		COL1A1	KCTD12	NRIP1	RPS3	GOLGA8O	CKM
	RORB	ROBO1		ROBO1	DGKK	CHRNA3	RPL35	S100A7	MYH1
	CD55	ROR2		ROR2	TENM4	CCDC3	RPS6	ITGAM	ACTA1
	C10orf82	MFNG		MFNG	SHISA6	PIK3R3	RPL27	LHX3	NEUROG2
	CSMD3	ATP8A2		ATP8A2	TANC1	EFNA5	RPS21	CCDC141	ASS1
	TMEM200A	SST		SST	MYO10	PDLIM5	RPS18	BECN2	KIF19
	SERPINB9	RAX		RAX	PHACTR2	GNB4	RPL34	HLA-DOB	GGT5
	ERICH5	PYY		PYY	APCDD1	FNDC5	RPS13	SERPINC1	SUSD2
	CERS4	PTCHD1		PTCHD1	ADCYAP1	NPFFR2	RPL26	NRG4	TFPI2
	CLUL1	SEMA3C		SEMA3C	BCL11A	DNAJC15	RBIS	ACCSL	EYA2
	NUP62CL	C7		C7	NRXN1	CNN3	PFDN4	SLC26A9	CACNA1G
	GABRB2	WLS		WLS	PCSK2	MAN1A1	COX7B	CFAP126	EGFLAM
	AGR2	SRL		SRL	TMEM176A	CTHRC1	RPS27A	NKAPL	CERKL
	STEAP2	ST18		ST18	TMEM176B	NXN	RPS20	ADGRL4	NKX6-2
	CYP4X1	PCDH8		PCDH8	CREB5	HOXC6	RPS12	NRN1	SSTR2
	ASMTL	HS6ST2		HS6ST2	SIPA1L2	ASIC1	RPS15A	HOXD10	THSD7B
	RGS5	LUM		LUM	LIMCH1	LOX	RPL9	KIF21B	DIRAS3
	EDIL3	TPM2		TPM2	SOX4	ALCAM	RPL39	SEL1L3	ASB4
	SLC4A10	EMILIN1		EMILIN1	NFATC4	AFF1	RPS3A	RBFOX3	KIF26B
	RSPO4	DDR2		DDR2	MYO15B	CHGA	RPS29	SYK	TBX2
	MPPED2	ADGRA2		ADGRA2	LTBP3	CCND1	RPS14	UCN3	UNC5A
	PLAAT1	FEV		FEV	C1QTNF9B	FAM78B	RPL24	ELSPBP1	PRLHR
	RLN2	TSPAN18		TSPAN18	SLC8A2	NEFM	RPL21	FCGR2A	SULF2
	MMP21	ERBB4		ERBB4	AP006333.1	CACNA2D2	SH3D19	DIO1	ABCA12
	VIP	HSPB1		HSPB1	ICAM2	VSNL1	TESC	DERL3	TH
	RESP18	ETV4		ETV4	ENC1	LDB3	LAYN	MUCL1	CHGB
	TRIB2	NCAN		NCAN	NECTIN2	HPCA	CD9	ZNRF4	PTPRG
	MUC12	TOX		TOX	PMP22	RET	STC1	ESPN	HRK
	DDX1	SCG2		SCG2	ASTN1	ALDH1A3	SCUBE1	SLC9A2	CAPN6
	GRIK1	PRKCB		PRKCB	TUBB4A	RTL1	GFRA2	RERGL	INSM1
	FAM81A	CX3CL1		CX3CL1	SLIT1	PLXNA2	GLI2	TCP10L2	TMEM163
	BMP3	OPRM1		OPRM1	DRP2	PTPRF	FGF10	SLC24A5	MEST
	RLN1	SSTR1		SSTR1	CHD3	ASIC4	CALN1	NLRP1	SLC32A1
	IFI16	THBS1		THBS1	CACNA1C	PTGFR	VCAN	PDK4	CARTPT
	DBH	MCAM		MCAM	CSMD2	GAP43	LHX9	PCSK1	SLC6A17
	LXN	VIM		VIM	CACNA1A	TMEM59	MAOA	CHL1	KCND3
	ZNF214	TPD52		TPD52	SLC22A17	DACH1	STMN2	TM4SF18	SLC8A3
	C22orf42	TRIM67		TRIM67	EFS	NBPF15	TAFA5	CATSPER4	PRUNE2
	PIK3R6	DUSP4		DUSP4	CRTAP	SEC24D	CLVS2	S100P	DLL1
	VWA2	DPYSL3		DPYSL3	CPNE8	EYA1	SEMA6A	POU2AF1	GREB1L
	FCGR2A	CPLX2		CPLX2	NFIB	GNG12	SLC30A3	OR51L1	TLE4
	GLRA3	CNGA3		CNGA3	FUCA2	CRYZ	ADAMTS19	RESP18	NTRK2
	OR51L1	RBM20		RBM20	NEXMIF	LZTS1	SYN3	LXN	POSTN
	FAM49A	UBE2QL1		UBE2QL1	ZNF618	DHCR24	EML5	CFD	SPOCK3
	MOXD1	SMIM32		SMIM32	NR2F2	SERBP1	LRATD1	SERPINA1	CACNA2D3
	NBAS	GRP		GRP	HS3ST1	MAGEA12	KCNQ5	GIMAP8	HAND1
	RSPH10B2	NPC1L1		NPC1L1	MYD88	MAGEA6	GOLGA8A	ATP10B	VSTM2L
	FBXO27	SV2B		SV2B	CYP7B1	MAGEA3	ZNF677	SUCNR1	BOK
	ADGRL4	GPRC5C		GPRC5C	PLCXD3	MAGEA10	SLITRK6	KRT83	HS6ST3
	HMCN1	CNKSR3		CNKSR3	FAM110B	PNPLA4	EPB41L3	CALHM3	CHST15
	ENPEP	HEPACAM2		HEPACAM2	DNAH2	CSAG1	SERPINB6	TREM1	ARHGEF28
	NKAIN2	TLE6		TLE6	EFNB3	CDKN2A	ITPRID2	PPP4R4	DLK1
	KCNA4	GLP1R		GLP1R	ZNF662	INSM2	PHACTR1	PRMT8	AK4
	LHFPL3	EFNA1		EFNA1	TNFRSF10D	NEUROD1	LPP	NKX2-1	TAL1
	CPA5	CRYBA2		CRYBA2	KRBOX1	KREMEN1	INSR	SCGN	NELL1
	KLF8	ZDHHC22		ZDHHC22	SHROOM3	HOXC4	HPS1	SFTA3	PLCB1
	WFDC2	TLE5		TLE5	RAB34	DOCK10	GLT1D1	OR51E2	PTGER3
	PEG10	TLE2		TLE2	HCAR1	TMPRSS15	NNAT	KLRC2	OSBPL3
	FBP1	FOXA2		FOXA2	BCL11B	SYNPO2	RUNDC3B	FRMPD4	STOM
	MMP26	TTYH2		TTYH2	ASPDH	CXXC5	GSPT2	CALB2	CHODL
	STPG2	ARHGAP4		ARHGAP4	DDR1	SHC1	ZNF595	RADX	TUBB6
	TRIM29	NTS		NTS	SLC30A8	NOS1	ZNF558	ITPR3	ITGA1
	ETV1	HOXD13		HOXD13	SH3BGRL	ADGRL2	PARVA	GIMAP4	DLC1
	RERGL	SYT13		SYT13	GNG2	DDC	GRM8	INMT	RPL39L
	NHLH2	VWDE		VWDE	PKIB	ETV5	PDLIM3	RCAN3	HMX3
	GRM3	ST8SIA1		ST8SIA1	DUSP10	RFTN1	ZNF804A	TMEM72	HENMT1
	KRTAP5-7	MAST4		MAST4	LINC00672	PAX5	C1QL3	TJP3	INPP5F
	POTEM	KCNK10		KCNK10	ZDHHC15	CTSC	GRIN1	C9ORF152	CYB561
	ATP10B	CSRP1		CSRP1	GTSF1	MET	PNMA3	TFF1	TGFB3
	NLRP3	PLCB2		PLCB2	TOM1L1	C1QL1	CPNE7	MMP26	HGF
	FOXA2	ID4		ID4	DUSP16	PROM1	DPP6	ANGPTL5	GRIK3
	OR13A1	BTBD17		BTBD17	GPR179		BAHCC1	LRMP	DCLK3
	TM4SF18	BAALC		BAALC	SNRPN		RELN	CD5L	LIX1
	PGR	BTG2		BTG2	CELF5		CLSTN2	KRT8	RAB27B
	CD93	AMIGO2		AMIGO2	ARSD		KCNK2	TNFRSF11B	THADA
	NKX2-1	RXRG		RXRG	ABR		MAGEH1	TDRD10	FN1
	C10orf67	BHLHE22		BHLHE22			HES4	HES2	NXPH4
	ARHGAP36	CRYBG3		CRYBG3			RIMS1	SOST	NDUFA4L2
	NTS	THSD7A		THSD7A			HEBP2	PF4	LMO1
	NETO1	KCNJ6		KCNJ6			EPB41L2	CCNO	FAM163B
	NTF3	PRSS12		PRSS12			ZSCAN1	PPP1R17	COL18A1
	HLA-DOB	GRIP1		GRIP1			CYP2U1	PPP1R1B	LSAMP
	NUPR2	NR2F1		NR2F1			TTC12	SRD5A2	RGS4
	SLC24A5	DCX		DCX			SLC35F1	PIK3R6	ARHGAP36
	BNC1	SPOCK1		SPOCK1			NIPA1	GIMAP6	MAB21L2
	CABS1	SYT9		SYT9			B3GALNT1	C1ORF167	FAM162B
	CCNO	SNX18		SNX18			PCDHA10	MCIDAS	CCDC8
	NNAT	SDK2		SDK2			TG	CLDN9	PNOC
	ZNF98	VGF		VGF			ZNF135	PGR	LRBA
	MAB21L2	KCNH2		KCNH2			UGT8	PIWIL1	ESRRB
	KLK1	ZNF703		ZNF703			PITX1	LRRC55	IGF2
	SYNDIG1L	HID1		HID1			DTX4	PALM2AKAP2	CRB2
	CFAP47	DDIT4		DDIT4			EFNA2	CRABP1	CHST2
	FAM180A	LGALS1		LGALS1			CSGALNACT1	CHRM3	GCGR
	ADAM29	ISLR2		ISLR2			CDH4	DNER	LAMA3
	AFM	LGR4		LGR4			IGSF3	CALCB	ANKRD29
	EPAS1	METTL7A		METTL7A			RHBG	MEOX2	LPL
	FOXD4L3	ITPR2		ITPR2			CUX2	SMAD9	PLCXD1
	HBB	EMP2		EMP2			AGRN	SEC11C	ZNF154
	C9orf152	CYTL1		CYTL1			NDN	CEP112	SLC18A1
	ANGPTL5	CD99		CD99			TMSB15A	SYNPR	ROBO2
	GATA2	BTBD11		BTBD11			TXN	TFF3	TLX1
	CCRL2	TNFAIP2		TNFAIP2			TRIQK	SERTM2	ECEL1
	TG	PPFIBP2		PPFIBP2			STK26	TMEM150C	KRT19
	DNAH11	FMOD		FMOD			STX7	CALCA	DNAJB8
	MAGEA8	ARAP3		ARAP3				CYP26C1	CDH22
	TCAF2	IRS2		IRS2				MSLNL	FAM126A
	ZMAT1	NFIC		NFIC				CGB7	TRIM61
	MAML3	LGALS3BP		LGALS3BP				SEMA5A	SPESP1
	NPY	CYGB		CYGB				PDE3A	LDHAL6A
	DEFB126	CD248		CD248				GAPDHS	FBP1
	RELN	SLC22A15		SLC22A15				SLITRK2	NETO1
	DLK1	TNC		TNC				SERPINF1	NBAS
	RGS4	ELK3		ELK3				GULP1	DDX1
	CYB561	TMEM100		TMEM100				SV2C	MAML3
	PEG3	RIN2		RIN2				TMCC3	SERPINB1
	TPD52L1	MSI2		MSI2				MEIS2	RGS5
	VGF	GLMP		GLMP				EYA4	DPYD
	CELF5	OSBPL10		OSBPL10				FAM167A	DLEU7
	SUCNR1	ERN1		ERN1				GPR12	CYBA
	FRMPD4	CGNL1		CGNL1				LDLRAD4	GPRC5B
	P2RX3	ANKS1B		ANKS1B				HLA-A	DBH
	MAGEA10	NEFL		NEFL				CHRDL1	TBX1
	SLC17A6	FEZ1		FEZ1				RHPN1	LAMA1
	MCF2	MAB21L1		MAB21L1				RIMKLB	TRIM29
	HTR5A	SGCZ		SGCZ				MX2	IGF2BP2
	ESRRG	EPHA5		EPHA5				WDR72	TMEM132C
	SYT13	TIMP3		TIMP3				LY6H	BMX
	CBLN2	POU3F2		POU3F2				GRIA1	FZD5
	NEFL	HLA-DPA1		HLA-DPA1				CCDC144A	AIF1L
	FGF13	GPRIN3		GPRIN3				SPATS2L	GIP
	AHR	FAM49A		FAM49A				ETS1	CYYR1
	CGB7	KCNA2		KCNA2				PDGFRA	CHRND
	CALCA	JAG1		JAG1				CDON	ADAMTSL2
	TLE2	PLK2		PLK2				GSTP1	NES
	NFIX	DUSP6		DUSP6				PLAGL1	GFRA3
	SPRY4	SPRY2		SPRY2				STK32A	TFAP2B
	KRTAP5-2	SPRY4		SPRY4				FZD2	NRP2
	LGALS3BP	BGN		BGN				TNRC18	CNTNAP2
	ZNF618	UBASH3B		UBASH3B				PCDH18	SLIT3
	BAALC	ROR1		ROR1				LGR5	PCDH9
	B3GALNT1	NEUROD4		NEUROD4				ADAMTS3	FLRT2
	AC233723.1	NHLH2		NHLH2				TUBA3E	HMCN2
	ABR	TNFRSF19		TNFRSF19				ARHGAP8	ID2
	PDGFRA	NR3C1		NR3C1				PPEF2	RFK
	PRR18	TCEA3		TCEA3				RASGRP4	RRM2
	ADAM28	GIPR		GIPR				AL807752.6	ASCL1
	TMPRSS15	SSTR3		SSTR3				HBB	VEGFD
	PRKCA	MDGA1		MDGA1				CXCR4	SYTL4
	COL4A2	CCER2		CCER2				NDRG1	NPY
	MAGEA12	MYLK3		MYLK3				NTRK3	RUNX1T1
	EPHA5	PMEL		PMEL				KRTAP5-10	ST6GALNAC3
	ANKS1B	RAB32		RAB32				SP140	KCNJ12
	PTPN22	KIAA1217		KIAA1217				MSLN	NEFH
	INMT	MAP4K1		MAP4K1				CABS1	CASZ1
	IGF2	GPR4		GPR4				SOX30	FGF13
	DNER	SP7		SP7				DNAH11	ABCB1
	LRRC7	TMPRSS3		TMPRSS3				PTPN22	LYN
	MCIDAS	CD79B		CD79B				KRTAP5-2	SLITRK5
	HCAR1	CASQ2		CASQ2				NWD1	SLC6A2
	TNS3	IGF1R		IGF1R				SP9	PPP2R2B
	TMEM132C	TNS3		TNS3				GUCA1C	GATA2
	PPEF2	PER3		PER3				FUT2	KCTD16
	CHRNA6	PRKCA		PRKCA				OR51B5	MXRA8
	CYGB	NHSL2		NHSL2				GLRA4	NEDD4L
	CSGALNACT1	CPED1		CPED1				NXF2	COL4A2
	AC235565.2	SCN5A		SCN5A				AGR2	LRRC3
	MAGEA3	TMEM108		TMEM108				C1ORF226	LAMC1
	ADAMTS2	PRPH		PRPH				PKD1	SLC12A7
	TPRG1	GPC3		GPC3				MSN	ZFPM1
	FUT2	LRP4		LRP4				COL12A1	EPAS1
	FZD5	SHC3		SHC3				PERP	ELFN1
	C7	NFIX		NFIX				FCMR	ADAMTS2
	CDKN2C	GSTO2		GSTO2				FOXD1	SAMD11
	TBX1	P2RX3		P2RX3				CACNA1H	PEG3
	LHX9	KIAA1324L		KIAA1324L				PRSS57	CPT1A
	FN1	LRRC7		LRRC7				ADAM28	AASS
	NKX6-1	EVX2		EVX2				TSPAN13
	RAB34	TOX2		TOX2				PPP2R2C
	PPP1R1B	SLC17A6		SLC17A6				FGF5
	SLITRK2	LTBP2		LTBP2				ANKRD6
	MUCL1	KIRREL3		KIRREL3				NUPR2
	PHACTR1	GPBAR1		GPBAR1				MGAM2
	SHC3	EXOC3L1		EXOC3L1				VN1R2
	TCTEX1D1	PEG10		PEG10				TCTEX1D1
	CNDP1	ESRRG		ESRRG				DEFB126
	CBY3	HTR4		HTR4				CBY3
	SHROOM3	ETV1		ETV1				PLPPR3
	NR2F1	ANO4		ANO4				SPON1
	SYTL4	IER2		IER2				CADM3
	NEFM	EBF1		EBF1				ADAMTS17
	MAGEA6	TGFBR2		TGFBR2				CD33
	GNG12	ARHGAP20		ARHGAP20				C3ORF22
	GNG2	TRIP6		TRIP6				ZNF98
	ERBB4	GNA15		GNA15				SBF2
	CRB2	ANKRD65		ANKRD65				LPAR1
	PRSS12	CNTN2		CNTN2				CHRM2
	WDR72	ISL2		ISL2				VSTM2B
	CASQ2	GRIN2D		GRIN2D				KCNC3
	GPRIN3	TGFB1I1		TGFB1I1				IGLON5
	SV2B	CDKN2C		CDKN2C				FAT3
	TNC	FAT1		FAT1				OLFM3
	COL1A1	ADAMTS1		ADAMTS1				NEDD9
	HES2	SERPINH1		SERPINH1				ADM
	VCAN	ZEB2		ZEB2				GPR155
	CNTN5	NPR2		NPR2				PRR18
	GGT2	HOXC8		HOXC8				ENPEP
	PRSS57	NKX6-1		NKX6-1				TMEM132E
	ENOSF1	CIDEB		CIDEB				KLK1
	CCDC141	THBS4		THBS4				GRM3
	ESPN	FOXR2		FOXR2				SHISA9
	CECR2	CECR2		CECR2				FOXD4L3
	PMP22	GSTM1		GSTM1				CFAP47
	EPB41L3	ADA2		ADA2				CHRNA6
	PRPH	IRF6						BNC1
	TSPAN2	ENPP2						FOXC1
	B3GNT3	KCTD12						OLFM2
	CHD3	DGKK						TSPAN2
	ID4	TENM4						TES
	TSPAN13	SHISA6						GALNT17
	SST	TANC1						ADAMTS16
	SEMA3C	MYO10						RORB
	SOX30	PHACTR2						ZIC2
	PLK2	APCDD1						ZIC5
	GIMAP4	ADCYAP1						GASK1B
	ZNRF4	BCL11A						TAC1
	VEGFD	NRXN1						CBLN2
	PLCXD3	PCSK2						CACNA1E
	PIWIL1	TMEM176A						MARCHF11
	GAPDHS	TMEM176B						CNTN5
	GRIN1	CREB5						SGPP2
	CD99	SIPA1L2						STX3
	CFAP126	LIMCH1						VIP
	GIMAP6	SOX4						CADPS
	DGKK	NFATC4						GPR108
	MEOX2	MYO15B						TCEAL2
	NEUROD4	LTBP3						MYO1D
	RTL1	C1QTNF9B						PCSK1N
	PITX1	SLC8A2						SYT5
	INSM2	AP006333.1						BARX1
	SHISA9	ICAM2						IGFL2
	C3orf22	ENC1						SYNDIG1L
	PCSK2	NECTIN2						MAGEA8
	BGN	PMP22						HMCN1
	ESRRB	ASTN1						OR13A1
	THSD7A	TUBB4A						TPRG1
	CYP39A1	SLIT1						KCNA4
	HEBP2	DRP2						CD93
	SLC30A8	CHD3						KCNF1
	SERPINA1	CACNA1C						FLI1
	DPP6	CSMD2						MOXD1
	BTBD11	CACNA1A						NKAIN2
	LYN	SLC22A17						PIEZO2
	ADAMTS16	EFS						C22ORF42
	ADA2	CRTAP						ENOSF1
	EVX2	CPNE8						CRIM1
	COL3A1	NFIB						ARFGEF3
	TMEM176A	FUCA2						GGT2
	GCGR	NEXMIF						CSMD3
	ARHGEF28	ZNF618						MPPED2
	MPP7	NR2F2						EDIL3
	GFRA2	HS3ST1						PAGE2B
	PTCHD1	MYD88						MAGEA4
	ROBO2	CYP7B1						ECI2
	MAGEA4	PLCXD3						EPDR1
	S100P	FAM110B						BEX5
	CGNL1	DNAH2						B3GNT3
	TNFRSF11B	EFNB3						CYP39A1
	FCMR	ZNF662						TGFBI
	EBF1	TNFRSF10D						ERICH5
	S100A7	KRBOX1						CYP4X1
	PF4	SHROOM3						HOXB2
	HOXB2	RAB34						CFAP100
	PAGE2B	HCAR1						TMEM200A
	CSAG1	BCL11B						FAM81A
	MDGA1	ASPDH						CPA5
	BHLHE22	DDR1						C10ORF67
	FOXP2	SLC30A8						GABRB2
	HPS1	SH3BGRL						TPD52L1
	AC073610.2	GNG2						ASMTL
	NGFR	PKIB						SLC25A27
	GIP	DUSP10						LMF1
	SH3BGRL	LINC00672						YES1
	CUX2	ZDHHC15						HTR5A
	BBOX1	GTSF1						NTF3
	ZNF662	TOM1L1						GRIK1
	SP9	DUSP16						BMP3
	ABCB1	GPR179						FOXP2
	BAHCC1	SNRPN						TRIB2
	TNFRSF19	CELF5						WFDC2
	GPRC5C	ARSD						FAM50B
	PARVA	ABR						POTEM
	THADA	EGR1						KRTAP5-7
	CAPN6	CDH10						CNDP1
	ZIC5	NRIP1						SPECC1
	NIPA1	CHRNA3						RSPO4
	ARSD	CCDC3						FBXO27
	TMEM132E	PIK3R3						CD55
	DUSP4	EFNA5						SULT1A1
	LAMA1	PDLIM5						MCF2
	CHRM2	GNB4						ZMAT1
	LZTS1	FNDC5						VWA2
	TPM2	NPFFR2						TDRD1
	DUSP16	DNAJC15						KLF8
	TCP10L2	CNN3						SLC4A10
	HOXD13	MAN1A1						GLRA3
	DHCR24	CTHRC1						STPG2
	NXPH4	NXN						RLN2
	GPC3	HOXC6						PLAAT1
	KCNA5	ASIC1						MUC12
	STMN2	LOX						RLN1
	ADM	ALCAM						RSPH10B2
	NFIB	AFF1						LHFPL3
	AIF1L	CHGA						STEAP2
	GIMAP7	CCND1						NUP62CL
	POSTN	FAM78B						SPAG17
	TFF1	NEFM						CERS4
	RHBG	CACNA2D2						SERPINB9
	IGFL2	VSNL1						NFE2L3
	IGLON5	LDB3						C10ORF82
	TMEM176B	HPCA						AKAP7
	PPP2R2B	RET						IFI16
	ZNF595	ALDH1A3						AHR
	SCEL	RTL1						ADAM29
	ARFGEF3	PLXNA2						TCAF2
	FAM90A1	PTPRF						ZNF214
	ST18	ASIC4						NLRP3
	APCDD1	PTGFR						MMP21
	LMF1	GAP43						GCNT2
	SLC26A9	TMEM59						CLUL1
	CFD	DACH1						AFM
	TMPRSS3	NBPF15						AC233723.1
	TFAP2B	SEC24D						STX19
	NELL1	EYA1						AC235565.2
	SRD5A2	GNG12						KCNA5
	STX3	CRYZ						AC073610.2
	OLFM2	LZTS1						GIMAP7
	LAYN	DHCR24						BBOX1
	MYD88	SERBP1						SBSN
	VIM	MAGEA12						SEL1L2
	UGT8	MAGEA6						MPP7
	KCNA2	MAGEA3						FAM180A
	KCTD16	MAGEA10						FAM90A1
	MAOA	PNPLA4						AC109583.1
	ZIC2	CSAG1						PPIAL4A
	GUCA1C	CDKN2A
	DCX	INSM2
	SP140	NEUROD1
	CPNE7	KREMEN1
	PCSK1	HOXC4
	GIPR	DOCK10
	GRIN2D	TMPRSS15
	NXN	SYNPO2
	ERN1	CXXC5
	CPNE8	SHC1
	SV2C	NOS1
	FZD2	ADGRL2
	POU2AF1	DDC
	GPR4	ETV5
	SERPINB6	RFTN1
	PKIB	PAX5
	GLP1R	CTSC
	KIF21B	MET
	CACNA1E	C1QL1
	ITPR2	PROM1
	GLRA4	CKS2
	NOS1	RPS7
	CYYR1	RPS3
	TMSB15A	RPL35
	ROR1	RPS6
	ETV4	RPL27
	DACH1	RPS21
	PLPPR3	RPS18
	MAN1A1	RPL34
	BTBD17	RPS13
	FAM163B	RPL26
	NEFH	RBIS
	TREM1	PFDN4
	DIO1	COX7B
	BARX1	RPS27A
	NRP2	RPS20
	GCNT2	RPS12
	LDB3	RPS15A
	RRM2	RPL9
	COL1A2	RPL39
	NHSL2	RPS3A
	LAMC1	RPS29
	DNAH2	RPS14
	CSRP1	RPL24
	SLC6A2	RPL21
	CHST2	SH3D19
	RPL9	TESC
	VSTM2L	LAYN
	RADX	CD9
	GASK1B	STC1
	ABCA12	SCUBE1
	EFNB3	GFRA2
	TGFBI	GLI2
	GAP43	FGF10
	CPT1A	CALN1
	SRL	VCAN
	SSTR3	LHX9
	SOST	MAOA
	RPS15A	STMN2
	SAMD11	TAFA5
	CREB5	CLVS2
	THBS4	SEMA6A
	ISLR2	SLC30A3
	KIRREL3	ADAMTS19
	RPS3A	SYN3
	CSMD2	EML5
	GNB4	LRATD1
	MARCHF11	KCNQ5
	EPDR1	GOLGA8A
	ADCYAP1	ZNF677
	NRG4	SLITRK6
	SCG2	EPB41L3
	CNTN2	SERPINB6
	KCNK10	ITPRID2
	SERTM2	PHACTR1
	C1QL3	LPP
	ZNF135	INSR
	KRBOX1	HPS1
	CHRM3	GLT1D1
	MSLNL	NNAT
	ZEB2	RUNDC3B
	CNKSR3	GSPT2
	DUSP6	ZNF595
	AMIGO2	ZNF558
	PMEL	PARVA
	TOX2	GRM8
	ACTA1	PDLIM3
	LIMCH1	ZNF804A
	PLXNA2	C1QL3
	PPP4R4	GRIN1
	SIPA1L2	PNMA3
	PALM2AKAP2	CPNE7
	C1orf167	DPP6
	GRM8	BAHCC1
	HPCA	RELN
	NXF2	CLSTN2
	CPED1	KCNK2
	SYNPR	MAGEH1
	LTBP2	HES4
	TRIP6	RIMS1
	YES1	HEBP2
	BMX	EPB41L2
	WLS	ZSCAN1
	ZNF558	CYP2U1
	HLA-A	TTC12
	CHODL	SLC35F1
	NR2F2	NIPA1
	IGSF3	B3GALNT1
	SLC18A1	PCDHA10
	ADAMTS3	TG
	TNFAIP8L3	ZNF135
	CFAP100	UGT8
	SLC22A15	PITX1
	FMOD	DTX4
	FUCA2	EFNA2
	ITPRID2	CSGALNACT1
	HMX3	CDH4
	STX19	IGSF3
	GOLGA8O	RHBG
	RET	CUX2
	PKHD1L1	AGRN
	PDLIM3	NDN
	RAB32	TMSB15A
	ASS1	TXN
	RPS29	TRIQK
	TIMP3	STK26
	GIMAP8	STX7
	CCND1	ZIC1
	TMEM100	SCEL
	LGR5	GOLGA8O
	ANKRD65	S100A7
	DDR2	ITGAM
	TES	LHX3
	ZDHHC22	CCDC141
	SSTR1	BECN2
	SGPP2	HLA-DOB
	CLSTN2	SERPINC1
	TUBB4A	NRG4
	GRIK3	ACCSL
	ENC1	SLC26A9
	EML5	CFAP126
	LIX1	NKAPL
	OPRM1	ADGRL4
	DPYD	NRN1
	RXRG	HOXD10
	BACE2	KIF21B
	FOXC1	SEL1L3
	CATSPER4	RBFOX3
	CACNA1H	SYK
	MAB21L1	UCN3
	SPRY2	ELSPBP1
	TDRD1	FCGR2A
	MXRA8	DIO1
	MFNG	DERL3
	KCNJ6	MUCL1
	CRABP1	ZNRF4
	TNFAIP2	ESPN
	EGR1	SLC9A2
	SHISA6	RERGL
	SEMA5A	TCP10L2
	CYP2U1	SLC24A5
	IGF1R	NLRP1
	NDUFA4L2	PDK4
	RIMKLB	PCSK1
	UBE2QL1	CHL1
	BCL11B	TM4SF18
	CALN1	CATSPER4
	ALDH1A3	S100P
	LPAR1	POU2AF1
	DCLK3	OR51L1
	ZIC1	RESP18
	RPL27	LXN
	ELK3	CFD
	TGFBR2	SERPINA1
	SGCZ	GIMAP8
	CHL1	ATP10B
	LGALS1	SUCNR1
	SMAD9	KRT83
	ASPDH	CALHM3
	FAT3	TREM1
	GPR179	PPP4R4
	PROM1	PRMT8
	RPL39	NKX2-1
	SPHKAP	SCGN
	NRXN1	SFTA3
	EPB41L2	OR51E2
	LHX3	KLRC2
	SYK	FRMPD4
	SNRPN	CALB2
	IRF6	RADX
	CHRND	ITPR3
	NES	GIMAP4
	SERPINF1	INMT
	KCNF1	RCAN3
	ALCAM	TMEM72
	PIEZO2	TJP3
	PHACTR2	C9ORF152
	ASTN1	TFF1
	STOM	MMP26
	FAM110B	ANGPTL5
	ANO4	LRMP
	IGF2BP2	CD5L
	SLC22A17	KRT8
	CDKN2A	TNFRSF11B
	PPFIBP2	TDRD10
	GALNT17	HES2
	PNMA3	SOST
	SPON1	PF4
	CNTNAP2	CCNO
	KCNQ5	PPP1R17
	KIAA1217	PPP1R1B
	C1QL1	SRD5A2
	CARTPT	PIK3R6
	RPS7	GIMAP6
	STX7	C1ORF167
	ADAMTS1	MCIDAS
	LRMP	CLDN9
	FGF10	PGR
	NEUROD1	PIWIL1
	MSLN	LRRC55
	EFNA2	PALM2AKAP2
	MYO15B	CRABP1
	CYP26C1	CHRM3
	NEDD9	DNER
	CALCB	CALCB
	HENMT1	MEOX2
	ENPP2	SMAD9
	AP006333.1	SEC11C
	PAPPA	CEP112
	PRKCB	SYNPR
	SPOCK1	TFF3
	SLC6A17	SERTM2
	MX2	TMEM150C
	SLC35F1	CALCA
	FAM162B	CYP26C1
	GRP	MSLNL
	PRLHR	CGB7
	NTRK2	SEMA5A
	CXCR4	PDE3A
	HS6ST3	GAPDHS
	LRRC55	SLITRK2
	MSI2	SERPINF1
	FAT1	GULP1
	FLI1	SV2C
	DTX4	TMCC3
	FOXR2	MEIS2
	CPLX2	EYA4
	TNFRSF10D	FAM167A
	NTRK3	GPR12
	DDC	LDLRAD4
	RUNDC3B	HLA-A
	RPS21	CHRDL1
	EYA2	RHPN1
	PTGFR	RIMKLB
	ADGRL2	MX2
	ECI2	WDR72
	LRBA	LY6H
	TLX1	GRIA1
	DLEU7	CCDC144A
	SDK2	SPATS2L
	TRIM67	ETS1
	NFIC	PDGFRA
	DDR1	CDON
	SLIT1	GSTP1
	EMP2	PLAGL1
	GPR108	STK32A
	TLE6	FZD2
	DERL3	TNRC18
	GTSF1	PCDH18
	SCUBE1	LGR5
	NECTIN2	ADAMTS3
	HAND1	TUBA3E
	IRS2	ARHGAP8
	FOXD1	PPEF2
	PAX5	RASGRP4
	SULF2	AL807752.6
	CRYBG3	HBB
	CTSC	CXCR4
	LGR4	NDRG1
	PERP	NTRK3
	AK4	KRTAP5-10
	LUM	SP140
	SCGN	MSLN
	HOXC6	CABS1
	ISL2	SOX30
	LAMA3	DNAH11
	SYT5	PTPN22
	MAP4K1	KRTAP5-2
	IGFBP5	NWD1
	SEL1L3	SP9
	VWDE	GUCA1C
	CCDC8	FUT2
	RPS14	OR51B5
	NKAPL	GLRA4
	ZFPM1	NXF2
	PLAGL1	AGR2
	PKD1	C1ORF226
	KCNK2	PKD1
	METTL7A	MSN
	FNDC5	COL12A1
	TENT5A	PERP
	GPR83	FCMR
	COL12A1	FOXD1
	DCN	CACNA1H
	RPS12	PRSS57
	DUSP10	ADAM28
	LMO1	TSPAN13
	LTBP3	PPP2R2C
	SPDYE16	FGF5
	SLC12A7	ANKRD6
	ITPR3	NUPR2
	CCER2	MGAM2
	MCAM	VN1R2
	TM4SF1	TCTEX1D1
	RPS27A	DEFB126
	OSBPL3	CBY3
	ETS1	PLPPR3
	HGF	SPON1
	MAGEH1	CADM3
	CASZ1	ADAMTS17
	BOK	CD33
	TMEM163	C3ORF22
	RIN2	ZNF98
	SULT1A1	SBF2
	PPP1R17	LPAR1
	PNOC	CHRM2
	MSN	VSTM2B
	APOL4	KCNC3
	IGF2BP1	IGLON5
	ACKR4	FAT3
	FMN1	OLFM3
	ST6GALNAC3	NEDD9
	TJP3	ADM
	COL22A1	GPR155
	TSHR	PRR18
	CTHRC1	ENPEP
	ANOS1	TMEM132E
	MYO10	KLK1
	NCAN	GRM3
	LSAMP	SHISA9
	TUBA3E	FOXD4L3
	TMEM59	CFAP47
	PCDH18	CHRNA6
	TMEM179	BNC1
	SERPINB1	FOXC1
	TANC1	OLFM2
	CELF2	TSPAN2
	SDC2	TES
	CHGB	GALNT17
	CEACAM1	ADAMTS16
	NPR2	RORB
	TTYH2	ZIC2
	SYT9	ZIC5
	ATF5	GASK1B
	NLRP1	TAC1
	TENM4	CBLN2
	RBM20	CACNA1E
	JAG1	MARCHF11
	SPATS2L	CNTN5
	KRT19	SGPP2
	TH	STX3
	GFRA3	VIP
	RCAN3	CADPS
	CKM	GPR108
	RHPN1	TCEAL2
	DNAJB8	MYO1D
	ACCSL	PCSK1N
	KRTAP5-10	SYT5
	TMEM150C	BARX1
	ARHGAP20	IGFL2
	GLT1D1	SYNDIG1L
	EYA4	MAGEA8
	EGFLAM	HMCN1
	KCTD12	OR13A1
	TFF3	TPRG1
	HOXC4	KCNA4
	CACNA1C	CD93
	CD33	KCNF1
	INSR	FLI1
	FZD7	MOXD1
	ITGA1	NKAIN2
	ASCL1	PIEZO2
	MEIS2	C22ORF42
	KRT83	ENOSF1
	DAAM2	CRIM1
	TMEM72	ARFGEF3
	AGRN	GGT2
	HS3ST1	CSMD3
	UNC5A	MPPED2
	CRIM1	EDIL3
	LRP4	PAGE2B
	LY6H	MAGEA4
	TAC1	ECI2
	RFTN1	EPDR1
	UCN3	BEX5
	DNAJC15	B3GNT3
	NFIA	CYP39A1
	SLIT3	TGFBI
	CHST15	ERICH5
	MMP10	CYP4X1
	CEP112	HOXB2
	FBLN1	CFAP100
	BCL11A	TMEM200A
	PDK4	FAM81A
	COL18A1	CPA5
	GPR12	C10ORF67
	SCN5A	GABRB2
	SH3BP4	TPD52L1
	RUNX1T1	ASMTL
	NTNG1	SLC25A27
	CDKN1A	LMF1
	CDH10	YES1
	ETV5	HTR5A
	TMEM255A	NTF3
	FAM50B	GRIK1
	HOXC8	BMP3
	HDAC9	FOXP2
	POU3F2	TRIB2
	CHRDL1	WFDC2
	RAX	FAM50B
	ZNF154	POTEM
	ROBO1	KRTAP5-7
	PCDH8	CNDP1
	SNX18	SPECC1
	CRTAP	RSPO4
	MYBPC3	FBXO27
	CLDN9	CD55
	RIMS1	SULT1A1
	PENK	MCF2
	GPX7	ZMAT1
	ISLR	VWA2
	CADM3	TDRD1
	CALHM3	KLF8
	ATP8A2	SLC4A10
	ZFHX3	GLRA3
	CITED2	STPG2
	GLMP	RLN2
	TTC12	PLAAT1
	JCHAIN	MUC12
	ST8SIA1	RLN1
	IER3	RSPH10B2
	CYBA	LHFPL3
	CACNA1A	STEAP2
	ADAMTS19	NUP62CL
	DES	SPAG17
	DPYSL3	CERS4
	SLC8A3	SERPINB9
	SPESP1	NFE2L3
	BEX5	C10ORF82
	FEZ1	AKAP7
	HRK	IFI16
	RPL39L	AHR
	OR51E2	ADAM29
	PCSK1N	TCAF2
	SHC1	ZNF214
	RPS6	NLRP3
	ADAMTSL2	MMP21
	MYLK3	GCNT2
	SOX4	CLUL1
	KCNK12	AFM
	C1orf226	AC233723.1
	PDZRN3	STX19
	GREB1L	AC235565.2
	PLCXD1	KCNA5
	KCNC3	AC073610.2
	SLITRK6	GIMAP7
	PRUNE2	BBOX1
	ATP2B4	SBSN
	LINC00672	SEL1L2
	SEMA6A	MPP7
	CCDC144A	FAM180A
	HEPACAM2	FAM90A1
	SLC9A2	AC109583.1
	TGFB3	PPIAL4A
	SPOCK3	TNNI2
	CP	DES
	NEXMIF	CKM
	ARPP21	MYH1
	KCND3	ACTA1
	GSTP1	NEUROG2
	RBFOX3	ASS1
	SERPINC1	KIF19
	RPS18	GGT5
	MAST4	SUSD2
	LDHAL6A	TFPI2
	ITGAM	EYA2
	DNAJC22	CACNA1G
	GNA15	EGFLAM
	TMEM108	CERKL
	ST6GALNAC5	NKX6-2
	GSPT2	SSTR2
	NPC1L1	THSD7B
	CNTFR	DIRAS3
	GJD2	ASB4
	TCEA3	KIF26B
	ZNF804A	TBX2
	RPS20	UNC5A
	PID1	PRLHR
	LGALS3	SULF2
	NEDD4L	ABCA12
	ZNF703	TH
	HID1	CHGB
	NRN1	PTPRG
	ANKRD6	HRK
	EYA1	CAPN6
	GPC5	INSM1
	TOP2A	TMEM163
	KCNJ9	MEST
	SYT6	SLC32A1
	TMSB4X	CARTPT
	MAD2L1	SLC6A17
	IL1RN	KCND3
	CYP7B1	SLC8A3
	ZSCAN1	PRUNE2
	TSPAN18	DLL1
	DSCAM	GREB1L
	NRIP1	TLE4
	PDE3A	NTRK2
	LPL	POSTN
	PRR27	SPOCK3
	CDH4	CACNA2D3
	CACNA2D3	HAND1
	NPFFR2	VSTM2L
	GRIP1	BOK
	ELFN1	HS6ST3
	TNRC18	CHST15
	KLK15	ARHGEF28
	ZNF677	DLK1
	PTPRN	AK4
	SPOCK2	TAL1
	MKI67	NELL1
	MYH1	PLCB1
	CNN3	PTGER3
	DIRAS3	OSBPL3
	RPS3	STOM
	HEY1	CHODL
	PTPRD	TUBB6
	NUP210	ITGA1
	SCD5	DLC1
	TPPP2	RPL39L
	TMCC3	HMX3
	MEST	HENMT1
	VN1R2	INPP5F
	CHD5	CYB561
	SSTR2	TGFB3
	GSTM1	HGF
	CDK5RAP3	GRIK3
	KIAA1324L	DCLK3
	PCDH9	LIX1
	SLITRK5	RAB27B
	RFK	THADA
	SPECC1	FN1
	BTG2	NXPH4
	SBF2	NDUFA4L2
	SYN3	LMO1
	TAC3	FAM163B
	TSHZ1	COL18A1
	SMIM32	LSAMP
	CXXC5	RGS4
	KLRC2	ARHGAP36
	GOLGA8A	MAB21L2
	TRIM61	FAM162B
	TUBB6	CCDC8
	DOCK10	PNOC
	HSPB1	LRBA
	ARAP3	ESRRB
	ASIC4	IGF2
	PTPRF	CRB2
	LOX	CHST2
	SERBP1	GCGR
	FLRT2	LAMA3
	UBASH3B	ANKRD29
	RPL35	LPL
	VSTM2B	PLCXD1
	NDRG1	ZNF154
	PNPLA4	SLC18A1
	ICA1	ROBO2
	BIRC5	TLX1
	SERPINH1	ECEL1
	CACNA2D2	KRT19
	MYO1D	DNAJB8
	DPYS	CDH22
	FAM78B	FAM126A
	PLCB2	TRIM61
	GPR155	SPESP1
	CDH6	LDHAL6A
	PHLDA1	FBP1
	ICAM2	NETO1
	POU4F2	NBAS
	LONRF2	DDX1
	CX3CL1	MAML3
	ADAMTS9	SERPINB1
	COL25A1	RGS5
	LRATD1	DPYD
	LDLRAD4	DLEU7
	FAM126A	CYBA
	HTR4	GPRC5B
	HLA-DPA1	DBH
	PLXNA4	TBX1
	OLFM3	LAMA1
	SNCAIP	TRIM29
	DUSP8	IGF2BP2
	MPP3	TMEM132C
	CD5L	BMX
	LPP	FZD5
	CD79B	AIF1L
	TOM1L1	GIP
	IER2	CYYR1
	DOC2B	CHRND
	OSBPL10	ADAMTSL2
	PLEKHH2	NES
	ZNF626	GFRA3
	SEL1L2	TFAP2B
	GLB1L2	NRP2
	NSG1	CNTNAP2
	SLC32A1	SLIT3
	MGP	PCDH9
	ALDH1A2	FLRT2
	PER3	HMCN2
	HCN1	ID2
	VANGL1	RFK
	BRINP2	RRM2
	SLC7A14	ASCL1
	ANKRD29	VEGFD
	DPEP3	SYTL4
	HMCN2	NPY
	CLVS2	RUNX1T1
	KCNK9	ST6GALNAC3
	SLC25A27	KCNJ12
	PDLIM5	NEFH
	KIF2C	CASZ1
	PTGER3	FGF13
	INPP5F	ABCB1
	TLE5	LYN
	PLAT	SLITRK5
	RPS13	SLC6A2
	ST6GAL1	PPP2R2B
	PDE1C	GATA2
	TENM1	KCTD16
	TAFA5	MXRA8
	NR4A1	NEDD4L
	HOXD10	COL4A2
	PCDHA10	LRRC3
	CDON	LAMC1
	CADPS	SLC12A7
	PTPN5	ZFPM1
	GPRC5B	EPAS1
	TUNAR	ELFN1
	TLE4	ADAMTS2
	ZNF83	SAMD11
	SORCS1	PEG3
	FGF5	CPT1A
	ECEL1	AASS

## Sheet: Fig S5 Revigo Ctrl-Cluster1
	Ctrl-Cluster 1
	TermID	Name	Frequency	PlotX	PlotY	LogSize	LogFDR	Uniqueness	Dispensability	Representative	Eliminated
	GO:0007275	"multicellular organism development"	27.448	-6.278	-1.602	3.690	-17.672	0.805	0.628	-1	False
	GO:0032502	"developmental process"	32.227	-3.886	-7.352	3.759	-17.411	1.000	0.000	-1	False
	GO:0048856	"anatomical structure development"	29.675	-6.430	-1.821	3.724	-17.332	0.827	0.581	-1	False
	GO:0032501	"multicellular organismal process"	38.531	-5.696	-6.358	3.837	-16.359	1.000	0.000	-1	False
	GO:0048731	"system development"	23.993	-6.368	-1.478	3.631	-16.334	0.799	0.421	-1	False
	GO:0048513	"animal organ development"	17.790	-6.456	-1.275	3.501	-9.585	0.794	0.595	-1	False
	GO:0009653	"anatomical structure morphogenesis"	11.918	-6.921	-1.984	3.328	-9.57	0.841	0.481	-1	False
	GO:0051272	"positive regulation of cellular component movement"	3.040	null	null	2.735	-3.967	0.870	0.833	30334	True
	GO:0040017	"positive regulation of locomotion"	3.051	null	null	2.736	-3.951	0.898	0.845	30334	True
	GO:0030335	"positive regulation of cell migration"	2.838	null	null	2.705	-3.883	0.864	0.851	30334	True
	GO:2000145	"regulation of cell motility"	5.210	null	null	2.968	-5.387	0.891	0.920	30334	True
	GO:2000147	"positive regulation of cell motility"	2.973	null	null	2.725	-3.629	0.864	0.957	30334	True
	GO:0007399	"nervous system development"	12.210	-6.600	-1.348	3.338	-9.166	0.808	0.531	-1	False
	GO:0007420	"brain development"	4.173	null	null	2.872	-3.928	0.779	0.850	30900	True
	GO:0022008	"neurogenesis"	7.605	-6.829	-1.212	3.133	-8.536	0.771	0.654	-1	False
	GO:0030154	"cell differentiation"	19.804	-6.700	-1.816	3.548	-7.79	0.805	0.547	-1	False
	GO:0048869	"cellular developmental process"	20.067	-6.224	-1.976	3.554	-7.456	0.838	0.506	-1	False
	GO:0048522	"positive regulation of cellular process"	31.548	2.960	-5.612	3.750	-6.917	0.872	0.170	-1	False
	GO:0065007	"biological regulation"	70.157	-1.476	1.877	4.097	-6.636	1.000	0.000	-1	False
	GO:0050794	"regulation of cellular process"	63.337	3.265	-0.581	4.053	-6.489	0.921	0.079	-1	False
	GO:0048518	"positive regulation of biological process"	34.863	1.821	-0.079	3.794	-6.457	0.934	0.182	-1	False
	GO:0023052	"signaling"	31.026	5.305	3.384	3.743	-6.342	1.000	0.000	-1	False
	GO:0007417	"central nervous system development"	5.513	-6.958	-0.956	2.993	-6.337	0.792	0.674	-1	False
	GO:0007154	"cell communication"	31.531	5.951	3.620	3.750	-6.04	0.996	0.008	-1	False
	GO:0050896	"response to stimulus"	47.426	-0.668	1.022	3.927	-6.012	1.000	0.000	-1	False
	GO:0010646	"regulation of cell communication"	19.237	4.911	-0.354	3.535	-5.991	0.937	0.130	-1	False
	GO:0030334	"regulation of cell migration"	4.868	6.738	0.046	2.939	-5.967	0.892	0.000	-1	False
	GO:0010975	"regulation of neuron projection development"	2.434	5.163	4.603	2.638	-5.924	0.911	0.050	-1	False
	GO:0023051	"regulation of signaling"	19.434	5.952	-1.098	3.540	-5.801	0.944	0.131	-1	False
	GO:0016525	"negative regulation of angiogenesis"	0.533	null	null	1.982	-1.688	0.885	0.872	45765	True
	GO:1901343	"negative regulation of vasculature development"	0.544	null	null	1.991	-1.652	0.889	0.874	45765	True
	GO:2000181	"negative regulation of blood vessel morphogenesis"	0.538	null	null	1.987	-1.674	0.885	0.992	45765	True
	GO:0050789	"regulation of biological process"	66.439	2.936	-0.187	4.074	-5.71	0.936	0.244	-1	False
	GO:0051716	"cellular response to stimulus"	37.773	0.740	5.574	3.828	-5.695	0.938	0.187	-1	False
	GO:0051270	"regulation of cellular component movement"	5.637	6.651	-0.030	3.003	-5.623	0.911	0.546	-1	False
	GO:0010977	"negative regulation of neuron projection development"	0.768	null	null	2.140	-2.281	0.897	0.748	10975	True
	GO:0010976	"positive regulation of neuron projection development"	0.858	null	null	2.188	-1.936	0.888	0.758	10975	True
	GO:0050770	"regulation of axonogenesis"	0.892	null	null	2.204	-1.932	0.870	0.765	10975	True
	GO:0031345	"negative regulation of cell projection organization"	1.021	null	null	2.262	-2.121	0.895	0.767	10975	True
	GO:0031346	"positive regulation of cell projection organization"	1.924	null	null	2.537	-1.706	0.878	0.830	10975	True
	GO:0120035	"regulation of plasma membrane bounded cell projection organization"	3.578	null	null	2.806	-3.735	0.907	0.903	10975	True
	GO:0040012	"regulation of locomotion"	5.451	-4.061	-6.294	2.988	-5.462	0.956	0.082	-1	False
	GO:0050793	"regulation of developmental process"	13.505	1.860	1.948	3.382	-5.139	0.948	0.112	-1	False
	GO:0030900	"forebrain development"	2.131	-7.169	-0.680	2.581	-5	0.797	0.000	-1	False
	GO:0032879	"regulation of localization"	15.025	6.764	-1.447	3.428	-4.987	0.947	0.117	-1	False
	GO:0006928	"movement of cell or subcellular component"	8.828	-3.662	6.579	3.197	-4.967	0.997	0.010	-1	False
	GO:0048666	"neuron development"	4.633	-6.993	-1.128	2.918	-4.959	0.766	0.534	-1	False
	GO:0010033	"response to organic substance"	16.674	-0.119	6.147	3.473	-4.745	0.915	0.403	-1	False
	GO:0048468	"cell development"	9.097	-6.761	-2.013	3.210	-4.735	0.821	0.639	-1	False
	GO:0009611	"response to wounding"	3.001	-0.835	3.927	2.729	-4.622	0.954	0.000	-1	False
	GO:0048646	"anatomical structure formation involved in morphogenesis"	4.879	-5.658	-1.263	2.940	-4.622	0.822	0.249	-1	False
	GO:0031344	"regulation of cell projection organization"	3.674	5.218	4.493	2.817	-4.483	0.927	0.500	-1	False
	GO:0007155	"cell adhesion"	5.272	-3.289	3.659	2.974	-4.463	0.997	0.009	-1	False
	GO:0040011	"locomotion"	7.431	-4.804	-6.240	3.123	-4.444	1.000	0.000	-1	False
	GO:0022610	"biological adhesion"	5.311	-3.552	4.650	2.977	-4.426	1.000	0.000	-1	False
	GO:0042221	"response to chemical"	24.262	0.600	5.179	3.636	-4.386	0.947	0.328	-1	False
	GO:0022603	"regulation of anatomical structure morphogenesis"	5.294	5.620	-3.405	2.975	-4.378	0.901	0.579	-1	False
	GO:0007165	"signal transduction"	29.103	1.475	5.091	3.715	-4.374	0.861	0.363	-1	False
	GO:0070848	"response to growth factor"	2.933	-0.757	6.667	2.719	-4.328	0.925	0.111	-1	False
	GO:0009966	"regulation of signal transduction"	17.123	-0.465	-6.961	3.485	-4.187	0.846	0.531	-1	False
	GO:0009967	"positive regulation of signal transduction"	8.688	0.690	-6.574	3.190	-4.054	0.820	0.633	-1	False
	GO:0045595	"regulation of cell differentiation"	8.738	5.524	-3.412	3.193	-4.049	0.888	0.644	-1	False
	GO:0030198	"extracellular matrix organization"	2.131	null	null	2.581	-1.467	0.962	0.834	30199	True
	GO:0008150	"biological_process"	100.000	-3.404	7.162	4.251	-4.044	1.000	0.000	-1	False
	GO:0060322	"head development"	4.403	-5.968	-2.443	2.895	-3.979	0.866	0.278	-1	False
	GO:0009987	"cellular process"	86.803	-4.966	6.393	4.190	-3.886	1.000	0.000	-1	False
	GO:0072359	"circulatory system development"	4.851	-6.462	-0.939	2.938	-3.815	0.834	0.316	-1	False
	GO:0007167	"enzyme linked receptor protein signaling pathway"	4.021	2.385	5.524	2.856	-3.799	0.901	0.117	-1	False
	GO:0021761	"limbic system development"	0.600	-7.359	-0.316	2.033	-3.754	0.820	0.679	-1	False
	GO:0051239	"regulation of multicellular organismal process"	14.773	4.764	2.066	3.421	-3.738	0.947	0.116	-1	False
	GO:0010647	"positive regulation of cell communication"	9.630	1.339	-6.483	3.235	-3.648	0.842	0.649	-1	False
	GO:0023056	"positive regulation of signaling"	9.663	1.221	-6.651	3.237	-3.64	0.849	0.644	-1	False
	GO:0009719	"response to endogenous stimulus"	7.930	1.548	6.748	3.151	-3.561	0.957	0.224	-1	False
	GO:0016477	"cell migration"	5.356	-7.271	3.651	2.980	-3.542	0.949	0.692	-1	False
	GO:2000026	"regulation of multicellular organismal development"	7.342	5.400	-3.686	3.117	-3.373	0.891	0.686	-1	False
	GO:0070887	"cellular response to chemical stimulus"	16.141	0.361	6.129	3.459	-3.352	0.907	0.593	-1	False
	GO:0051094	"positive regulation of developmental process"	6.938	4.303	-4.627	3.093	-3.344	0.858	0.678	-1	False
	GO:0014070	"response to organic cyclic compound"	4.913	-0.537	6.557	2.943	-3.208	0.920	0.456	-1	False
	GO:0042060	"wound healing"	2.468	-0.618	3.665	2.644	-3.19	0.941	0.357	-1	False
	GO:0007267	"cell-cell signaling"	6.293	3.717	5.406	3.050	-3.189	0.979	0.404	-1	False
	GO:0032908	"regulation of transforming growth factor beta1 production"	0.067	null	null	1.114	-1.386	0.942	0.804	32914	True
	GO:0001568	"blood vessel development"	2.715	-7.221	-1.586	2.686	-3.184	0.826	0.327	-1	False
	GO:0045765	"regulation of angiogenesis"	1.514	5.509	-3.793	2.433	-3.052	0.895	0.038	-1	False
	GO:1903844	"regulation of cellular response to transforming growth factor beta stimulus"	0.712	null	null	2.107	-1.879	0.922	0.818	17015	True
	GO:0007423	"sensory organ development"	3.012	-6.756	-0.608	2.731	-3.033	0.837	0.386	-1	False
	GO:0007166	"cell surface receptor signaling pathway"	13.976	1.709	5.569	3.397	-3.029	0.881	0.504	-1	False
	GO:1901342	"regulation of vasculature development"	1.537	5.542	-3.682	2.439	-3.001	0.906	0.579	-1	False
	GO:0042127	"regulation of cell population proliferation"	9.080	-5.148	-6.798	3.210	-2.939	0.946	0.096	-1	False
	GO:0048583	"regulation of response to stimulus"	23.741	4.154	0.745	3.627	-2.851	0.941	0.145	-1	False
	GO:0090287	"regulation of cellular response to growth factor stimulus"	1.621	-1.812	-7.407	2.462	-2.815	0.920	0.047	-1	False
	GO:0051674	"localization of cell"	6.136	-7.205	4.050	3.039	-2.804	0.985	0.206	-1	False
	GO:0001944	"vasculature development"	2.832	null	null	2.704	-3.455	0.827	0.803	1568	True
	GO:0001525	"angiogenesis"	1.755	null	null	2.497	-3.131	0.806	0.906	1568	True
	GO:0048514	"blood vessel morphogenesis"	2.266	null	null	2.607	-2.079	0.799	0.937	1568	True
	GO:0009888	"tissue development"	9.579	-6.341	-2.197	3.233	-2.79	0.847	0.453	-1	False
	GO:0010812	"negative regulation of cell-substrate adhesion"	0.337	-0.780	-2.840	1.785	-2.788	0.933	0.038	-1	False
	GO:0071310	"cellular response to organic substance"	13.045	0.195	6.237	3.367	-2.703	0.898	0.591	-1	False
	GO:0048678	"response to axon injury"	0.292	null	null	1.724	-1.484	0.953	0.713	42060	True
	GO:0030168	"platelet activation"	0.791	null	null	2.152	-2.983	0.856	0.796	42060	True
	GO:0007596	"blood coagulation"	1.655	null	null	2.471	-1.383	0.844	0.901	42060	True
	GO:0010717	"regulation of epithelial to mesenchymal transition"	0.505	5.657	-3.201	1.959	-2.697	0.921	0.365	-1	False
	GO:0001654	"eye development"	1.991	null	null	2.551	-2.067	0.834	0.960	43010	True
	GO:0150063	"visual system development"	2.013	null	null	2.556	-2.029	0.841	0.974	43010	True
	GO:0010648	"negative regulation of cell communication"	7.644	-0.850	-5.921	3.135	-2.631	0.862	0.614	-1	False
	GO:0035239	"tube morphogenesis"	3.601	-5.765	-0.985	2.808	-2.623	0.812	0.591	-1	False
	GO:0023057	"negative regulation of signaling"	7.656	-0.928	-6.113	3.135	-2.62	0.868	0.609	-1	False
	GO:0043010	"camera-type eye development"	1.733	-7.024	-0.385	2.491	-2.604	0.837	0.359	-1	False
	GO:1902531	"regulation of intracellular signal transduction"	10.011	-0.684	-7.054	3.252	-2.573	0.856	0.655	-1	False
	GO:0070373	"negative regulation of ERK1 and ERK2 cascade"	0.393	-0.595	-6.451	1.851	-2.447	0.878	0.227	-1	False
	GO:0009887	"animal organ morphogenesis"	5.238	-6.157	-0.850	2.971	-2.447	0.788	0.628	-1	False
	GO:0065008	"regulation of biological quality"	22.025	6.527	1.581	3.594	-2.359	0.954	0.107	-1	False
	GO:0048585	"negative regulation of response to stimulus"	10.050	-1.200	-6.257	3.254	-2.359	0.873	0.540	-1	False
	GO:0048584	"positive regulation of response to stimulus"	12.743	1.061	-6.643	3.357	-2.359	0.853	0.573	-1	False
	GO:0048519	"negative regulation of biological process"	30.236	2.607	0.766	3.732	-2.253	0.937	0.166	-1	False
	GO:0043408	"regulation of MAPK cascade"	3.875	-0.599	-7.115	2.840	-2.193	0.867	0.471	-1	False
	GO:0097435	"supramolecular fiber organization"	3.309	-5.617	4.549	2.772	-2.18	0.966	0.000	-1	False
	GO:0071363	"cellular response to growth factor stimulus"	2.765	-0.029	6.631	2.694	-2.178	0.919	0.419	-1	False
	GO:0031325	"positive regulation of cellular metabolic process"	18.132	2.791	-5.091	3.510	-2.124	0.861	0.480	-1	False
	GO:0009743	"response to carbohydrate"	1.010	-1.126	6.799	2.258	-2.11	0.931	0.367	-1	False
	GO:0034284	"response to monosaccharide"	0.852	null	null	2.185	-1.44	0.923	0.946	9749	True
	GO:0009746	"response to hexose"	0.819	null	null	2.167	-1.513	0.923	0.978	9749	True
	GO:0032989	"cellular component morphogenesis"	3.354	-6.119	0.171	2.777	-2.11	0.805	0.584	-1	False
	GO:0071407	"cellular response to organic cyclic compound"	2.765	-0.128	6.570	2.694	-2.078	0.916	0.494	-1	False
	GO:0051173	"positive regulation of nitrogen compound metabolic process"	17.067	null	null	3.483	-2.019	0.873	0.712	31325	True
	GO:0010604	"positive regulation of macromolecule metabolic process"	19.265	null	null	3.536	-1.879	0.869	0.738	31325	True
	GO:0045597	"positive regulation of cell differentiation"	4.605	4.356	-4.563	2.915	-2.077	0.857	0.532	-1	False
	GO:0007178	"transmembrane receptor protein serine/threonine kinase signaling pathway"	1.071	2.889	5.278	2.283	-2.058	0.916	0.437	-1	False
	GO:0071495	"cellular response to endogenous stimulus"	6.416	null	null	3.059	-2.646	0.947	0.800	9725	True
	GO:0030155	"regulation of cell adhesion"	4.016	-3.832	5.726	2.856	-2.051	0.953	0.054	-1	False
	GO:0050796	"regulation of insulin secretion"	1.021	null	null	2.262	-1.532	0.856	0.777	50708	True
	GO:0090276	"regulation of peptide hormone secretion"	1.200	null	null	2.332	-1.64	0.853	0.966	50708	True
	GO:0002791	"regulation of peptide secretion"	1.223	null	null	2.340	-1.597	0.916	0.984	50708	True
	GO:0048523	"negative regulation of cellular process"	26.921	-0.464	-3.815	3.681	-2.015	0.892	0.365	-1	False
	GO:0048545	"response to steroid hormone"	1.587	null	null	2.453	-1.465	0.921	0.741	71407	True
	GO:0035295	"tube development"	4.689	-6.648	-2.366	2.923	-1.987	0.849	0.281	-1	False
	GO:0048880	"sensory system development"	2.047	-6.553	-0.328	2.563	-1.975	0.853	0.280	-1	False
	GO:0009893	"positive regulation of metabolic process"	20.903	2.671	-4.877	3.571	-1.951	0.879	0.505	-1	False
	GO:0017015	"regulation of transforming growth factor beta receptor signaling pathway"	0.695	-0.486	-7.361	2.097	-1.936	0.896	0.278	-1	False
	GO:0001501	"skeletal system development"	2.642	-7.364	-1.356	2.674	-1.932	0.848	0.326	-1	False
	GO:0009790	"embryo development"	5.423	-5.848	-1.919	2.986	-1.863	0.845	0.432	-1	False
	GO:0070372	"regulation of ERK1 and ERK2 cascade"	1.632	-0.872	-7.024	2.465	-1.836	0.876	0.647	-1	False
	GO:0032914	"positive regulation of transforming growth factor beta1 production"	0.039	4.252	-5.512	0.903	-1.81	0.922	0.271	-1	False
	GO:0060828	"regulation of canonical Wnt signaling pathway"	1.615	-1.091	-7.112	2.461	-1.788	0.891	0.322	-1	False
	GO:0007610	"behavior"	3.034	-4.353	6.730	2.734	-1.719	1.000	0.000	-1	False
	GO:0051254	"positive regulation of RNA metabolic process"	9.669	2.911	-5.364	3.237	-1.719	0.877	0.612	-1	False
	GO:0030199	"collagen fibril organization"	0.566	-6.188	5.110	2.009	-1.693	0.966	0.180	-1	False
	GO:0021953	"central nervous system neuron differentiation"	1.015	null	null	2.260	-2.807	0.795	0.705	48666	True
	GO:0030182	"neuron differentiation"	5.698	null	null	3.007	-8.53	0.763	0.836	48666	True
	GO:0031175	"neuron projection development"	3.763	null	null	2.827	-3.183	0.751	0.851	48666	True
	GO:0048812	"neuron projection morphogenesis"	2.731	null	null	2.688	-2.168	0.732	0.852	48666	True
	GO:0048667	"cell morphogenesis involved in neuron differentiation"	2.462	null	null	2.643	-1.344	0.753	0.854	48666	True
	GO:0061564	"axon development"	2.305	null	null	2.615	-1.987	0.765	0.857	48666	True
	GO:0048699	"generation of neurons"	6.938	null	null	3.093	-7.695	0.759	0.860	48666	True
	GO:0007411	"axon guidance"	1.509	null	null	2.431	-1.529	0.684	0.896	48666	True
	GO:0097485	"neuron projection guidance"	1.514	null	null	2.433	-1.523	0.685	0.897	48666	True
	GO:0032990	"cell part morphogenesis"	2.877	null	null	2.711	-1.963	0.789	0.918	48666	True
	GO:0007409	"axonogenesis"	2.103	null	null	2.575	-1.456	0.739	0.936	48666	True
	GO:0048858	"cell projection morphogenesis"	2.776	null	null	2.695	-2.108	0.779	0.959	48666	True
	GO:0120039	"plasma membrane bounded cell projection morphogenesis"	2.754	null	null	2.692	-2.131	0.779	0.969	48666	True
	GO:0010810	"regulation of cell-substrate adhesion"	1.183	-0.607	-0.901	2.326	-1.69	0.951	0.609	-1	False
	GO:0035556	"intracellular signal transduction"	9.254	1.931	5.723	3.218	-1.648	0.890	0.447	-1	False
	GO:0001667	"ameboidal-type cell migration"	0.965	-7.355	3.605	2.238	-1.631	0.957	0.005	-1	False
	GO:1901700	"response to oxygen-containing compound"	8.811	-0.399	6.160	3.196	-1.618	0.924	0.508	-1	False
	GO:0043549	"regulation of kinase activity"	5.042	1.989	-2.936	2.954	-1.607	0.928	0.698	-1	False
	GO:0009749	"response to glucose"	0.780	-1.283	6.723	2.146	-1.6	0.924	0.469	-1	False
	GO:0065009	"regulation of molecular function"	17.257	3.433	2.431	3.488	-1.599	0.957	0.096	-1	False
	GO:0007218	"neuropeptide signaling pathway"	0.628	3.144	5.837	2.053	-1.582	0.926	0.211	-1	False
	GO:0070647	"protein modification by small protein conjugation or removal"	5.766	4.403	3.211	3.012	-1.577	0.997	0.009	-1	False
	GO:0090087	"regulation of peptide transport"	1.234	6.579	0.197	2.344	-1.575	0.927	0.434	-1	False
	GO:0010718	"positive regulation of epithelial to mesenchymal transition"	0.275	4.652	-4.540	1.699	-1.562	0.895	0.553	-1	False
	GO:0051171	"regulation of nitrogen compound metabolic process"	31.952	2.490	-2.567	3.756	-1.532	0.910	0.172	-1	False
	GO:0051179	"localization"	32.339	0.468	1.340	3.761	-1.513	1.000	0.000	-1	False
	GO:0008285	"negative regulation of cell population proliferation"	3.831	-1.018	-4.281	2.835	-1.513	0.916	0.214	-1	False
	GO:0051128	"regulation of cellular component organization"	13.214	5.475	1.282	3.372	-1.511	0.942	0.111	-1	False
	GO:0008284	"positive regulation of cell population proliferation"	5.126	2.861	-6.225	2.961	-1.511	0.902	0.700	-1	False
	GO:0045104	"intermediate filament cytoskeleton organization"	0.269	-5.625	5.516	1.690	-1.51	0.974	0.166	-1	False
	GO:0009968	"negative regulation of signal transduction"	7.140	null	null	3.105	-2.682	0.837	0.763	1902532	True
	GO:0050708	"regulation of protein secretion"	1.548	6.698	0.267	2.442	-1.485	0.913	0.492	-1	False
	GO:0051093	"negative regulation of developmental process"	4.790	4.307	-3.745	2.932	-1.485	0.877	0.566	-1	False
	GO:0045103	"intermediate filament-based process"	0.275	-4.438	-7.107	1.699	-1.481	0.998	0.004	-1	False
	GO:0045165	"cell fate commitment"	1.307	-6.619	-3.012	2.369	-1.476	0.872	0.188	-1	False
	GO:0043062	"extracellular structure organization"	2.137	-5.354	4.964	2.582	-1.462	0.968	0.213	-1	False
	GO:0003180	"aortic valve morphogenesis"	0.179	null	null	1.519	-1.342	0.843	0.924	3179	True
	GO:0001764	"neuron migration"	0.645	-6.989	0.436	2.064	-1.461	0.797	0.612	-1	False
	GO:0009725	"response to hormone"	4.560	-0.677	6.417	2.911	-1.455	0.912	0.489	-1	False
	GO:0048729	"tissue morphogenesis"	3.012	-5.479	-1.116	2.731	-1.455	0.834	0.574	-1	False
	GO:0045229	"external encapsulating structure organization"	2.148	-5.879	4.816	2.584	-1.452	0.968	0.213	-1	False
	GO:1902533	"positive regulation of intracellular signal transduction"	5.715	null	null	3.009	-2.51	0.824	0.797	9967	True
	GO:0034110	"regulation of homotypic cell-cell adhesion"	0.163	-0.538	-0.738	1.477	-1.452	0.960	0.509	-1	False
	GO:0050808	"synapse organization"	1.570	-5.156	4.475	2.449	-1.439	0.969	0.205	-1	False
	GO:0050878	"regulation of body fluid levels"	2.765	6.200	2.616	2.694	-1.434	0.957	0.032	-1	False
	GO:0003179	"heart valve morphogenesis"	0.308	-5.795	-0.218	1.748	-1.415	0.834	0.613	-1	False
	GO:0009605	"response to external stimulus"	13.965	1.205	6.217	3.396	-1.402	0.953	0.267	-1	False
	GO:0043409	"negative regulation of MAPK cascade"	0.948	null	null	2.230	-1.757	0.865	0.712	70372	True
	GO:0043410	"positive regulation of MAPK cascade"	2.872	null	null	2.710	-1.572	0.835	0.815	70372	True
	GO:0038063	"collagen-activated tyrosine kinase receptor signaling pathway"	0.067	3.500	4.914	1.114	-1.388	0.937	0.521	-1	False
	GO:0045935	"positive regulation of nucleobase-containing compound metabolic process"	10.589	2.840	-5.296	3.276	-1.385	0.875	0.640	-1	False
	GO:0042326	"negative regulation of phosphorylation"	2.182	0.784	-3.778	2.591	-1.384	0.908	0.271	-1	False
	GO:0050817	"coagulation"	1.666	-6.054	-4.633	2.474	-1.364	0.934	0.148	-1	False
	GO:0007599	"hemostasis"	1.671	6.310	2.439	2.476	-1.355	0.949	0.307	-1	False
	GO:0010631	"epithelial cell migration"	0.477	-7.231	2.567	1.934	-1.346	0.909	0.555	-1	False
	GO:0021766	"hippocampus development"	0.449	null	null	1.908	-2.182	0.824	0.716	21761	True
	GO:0022029	"telencephalon cell migration"	0.331	null	null	1.778	-1.319	0.805	0.756	21761	True
	GO:0021537	"telencephalon development"	1.408	null	null	2.401	-3.491	0.802	0.803	21761	True
	GO:0021543	"pallium development"	0.948	null	null	2.230	-2.991	0.809	0.844	21761	True
	GO:1902532	"negative regulation of intracellular signal transduction"	2.765	-0.483	-6.377	2.694	-1.345	0.852	0.606	-1	False
	GO:0090092	"regulation of transmembrane receptor protein serine/threonine kinase signaling pathway"	1.397	-0.883	-7.277	2.398	-1.335	0.893	0.348	-1	False
	GO:0048870	"cell motility"	6.136	null	null	3.039	-2.81	0.948	0.916	16477	True
	GO:0048266	"behavioral response to pain"	0.073	-2.871	2.237	1.146	-1.323	0.926	0.240	-1	False
	GO:0080090	"regulation of primary metabolic process"	32.956	2.432	-2.433	3.769	-1.323	0.909	0.527	-1	False

## Sheet: Fig S5 Revigo Ctrl-Cluster5
	Ctrl-Cluster 5
	TermID	Name	Frequency	PlotX	PlotY	LogSize	LogFDR	Uniqueness	Dispensability	Representative	Eliminated
	GO:0007267	"cell-cell signaling"	0.336231563528606	-5.03811620714839	-0.807845703220188	4.88573428157497	-1.81815641205523	0.979227611452103	0	null	False
	GO:0032501	"multicellular organismal process"	2.57032003304531	-2.6038792633276	-5.41470527053959	5.76907809160827	-1.32790214206428	1	0	null	False
	GO:0034613	"cellular protein localization"	1.58786684573937	-3.33397123900871	5.65702566448729	5.55990542863093	-1.61261017366127	0.836254722173412	0.00995211	null	False
	GO:0006396	"RNA processing"	3.78897737006071	4.67188422259221	5.14286461016258	5.9376126641899	-1.52578373592374	0.656550201156223	0.01320252	null	False
	GO:1901360	"organic cyclic compound metabolic process"	22.6065367195356	1.06725941766461	-2.65180917417307	6.71332426972495	-1.92445303860747	0.826926957352291	0.11205135	null	False
	GO:0046483	"heterocycle metabolic process"	21.8469766476867	6.23421895577071	-1.63410218820882	6.698481582794	-3.07417242537526	0.77397310556643	0.13441381	null	False
	GO:0044237	"cellular metabolic process"	51.4774744974275	4.22735104968347	-4.54386619165263	7.07070742039938	-1.37263414340727	0.810672585762819	0.16255108	null	False
	GO:0006725	"cellular aromatic compound metabolic process"	21.8886813471816	7.6315063250369	-0.118419420963339	6.69930983706327	-2.58004425151024	0.773865976898196	0.21195359	null	False
	GO:0034641	"cellular nitrogen compound metabolic process"	26.4437277667343	5.38546509428263	0.654902185644029	6.78141290074825	-1.53017798402184	0.729169045047474	0.22615819	null	False
	GO:0006139	"nucleobase-containing compound metabolic process"	18.9636307812177	4.60011335034284	2.49100267152062	6.63701174264141	-2.5654310959658	0.59280466191526	0.48170938	null	False
	GO:0016070	"RNA metabolic process"	8.07668765476592	4.85047547546127	4.12918364373688	6.26632367456713	-1.42596873227228	0.615754734891091	0.58913942	null	False
	GO:0090304	"nucleic acid metabolic process"	13.8225182893304	4.86981300738943	3.17912072548026	6.49967746206446	-2.50863830616573	0.597653756019589	0.65290985	null	False
	GO:0070727	"cellular macromolecule localization"	1.59774404434014	-3.61506672774256	5.20928684209598	5.562598547761	-1.71669877129645	0.83623189208181	0.88281127	null	False

## Sheet: Fig S5 Revigo Ctrl-Cluster6
	Ctrl-Cluster 6
	TermID	Name	Frequency	PlotX	PlotY	LogSize	LogFDR	Uniqueness	Dispensability	Representative	Eliminated
	GO:0003012	"muscle system process"	1.60964666292765	-7.78215350869181	4.24714707798418	2.45939248775923	-4.89962945488244	0.846213875193284	0	null	False
	GO:0007610	"behavior"	3.03421200224341	-5.01179006387032	7.63309848003487	2.73399928653839	-2.41341269532824	1	0	null	False
	GO:0008150	"biological_process"	100	-0.942403956965314	7.77810610999616	4.25117570000674	-3.83564714421556	1	0	null	False
	GO:0009987	"cellular process"	86.8031407739764	-3.94156585251224	6.65701901781405	4.18971484232368	-2.53017798402184	1	0	null	False
	GO:0022610	"biological adhesion"	5.31127313516545	0.504762590080602	7.35880883708976	2.97680833733807	-1.64206515299955	1	0	null	False
	GO:0032501	"multicellular organismal process"	38.5305664610207	-1.20189803063214	4.24985543892304	3.83701994854091	-7.94692155651658	1	0	null	False
	GO:0032502	"developmental process"	32.2265844083006	-2.42317493705765	5.90712165077645	3.7594411971337	-6.94309514866353	1	0	null	False
	GO:0042415	"norepinephrine metabolic process"	0.0785193494111049	0.600727897989935	-0.0333292879674322	1.17609125905568	-2.36351210364663	0.985366370443651	0	null	False
	GO:0042421	"norepinephrine biosynthetic process"	0.0392596747055524	null	null	0.903089986991944	-1.86966623150499	0.985481005703919	0.79302266	42415	True
	GO:0044057	"regulation of system process"	3.26977005047672	4.62457640413261	1.63618282675515	2.7664128471124	-3.18575240426808	0.953226848148459	0	null	False
	GO:0051240	"positive regulation of multicellular organismal process"	7.85193494111049	null	null	3.14643813528577	-3.97881070093006	0.93592565076836	0.54648917	44057	True
	GO:0060322	"head development"	4.40269209197981	-7.40532097932068	-2.89364550348313	2.89542254603941	-5.77989191195995	0.735229783726072	0	null	False
	GO:0065007	"biological regulation"	70.1570386988222	0.772240939763583	4.40433047027552	4.09725730969342	-4.17979854051436	1	0	null	False
	GO:0002576	"platelet degranulation"	0.723499719573752	2.91010518954522	5.273077903573	2.11394335230684	-2.16367588429325	0.992618928110267	0.00309265	null	False
	GO:0070252	"actin-mediated cell contraction"	0.49915872125631	2.00901355908804	2.59768903390647	1.95424250943932	-1.55909091793478	0.982827617511649	0.00365187	null	False
	GO:0030198	"extracellular matrix organization"	2.1312394840157	4.5899945670657	-1.46888062978309	2.58092497567562	-1.96257350205938	0.96214742299355	0.00425579	null	False
	GO:0006928	"movement of cell or subcellular component"	8.82781828379136	-3.56713519157574	8.00272402441466	3.19728055812562	-2.30980391997149	0.99658393228059	0.00595219	null	False
	GO:0007155	"cell adhesion"	5.2720134604599	-6.17636552835318	7.33046249810807	2.97358962342726	-1.66756154008439	0.996846932670486	0.00695609	null	False
	GO:2000177	"regulation of neural precursor cell proliferation"	0.476724621424565	2.40959706363288	0.621718599409286	1.93449845124357	-1.53910215724345	0.984998699215337	0.03130804	null	False
	GO:0008593	"regulation of Notch signaling pathway"	0.577678070667415	-2.23459733693253	7.85345550527296	2.01703333929878	-1.92445303860747	0.984617035074304	0.03200939	null	False
	GO:0042592	"homeostatic process"	9.21480650588895	0.0483956358237998	2.23230942213621	3.21590181320403	-1.36754270781528	0.981706186013399	0.03644344	null	False
	GO:0007169	"transmembrane receptor protein tyrosine kinase signaling pathway"	2.89399887829501	3.34133940697773	-3.3064970196584	2.71349054309394	-2.22841251911874	0.956469689568136	0.03941702	null	False
	GO:0007167	"enzyme linked receptor protein signaling pathway"	4.02131239484016	null	null	2.8561244442423	-1.40011692792631	0.954553353822817	0.50110881	7169	True
	GO:0045597	"positive regulation of cell differentiation"	4.60459899046551	-2.09191116210231	-7.17274454851952	2.91487181754005	-1.87289520163519	0.936962398178291	0.05058098	null	False
	GO:0051093	"negative regulation of developmental process"	4.7896803140774	null	null	2.93196611472817	-1.32513885926219	0.939752291760658	0.56620836	45597	True
	GO:0045595	"regulation of cell differentiation"	8.73808188446439	null	null	3.19284611518884	-2.77728352885242	0.937829160897372	0.63244661	45597	True
	GO:0051094	"positive regulation of developmental process"	6.93774537296691	null	null	3.0927206446841	-2.10790539730952	0.933681811538701	0.67834258	45597	True
	GO:2000026	"regulation of multicellular organismal development"	7.34155916993831	null	null	3.11727129565576	-1.92081875395238	0.910762076257417	0.68594331	45597	True
	GO:0051239	"regulation of multicellular organismal process"	14.7728547392036	0.424180485586326	-2.99265266611556	3.42078061954857	-4.88272870434424	0.974434784957181	0.05499656	null	False
	GO:0042127	"regulation of cell population proliferation"	9.08020190689849	-0.550523526121506	6.17946047465765	3.20951501454263	-1.79048498545737	0.975579503451501	0.06365836	null	False
	GO:0050793	"regulation of developmental process"	13.50532809871	-3.40134391384802	-7.23432109153381	3.38183679999834	-2.36051351073141	0.974996696644526	0.07011431	null	False
	GO:0050789	"regulation of biological process"	66.4385866517106	0.597215633825431	-5.42882884232437	4.07360838845621	-3.71896663275227	0.966589028824297	0.09113422	null	False
	GO:0032879	"regulation of localization"	15.0252383623107	-4.49851512188224	-7.30534258214884	3.42813479402879	-2.53610701101409	0.97432564805854	0.09180418	null	False
	GO:0042493	"response to drug"	2.13684800897364	3.76324734672788	3.65085329868168	2.58206336291171	-1.90308998699194	0.980896397470722	0.10616893	null	False
	GO:0065008	"regulation of biological quality"	22.0246775098149	1.59689510337737	-1.88406702328537	3.59417147911491	-1.37365963262496	0.977192059820705	0.11007199	null	False
	GO:0009991	"response to extracellular stimulus"	2.9388670779585	1.4885278324661	6.40663158922429	2.72015930340596	-1.35359627377693	0.9776194153678	0.11095489	null	False
	GO:0048523	"negative regulation of cellular process"	26.9209197980931	1.71381387508783	-5.72229773187573	3.68133170596917	-2.62893213772826	0.962796156538005	0.12290978	null	False
	GO:0048519	"negative regulation of biological process"	30.2355580482333	-0.843033855101546	-5.22330030962604	3.73174988352726	-2.79860287567955	0.968750932916516	0.13180154	null	False
	GO:0048518	"positive regulation of biological process"	34.8625911385306	0.386769421272173	-6.64466804368013	3.79358086736816	-1.66756154008439	0.967284034220742	0.14463304	null	False
	GO:0003008	"system process"	11.4638250140213	-8.05842005145664	2.85761360456808	3.31069331234336	-3.96657624451305	0.822905970785982	0.1862536	null	False
	GO:0045229	"external encapsulating structure organization"	2.14806505888951	4.10655199921953	-0.980760984965323	2.58433122436753	-1.96657624451305	0.962111524218014	0.20123226	null	False
	GO:0043062	"extracellular structure organization"	2.13684800897364	4.72674318005839	-0.693625848658097	2.58206336291171	-1.96657624451305	0.96213543216908	0.20130107	null	False
	GO:0007218	"neuropeptide signaling pathway"	0.628154795288839	3.13058157508354	-4.194472223191	2.05307844348342	-1.86966623150499	0.967319589057426	0.20321586	null	False
	GO:0045165	"cell fate commitment"	1.3067863151991	-6.14416206516694	-3.85509948346449	2.36921585741014	-2.40671393297954	0.754849582482567	0.20573583	null	False
	GO:0007498	"mesoderm development"	0.661805945036455	-6.83200883484732	-3.78613704925543	2.07554696139253	-1.66354026615147	0.780534811724901	0.20989419	null	False
	GO:0055123	"digestive system development"	0.734716769489624	-5.80547909197704	0.267048888433091	2.12057393120585	-2.0395292224657	0.741788093754114	0.21262385	null	False
	GO:0035270	"endocrine system development"	0.667414469994391	-8.69025898337101	-0.2157743867421	2.07918124604762	-1.62160209905186	0.744455425321847	0.21866827	null	False
	GO:0099536	"synaptic signaling"	2.61918115535614	3.69485197023486	-3.74682543480056	2.67024585307412	-1.37468754903833	0.987015976626157	0.22470127	null	False
	GO:0050794	"regulation of cellular process"	63.337072349972	-0.0591558273701667	-5.91897680810958	4.05284778340086	-2.97469413473523	0.95951103044387	0.24439614	null	False
	GO:0001101	"response to acid chemical"	0.729108244531688	4.19813717063816	3.49001117818968	2.11727129565576	-1.45222529461218	0.982720965946202	0.24469751	null	False
	GO:0000902	"cell morphogenesis"	3.89231632080763	-7.87117526894904	-2.5085056429864	2.84198480459011	-4.53313237964589	0.648773502919963	0.2682834	null	False
	GO:0048729	"tissue morphogenesis"	3.01177790241167	null	null	2.73078227566639	-2.50723961097316	0.650014976649859	0.55523875	902	True
	GO:0032989	"cellular component morphogenesis"	3.35389792484577	null	null	2.77742682238931	-2.45345733652187	0.626005046742194	0.56423404	902	True
	GO:0035239	"tube morphogenesis"	3.60067302299495	null	null	2.80821097292422	-3.57675412606319	0.621153092030335	0.57033113	902	True
	GO:0048646	"anatomical structure formation involved in morphogenesis"	4.87941671340437	null	null	2.94001815500766	-3.23136189875239	0.638233908000976	0.59799118	902	True
	GO:0009887	"animal organ morphogenesis"	5.23836231071228	null	null	2.97081161087252	-4.94692155651658	0.576962860356526	0.6277444	902	True
	GO:0048514	"blood vessel morphogenesis"	2.26584408300617	null	null	2.60745502321467	-3.86012091359876	0.582190287266087	0.8202565	902	True
	GO:0001525	"angiogenesis"	1.75546831183399	null	null	2.49692964807321	-2.59859945921846	0.591225910975693	0.89624662	902	True
	GO:0001568	"blood vessel development"	2.71452607964105	null	null	2.68574173860226	-3.54821356447571	0.636756028199141	0.93677002	902	True
	GO:0035295	"tube development"	4.68872686483455	-7.8761605561164	0.472644739891933	2.92272545799326	-5.77211329538633	0.701758495601022	0.27636087	null	False
	GO:0072359	"circulatory system development"	4.85137408861469	-7.02149494008242	0.23805009876423	2.93751789201735	-5.08039897621589	0.674941784791147	0.3082537	null	False
	GO:0098700	"neurotransmitter loading into synaptic vesicle"	0.0448681996634885	2.70004226006055	5.57234207837067	0.954242509439325	-1.75696195131371	0.993206247799106	0.31063664	null	False
	GO:0048522	"positive regulation of cellular process"	31.5479528883904	-1.26274328595829	-6.83343604772157	3.75019972782918	-1.46344155742847	0.953189848431327	0.32439771	null	False
	GO:0001944	"vasculature development"	2.83230510375771	-7.94409765357876	-0.208453121108557	2.7041505168398	-3.31966448658544	0.638932379414246	0.32926243	null	False
	GO:0060411	"cardiac septum morphogenesis"	0.37016264722378	null	null	1.82607480270083	-2.89962945488244	0.627484348010811	0.62841657	1944	True
	GO:0003007	"heart morphogenesis"	1.34043746494672	null	null	2.38021124171161	-2.38090666937326	0.587769343108346	0.73108619	1944	True
	GO:0003205	"cardiac chamber development"	0.891755468311834	null	null	2.20411998265592	-1.66958622665081	0.661251973136418	0.75672924	1944	True
	GO:0007507	"heart development"	2.95569265283231	null	null	2.72263392253381	-2.14327110961712	0.620840155257786	0.81267473	1944	True
	GO:0003148	"outflow tract septum morphogenesis"	0.140213123948402	null	null	1.41497334797082	-1.76955107862173	0.657919527106328	0.84547935	1944	True
	GO:0003279	"cardiac septum development"	0.566461020751542	null	null	2.00860017176192	-1.97061622231479	0.667256023002973	0.86844186	1944	True
	GO:0003206	"cardiac chamber morphogenesis"	0.667414469994391	null	null	2.07918124604762	-1.68824613894425	0.607209769994962	0.91871366	1944	True
	GO:0007420	"brain development"	4.17274256870443	-6.93171366599563	-0.767771736366233	2.87215627274829	-5.08039897621589	0.585848528252338	0.3498321	null	False
	GO:0048666	"neuron development"	4.63264161525519	null	null	2.91750550955255	-3.02733440773389	0.570615930067425	0.59090347	7420	True
	GO:0010001	"glial cell differentiation"	0.953449242849131	null	null	2.23299611039215	-2.10790539730952	0.64645871457415	0.61629632	7420	True
	GO:0007417	"central nervous system development"	5.51318003365115	null	null	2.99299509843134	-5.56863623584101	0.608651421496839	0.61847547	7420	True
	GO:0042063	"gliogenesis"	1.21144139091419	null	null	2.33645973384853	-1.51570016065321	0.642358136546167	0.63601344	7420	True
	GO:0021954	"central nervous system neuron development"	0.49915872125631	null	null	1.95424250943932	-1.58169870868025	0.648857201989266	0.64607406	7420	True
	GO:0000904	"cell morphogenesis involved in differentiation"	3.04542905215928	null	null	2.73559889969818	-2.40120949323688	0.60261048365477	0.66401243	7420	True
	GO:0022008	"neurogenesis"	7.6051598429613	null	null	3.13257984765974	-5.02918838912748	0.574346474791944	0.6744779	7420	True
	GO:0021537	"telencephalon development"	1.40773976444195	null	null	2.40140054078154	-2.22184874961636	0.630346516999891	0.80256657	7420	True
	GO:0030182	"neuron differentiation"	5.69826135726304	null	null	3.00732095292274	-4.31515463835559	0.567012192142144	0.8364693	7420	True
	GO:0021543	"pallium development"	0.947840717891195	null	null	2.23044892137827	-1.54060751224077	0.644354453953315	0.84431262	7420	True
	GO:0030900	"forebrain development"	2.1312394840157	null	null	2.58092497567562	-3.5654310959658	0.617085782039528	0.84994537	7420	True
	GO:0031175	"neuron projection development"	3.7633202467751	null	null	2.82736927305383	-1.58335949266172	0.561379736384002	0.85068987	7420	True
	GO:0048709	"oligodendrocyte differentiation"	0.375771172181716	null	null	1.83250891270624	-1.96257350205938	0.664825304016999	0.8518093	7420	True
	GO:0048699	"generation of neurons"	6.93774537296691	null	null	3.0927206446841	-4.52287874528034	0.55823090657873	0.86040887	7420	True
	GO:0021987	"cerebral cortex development"	0.639371845204711	null	null	2.06069784035361	-1.70114692359029	0.658269206715466	0.86563548	7420	True
	GO:0048858	"cell projection morphogenesis"	2.77621985417835	null	null	2.6954816764902	-2.35654732351381	0.594042965523384	0.88185059	7420	True
	GO:0007411	"axon guidance"	1.5086932136848	null	null	2.43136376415899	-1.48945498979339	0.522061249425766	0.88615751	7420	True
	GO:0097485	"neuron projection guidance"	1.51430173864274	null	null	2.43296929087441	-1.48148606012211	0.522399792188313	0.88658046	7420	True
	GO:0032990	"cell part morphogenesis"	2.8771733034212	null	null	2.71096311899528	-2.20971483596676	0.604018470772802	0.92007215	7420	True
	GO:0007409	"axonogenesis"	2.10319685922602	null	null	2.57518784492766	-1.52432881167557	0.525140168410347	0.92569589	7420	True
	GO:0048812	"neuron projection morphogenesis"	2.73135165451486	null	null	2.68841982200271	-1.96657624451305	0.511725096378373	0.95936854	7420	True
	GO:0120039	"plasma membrane bounded cell projection morphogenesis"	2.75378575434661	null	null	2.69196510276736	-1.95860731484178	0.593927523462645	0.96893861	7420	True
	GO:0061548	"ganglion development"	0.089736399326977	-5.34150415000433	-2.15464572209374	1.23044892137827	-2.21183162885883	0.728411858809939	0.36225558	null	False
	GO:0048485	"sympathetic nervous system development"	0.117779024116657	-4.89478673442666	-1.32229793502934	1.34242268082221	-2.99139982823808	0.733360429134567	0.37218526	null	False
	GO:0061549	"sympathetic ganglion development"	0.0504767246214246	null	null	1	-1.66554624884907	0.733132996009649	0.82935485	48485	True
	GO:0048483	"autonomic nervous system development"	0.257992148065059	-8.5613777442184	-1.45326206940541	1.67209785793572	-3.6458915608526	0.722101204887066	0.40412688	null	False
[truncated: 27 more rows]

[truncated: 6 more sheets: Fig S5 DEG, Fig S6 GO Clusters PDX1&2, Fig S7 DEG and Gene Lists, Fig S8 ADR-MES Lists, Fig S8 GO, Fig S10 DEG Organoids]
