# Supplementary material for: Clinically relevant treatment of PDX models reveals patterns of neuroblastoma chemoresistance
Source: Sci Adv. 2022 Oct 28;8(43):eabq4617. doi: 10.1126/sciadv.abq4617 (PMC9616506; doi:10.1126/sciadv.abq4617)
Supplement: Supplementary file 2 — Data files S1 to S4 [file sciadv.abq4617_data_files_s2_and_s3.zip › sciadv.abq4617_data_file_s3.xlsx]

## Sheet: Fig S6 Metascape PDX3 Cluster 1
_MEMBER_MyList	_LogP_MyList	GO	_PATTERN_	_RANK_	GiniIndex	Category	CategoryID	Description	PARENT_GO	LogP	Enrichment	Z-score	#TotalGeneInLibrary	#GeneInGO	#GeneInHitList	#GeneInGOAndHitList	%InGO	STDV %InGO	GeneID	Hits	Log(q-value)	EvidenceCutoff	GROUP_ID	FirstInGroupByEnrichment	FirstInGroupByLogP	BestLogPInGroup	BestEnrichmentInGroup	URL
1	-24.06677163920597	GO:0070848	M1	1	0	GO Biological Processes	19	response to growth factor	19_GO:0050896 response to stimulus	-24.06677163920597	7.381624358566822	15.652672399042542	30242	722	244	43	17.62295081967213	2.4392005932932728	493|677|1277|1278|1281|1284|1634|1848|1958|1960|2255|2260|2277|2296|2331|3315|3373|4088|4804|4851|4915|4916|5139|5764|5796|5962|6423|6662|7412|9353|9508|10252|10253|10631|11167|23213|23768|25960|54756|57556|81848|387914|642658	ATP2B4|ZFP36L1|COL1A1|COL1A2|COL3A1|COL4A2|DCN|DUSP6|EGR1|EGR3|FGF10|FGFR1|VEGFD|FOXC1|FMOD|HSPB1|HYAL1|SMAD3|NGFR|NOTCH1|NTRK2|NTRK3|PDE3A|PTN|PTPRK|RDX|SFRP2|SOX9|VCAM1|SLIT2|ADAMTS3|SPRY1|SPRY2|POSTN|FSTL1|SULF1|FLRT2|ADGRA2|IL17RD|SEMA6A|SPRY4|SHISA2|SCX	-19.94226569770523	0	1	1	1	-24.06677163920597	30.985655737704917
1	-23.83721833272961	GO:0071363	M1	1	0	GO Biological Processes	19	cellular response to growth factor stimulus	19_GO:0050896 response to stimulus	-23.83721833272961	7.5334155773291265	15.66895572019927	30242	691	244	42	17.21311475409836	2.4166602037645535	493|677|1277|1278|1281|1284|1634|1958|1960|2255|2260|2277|2296|2331|3315|3373|4088|4804|4851|4915|4916|5139|5764|5796|5962|6423|6662|7412|9353|9508|10252|10253|10631|11167|23213|23768|25960|54756|57556|81848|387914|642658	ATP2B4|ZFP36L1|COL1A1|COL1A2|COL3A1|COL4A2|DCN|EGR1|EGR3|FGF10|FGFR1|VEGFD|FOXC1|FMOD|HSPB1|HYAL1|SMAD3|NGFR|NOTCH1|NTRK2|NTRK3|PDE3A|PTN|PTPRK|RDX|SFRP2|SOX9|VCAM1|SLIT2|ADAMTS3|SPRY1|SPRY2|POSTN|FSTL1|SULF1|FLRT2|ADGRA2|IL17RD|SEMA6A|SPRY4|SHISA2|SCX	-19.94226569770523	0	1	0	0	-24.06677163920597	30.985655737704917
1	-16.76142621835716	GO:0007169	M1	1	0	GO Biological Processes	19	transmembrane receptor protein tyrosine kinase signaling pathway	19_GO:0023052 signaling	-16.76142621835716	6.492232630757222	12.56412259245222	30242	630	244	33	13.524590163934427	2.189341241301813	1277|1284|1634|1948|2042|2255|2260|2277|2296|2674|2675|3315|3481|3486|3488|4804|4915|4916|5327|5739|5791|5979|6662|6778|9508|10252|10253|23213|23768|25960|57556|81848|387914	COL1A1|COL4A2|DCN|EFNB2|EPHA3|FGF10|FGFR1|VEGFD|FOXC1|GFRA1|GFRA2|HSPB1|IGF2|IGFBP3|IGFBP5|NGFR|NTRK2|NTRK3|PLAT|PTGIR|PTPRE|RET|SOX9|STAT6|ADAMTS3|SPRY1|SPRY2|SULF1|FLRT2|ADGRA2|SEMA6A|SPRY4|SHISA2	-13.769563570324724	0	1	0	0	-24.06677163920597	30.985655737704917
1	-12.337095099400246	GO:0044344	M1	1	0	GO Biological Processes	19	cellular response to fibroblast growth factor stimulus	19_GO:0050896 response to stimulus	-12.337095099400246	15.355723197446682	13.788555632980106	30242	113	244	14	5.737704918032787	1.4888234353429823	677|1277|1960|2255|2260|3373|4804|10252|10253|10631|23213|23768|81848|387914	ZFP36L1|COL1A1|EGR3|FGF10|FGFR1|HYAL1|NGFR|SPRY1|SPRY2|POSTN|SULF1|FLRT2|SPRY4|SHISA2	-9.753896325431624	0	1	0	0	-24.06677163920597	30.985655737704917
1	-11.971186486089513	GO:0071774	M1	1	0	GO Biological Processes	19	response to fibroblast growth factor	19_GO:0050896 response to stimulus	-11.971186486089513	14.459972677595626	13.324156838070015	30242	120	244	14	5.737704918032787	1.4888234353429823	677|1277|1960|2255|2260|3373|4804|10252|10253|10631|23213|23768|81848|387914	ZFP36L1|COL1A1|EGR3|FGF10|FGFR1|HYAL1|NGFR|SPRY1|SPRY2|POSTN|SULF1|FLRT2|SPRY4|SHISA2	-9.437961687082728	0	1	0	0	-24.06677163920597	30.985655737704917
1	-11.177401060520873	GO:0090288	M1	1	0	GO Biological Processes	19	negative regulation of cellular response to growth factor stimulus	19_GO:0048519 negative regulation of biological process	-11.177401060520873	14.515802687933837	12.86599554189371	30242	111	244	13	5.327868852459017	1.4377816170858193	493|1634|4804|4851|6423|9353|10252|10253|23213|25960|57556|81848|387914	ATP2B4|DCN|NGFR|NOTCH1|SFRP2|SLIT2|SPRY1|SPRY2|SULF1|ADGRA2|SEMA6A|SPRY4|SHISA2	-8.744846423395453	0	1	0	0	-24.06677163920597	30.985655737704917
1	-11.096199924984928	GO:0090287	M1	1	0	GO Biological Processes	19	regulation of cellular response to growth factor stimulus	19_GO:0050896 response to stimulus	-11.096199924984928	7.721015855952701	10.639654804616676	30242	305	244	19	7.786885245901639	1.7154707602676567	493|1634|2255|2260|4088|4804|4851|6423|9353|9508|10252|10253|11167|23213|25960|54756|57556|81848|387914	ATP2B4|DCN|FGF10|FGFR1|SMAD3|NGFR|NOTCH1|SFRP2|SLIT2|ADAMTS3|SPRY1|SPRY2|FSTL1|SULF1|ADGRA2|IL17RD|SEMA6A|SPRY4|SHISA2	-8.685547129307338	0	1	0	0	-24.06677163920597	30.985655737704917
1	-7.6585773016334056	GO:0008543	M1	1	0	GO Biological Processes	19	fibroblast growth factor receptor signaling pathway	19_GO:0023052 signaling	-7.6585773016334056	13.603458616553379	10.306894582796536	30242	82	244	9	3.6885245901639343	1.2066197965637844	2255|2260|4804|10252|10253|23213|23768|81848|387914	FGF10|FGFR1|NGFR|SPRY1|SPRY2|SULF1|FLRT2|SPRY4|SHISA2	-5.634427192500592	0	1	0	0	-24.06677163920597	30.985655737704917
1	-7.509847986535284	GO:0040037	M1	1	0	GO Biological Processes	19	negative regulation of fibroblast growth factor receptor signaling pathway	19_GO:0048519 negative regulation of biological process	-7.509847986535284	30.985655737704917	13.253578352316465	30242	24	244	6	2.459016393442623	0.9914695123596589	4804|10252|10253|23213|81848|387914	NGFR|SPRY1|SPRY2|SULF1|SPRY4|SHISA2	-5.498556786664524	0	1	0	0	-24.06677163920597	30.985655737704917
1	-6.310612772801018	GO:0040036	M1	1	0	GO Biological Processes	19	regulation of fibroblast growth factor receptor signaling pathway	19_GO:0023052 signaling	-6.310612772801018	20.098803721754543	10.483696611379782	30242	37	244	6	2.459016393442623	0.9914695123596589	4804|10252|10253|23213|81848|387914	NGFR|SPRY1|SPRY2|SULF1|SPRY4|SHISA2	-4.434776428223714	0	1	0	0	-24.06677163920597	30.985655737704917
1	-23.39781133862884	GO:0048598	M1	1	0	GO Biological Processes	19	embryonic morphogenesis	19_GO:0032502 developmental process	-23.39781133862884	8.178954814013482	15.895790293998083	30242	591	244	39	15.98360655737705	2.3459810219948833	220|677|1284|1290|1301|1303|1382|2255|2296|2335|2624|2697|3373|3481|3899|4088|4188|4323|4851|5915|5979|6262|6423|6474|6608|6662|6909|8463|8516|9096|10253|10395|10586|23213|84913|116039|340419|340784|642658	ALDH1A3|ZFP36L1|COL4A2|COL5A2|COL11A1|COL12A1|CRABP2|FGF10|FOXC1|FN1|GATA2|GJA1|HYAL1|IGF2|AFF3|SMAD3|MDFI|MMP14|NOTCH1|RARB|RET|RYR2|SFRP2|SHOX2|SMO|SOX9|TBX2|TEAD2|ITGA8|TBX18|SPRY2|DLC1|MAB21L2|SULF1|ATOH8|OSR2|RSPO2|HMX3|SCX	-19.678949962660145	0	2	1	1	-23.39781133862884	8.697727926373311
1	-19.487132144534286	GO:0007507	M1	1	0	GO Biological Processes	19	heart development	19_GO:0032502 developmental process	-19.487132144534286	7.35252848013337	14.053757898364468	30242	590	244	35	14.344262295081966	2.2439977944070337	677|1281|1301|1848|1909|1948|2296|2335|2697|3399|4088|4851|4916|5764|5915|5978|6262|6423|6474|6608|6662|6678|6909|7412|8463|9096|9260|9353|10252|10395|23462|23768|56999|57211|642658	ZFP36L1|COL3A1|COL11A1|DUSP6|EDNRA|EFNB2|FOXC1|FN1|GJA1|ID3|SMAD3|NOTCH1|NTRK3|PTN|RARB|REST|RYR2|SFRP2|SHOX2|SMO|SOX9|SPARC|TBX2|VCAM1|TEAD2|TBX18|PDLIM7|SLIT2|SPRY1|DLC1|HEY1|FLRT2|ADAMTS9|ADGRG6|SCX	-16.332542199004152	0	2	0	0	-23.39781133862884	8.697727926373311
1	-14.741804390787976	GO:0048568	M1	1	0	GO Biological Processes	19	embryonic organ development	19_GO:0032502 developmental process	-14.741804390787976	7.511674118231496	12.250824001872504	30242	429	244	26	10.655737704918034	1.975286889783346	220|677|1301|2255|2296|2624|3373|3399|3481|4088|4188|4323|4851|5915|6262|6474|6608|6662|6909|8463|9096|10253|10763|23462|116039|340784	ALDH1A3|ZFP36L1|COL11A1|FGF10|FOXC1|GATA2|HYAL1|ID3|IGF2|SMAD3|MDFI|MMP14|NOTCH1|RARB|RYR2|SHOX2|SMO|SOX9|TBX2|TEAD2|TBX18|SPRY2|NES|HEY1|OSR2|HMX3	-11.926033001811223	0	2	0	0	-23.39781133862884	8.697727926373311
1	-12.611679292303497	GO:0048562	M1	1	0	GO Biological Processes	19	embryonic organ morphogenesis	19_GO:0032502 developmental process	-12.611679292303497	8.697727926373311	11.775589677706867	30242	285	244	20	8.19672131147541	1.7561203174097868	220|1301|2255|2624|3373|4088|4188|4323|4851|5915|6262|6474|6608|6662|6909|8463|9096|10253|116039|340784	ALDH1A3|COL11A1|FGF10|GATA2|HYAL1|SMAD3|MDFI|MMP14|NOTCH1|RARB|RYR2|SHOX2|SMO|SOX9|TBX2|TEAD2|TBX18|SPRY2|OSR2|HMX3	-9.971999162382426	0	2	0	0	-23.39781133862884	8.697727926373311
1	-12.461545920379518	GO:0009792	M1	1	0	GO Biological Processes	19	embryo development ending in birth or egg hatching	19_GO:0032502 developmental process	-12.461545920379518	5.491128864909731	10.290623494537934	30242	632	244	28	11.475409836065573	2.040427422979376	677|1277|1301|1909|2260|2296|2494|2624|3373|3481|4088|4188|4223|4242|4323|4851|6423|6474|6608|6662|8463|9096|9508|10395|23213|23462|116039|642658	ZFP36L1|COL1A1|COL11A1|EDNRA|FGFR1|FOXC1|NR5A2|GATA2|HYAL1|IGF2|SMAD3|MDFI|MEOX2|MFNG|MMP14|NOTCH1|SFRP2|SHOX2|SMO|SOX9|TEAD2|TBX18|ADAMTS3|DLC1|SULF1|HEY1|OSR2|SCX	-9.84534688630797	0	2	0	0	-23.39781133862884	8.697727926373311
1	-11.985128923401302	GO:0043009	M1	1	0	GO Biological Processes	19	chordate embryonic development	19_GO:0032502 developmental process	-11.985128923401302	5.468056894889103	10.071065414647176	30242	612	244	27	11.065573770491802	2.0082926993611543	677|1277|1301|1909|2260|2296|2624|3373|3481|4088|4188|4223|4242|4323|4851|6423|6474|6608|6662|8463|9096|9508|10395|23213|23462|116039|642658	ZFP36L1|COL1A1|COL11A1|EDNRA|FGFR1|FOXC1|GATA2|HYAL1|IGF2|SMAD3|MDFI|MEOX2|MFNG|MMP14|NOTCH1|SFRP2|SHOX2|SMO|SOX9|TEAD2|TBX18|ADAMTS3|DLC1|SULF1|HEY1|OSR2|SCX	-9.442358806488286	0	2	0	0	-23.39781133862884	8.697727926373311
1	-4.290412754183694	GO:0001701	M1	1	0	GO Biological Processes	19	in utero embryonic development	19_GO:0032502 developmental process	-4.290412754183694	4.030654404904705	5.28271298556018	30242	369	244	12	4.918032786885246	1.3843626576930426	677|1909|2296|2624|3481|4088|4188|4242|4851|6608|9508|23462	ZFP36L1|EDNRA|FOXC1|GATA2|IGF2|SMAD3|MDFI|MFNG|NOTCH1|SMO|ADAMTS3|HEY1	-2.6683068971664774	0	2	0	0	-23.39781133862884	8.697727926373311
1	-22.14192032671586	GO:0001568	M1	1	0	GO Biological Processes	19	blood vessel development	19_GO:0032502 developmental process	-22.14192032671586	6.804693024750884	14.66611787461512	30242	765	244	42	17.21311475409836	2.4166602037645535	302|493|677|1277|1278|1284|1634|1909|1948|1958|1960|2255|2277|2296|2335|2624|3315|3373|4223|4323|4804|4851|4881|4915|5176|5764|6423|6608|6678|6909|6934|8463|9353|10253|10769|23213|23462|23670|25817|25960|56999|57556	ANXA2|ATP2B4|ZFP36L1|COL1A1|COL1A2|COL4A2|DCN|EDNRA|EFNB2|EGR1|EGR3|FGF10|VEGFD|FOXC1|FN1|GATA2|HSPB1|HYAL1|MEOX2|MMP14|NGFR|NOTCH1|NPR1|NTRK2|SERPINF1|PTN|SFRP2|SMO|SPARC|TBX2|TCF7L2|TEAD2|SLIT2|SPRY2|PLK2|SULF1|HEY1|CEMIP2|TAFA5|ADGRA2|ADAMTS9|SEMA6A	-18.547997687355462	0	3	1	1	-22.14192032671586	11.645615579271645
1	-20.11626499762379	GO:0048514	M1	1	0	GO Biological Processes	19	blood vessel morphogenesis	19_GO:0032502 developmental process	-20.11626499762379	6.855632710525688	14.00178973992501	30242	687	244	38	15.573770491803279	2.3213502305390343	302|493|677|1284|1634|1909|1948|1960|2255|2277|2296|2335|2624|3315|3373|4223|4323|4804|4851|4881|4915|5176|5764|6423|6608|6678|6909|8463|9353|10253|10769|23213|23462|23670|25817|25960|56999|57556	ANXA2|ATP2B4|ZFP36L1|COL4A2|DCN|EDNRA|EFNB2|EGR3|FGF10|VEGFD|FOXC1|FN1|GATA2|HSPB1|HYAL1|MEOX2|MMP14|NGFR|NOTCH1|NPR1|NTRK2|SERPINF1|PTN|SFRP2|SMO|SPARC|TBX2|TEAD2|SLIT2|SPRY2|PLK2|SULF1|HEY1|CEMIP2|TAFA5|ADGRA2|ADAMTS9|SEMA6A	-16.92028236693543	0	3	0	0	-22.14192032671586	11.645615579271645
1	-17.541469334054522	GO:0001525	M1	1	0	GO Biological Processes	19	angiogenesis	19_GO:0032502 developmental process	-17.541469334054522	6.897312912946121	13.080469445253508	30242	593	244	33	13.524590163934427	2.189341241301813	302|493|1284|1634|1909|1948|1960|2255|2277|2296|2335|2624|3315|3373|4223|4323|4804|4851|4881|5176|5764|6423|6678|9353|10253|10769|23213|23462|23670|25817|25960|56999|57556	ANXA2|ATP2B4|COL4A2|DCN|EDNRA|EFNB2|EGR3|FGF10|VEGFD|FOXC1|FN1|GATA2|HSPB1|HYAL1|MEOX2|MMP14|NGFR|NOTCH1|NPR1|SERPINF1|PTN|SFRP2|SPARC|SLIT2|SPRY2|PLK2|SULF1|HEY1|CEMIP2|TAFA5|ADGRA2|ADAMTS9|SEMA6A	-14.491614739044401	0	3	0	0	-22.14192032671586	11.645615579271645
1	-12.044590420232367	GO:0045765	M1	1	0	GO Biological Processes	19	regulation of angiogenesis	19_GO:0032502 developmental process	-12.044590420232367	7.566264773160504	11.046466511514454	30242	344	244	21	8.60655737704918	1.7954666362500882	493|1284|1634|2277|2296|2624|3315|3373|4881|5176|5764|6423|6678|10253|10769|23213|23670|25817|25960|56999|57556	ATP2B4|COL4A2|DCN|VEGFD|FOXC1|GATA2|HSPB1|HYAL1|NPR1|SERPINF1|PTN|SFRP2|SPARC|SPRY2|PLK2|SULF1|CEMIP2|TAFA5|ADGRA2|ADAMTS9|SEMA6A	-9.492060466030196	0	3	0	0	-22.14192032671586	11.645615579271645
1	-11.900667522037041	GO:1901342	M1	1	0	GO Biological Processes	19	regulation of vasculature development	19_GO:0032502 developmental process	-11.900667522037041	7.436557377049181	10.92337937648315	30242	350	244	21	8.60655737704918	1.7954666362500882	493|1284|1634|2277|2296|2624|3315|3373|4881|5176|5764|6423|6678|10253|10769|23213|23670|25817|25960|56999|57556	ATP2B4|COL4A2|DCN|VEGFD|FOXC1|GATA2|HSPB1|HYAL1|NPR1|SERPINF1|PTN|SFRP2|SPARC|SPRY2|PLK2|SULF1|CEMIP2|TAFA5|ADGRA2|ADAMTS9|SEMA6A	-9.3767827492844	0	3	0	0	-22.14192032671586	11.645615579271645
1	-11.10782434985867	GO:0030336	M1	1	0	GO Biological Processes	19	negative regulation of cell migration	19_GO:0040011 locomotion	-11.10782434985867	7.205966450629051	10.440334487983085	30242	344	244	20	8.19672131147541	1.7561203174097868	493|1281|1634|2697|3486|3488|4223|4804|4851|5176|5764|5796|6423|7076|9353|10395|22998|23213|25817|56999	ATP2B4|COL3A1|DCN|GJA1|IGFBP3|IGFBP5|MEOX2|NGFR|NOTCH1|SERPINF1|PTN|PTPRK|SFRP2|TIMP1|SLIT2|DLC1|LIMCH1|SULF1|TAFA5|ADAMTS9	-8.689992969553956	0	3	0	0	-22.14192032671586	11.645615579271645
1	-10.988537026252372	GO:0040013	M1	1	0	GO Biological Processes	19	negative regulation of locomotion	19_GO:0040011 locomotion	-10.988537026252372	6.6567649155171695	10.153690095135058	30242	391	244	21	8.60655737704918	1.7954666362500882	493|1281|1634|2697|3486|3488|4223|4804|4851|5176|5764|5796|6423|7076|9353|10395|22998|23213|25817|56999|57556	ATP2B4|COL3A1|DCN|GJA1|IGFBP3|IGFBP5|MEOX2|NGFR|NOTCH1|SERPINF1|PTN|PTPRK|SFRP2|TIMP1|SLIT2|DLC1|LIMCH1|SULF1|TAFA5|ADAMTS9|SEMA6A	-8.584946085062267	0	3	0	0	-22.14192032671586	11.645615579271645
1	-10.773048803563169	GO:2000146	M1	1	0	GO Biological Processes	19	negative regulation of cell motility	19_GO:0040011 locomotion	-10.773048803563169	6.904881501438422	10.150633570957595	30242	359	244	20	8.19672131147541	1.7561203174097868	493|1281|1634|2697|3486|3488|4223|4804|4851|5176|5764|5796|6423|7076|9353|10395|22998|23213|25817|56999	ATP2B4|COL3A1|DCN|GJA1|IGFBP3|IGFBP5|MEOX2|NGFR|NOTCH1|SERPINF1|PTN|PTPRK|SFRP2|TIMP1|SLIT2|DLC1|LIMCH1|SULF1|TAFA5|ADAMTS9	-8.389979529517667	0	3	0	0	-22.14192032671586	11.645615579271645
1	-10.676046646196998	GO:0016525	M1	1	0	GO Biological Processes	19	negative regulation of angiogenesis	19_GO:0048519 negative regulation of biological process	-10.676046646196998	11.645615579271645	11.748380613026272	30242	149	244	14	5.737704918032787	1.4888234353429823	493|1284|1634|2296|4881|5176|5764|6678|10253|10769|23213|25817|56999|57556	ATP2B4|COL4A2|DCN|FOXC1|NPR1|SERPINF1|PTN|SPARC|SPRY2|PLK2|SULF1|TAFA5|ADAMTS9|SEMA6A	-8.318913106245894	0	3	0	0	-22.14192032671586	11.645615579271645
1	-10.601144494039572	GO:0051271	M1	1	0	GO Biological Processes	19	negative regulation of cellular component movement	19_GO:0048519 negative regulation of biological process	-10.601144494039572	6.7543663733416714	10.002842287466095	30242	367	244	20	8.19672131147541	1.7561203174097868	493|1281|1634|2697|3486|3488|4223|4804|4851|5176|5764|5796|6423|7076|9353|10395|22998|23213|25817|56999	ATP2B4|COL3A1|DCN|GJA1|IGFBP3|IGFBP5|MEOX2|NGFR|NOTCH1|SERPINF1|PTN|PTPRK|SFRP2|TIMP1|SLIT2|DLC1|LIMCH1|SULF1|TAFA5|ADAMTS9	-8.258775651234396	0	3	0	0	-22.14192032671586	11.645615579271645
1	-10.597425785491486	GO:2000181	M1	1	0	GO Biological Processes	19	negative regulation of blood vessel morphogenesis	19_GO:0048519 negative regulation of biological process	-10.597425785491486	11.491369015307782	11.655989915134725	30242	151	244	14	5.737704918032787	1.4888234353429823	493|1284|1634|2296|4881|5176|5764|6678|10253|10769|23213|25817|56999|57556	ATP2B4|COL4A2|DCN|FOXC1|NPR1|SERPINF1|PTN|SPARC|SPRY2|PLK2|SULF1|TAFA5|ADAMTS9|SEMA6A	-8.258775651234396	0	3	0	0	-22.14192032671586	11.645615579271645
1	-10.558555194974524	GO:1901343	M1	1	0	GO Biological Processes	19	negative regulation of vasculature development	19_GO:0048519 negative regulation of biological process	-10.558555194974524	11.415767903364967	11.610444072997282	30242	152	244	14	5.737704918032787	1.4888234353429823	493|1284|1634|2296|4881|5176|5764|6678|10253|10769|23213|25817|56999|57556	ATP2B4|COL4A2|DCN|FOXC1|NPR1|SERPINF1|PTN|SPARC|SPRY2|PLK2|SULF1|TAFA5|ADAMTS9|SEMA6A	-8.225895424406621	0	3	0	0	-22.14192032671586	11.645615579271645
1	-4.849173593890713	GO:0010596	M1	1	0	GO Biological Processes	19	negative regulation of endothelial cell migration	19_GO:0040011 locomotion	-4.849173593890713	8.944312996450902	7.067753696449997	30242	97	244	7	2.8688524590163933	1.0686572919622443	493|1634|4223|4851|5176|9353|56999	ATP2B4|DCN|MEOX2|NOTCH1|SERPINF1|SLIT2|ADAMTS9	-3.151501516991955	0	3	0	0	-22.14192032671586	11.645615579271645
1	-4.4433593571990055	GO:0010633	M1	1	0	GO Biological Processes	19	negative regulation of epithelial cell migration	19_GO:0040011 locomotion	-4.4433593571990055	7.746413934426228	6.451033047308018	30242	112	244	7	2.8688524590163933	1.0686572919622443	493|1634|4223|4851|5176|9353|56999	ATP2B4|DCN|MEOX2|NOTCH1|SERPINF1|SLIT2|ADAMTS9	-2.7988267244835225	0	3	0	0	-22.14192032671586	11.645615579271645
1	-21.228560020508226	GO:0061061	M1	1	0	GO Biological Processes	19	muscle structure development	19_GO:0032502 developmental process	-21.228560020508226	7.3821624955033665	14.694331594633793	30242	638	244	38	15.573770491803279	2.3213502305390343	58|677|1293|1301|1310|1634|1948|1958|1960|2255|2296|2318|3399|3481|3486|3488|3956|4088|4223|4323|4851|5239|5915|5978|6262|6474|6608|6662|6840|6909|6934|7140|9096|9260|23462|84466|140578|642658	ACTA1|ZFP36L1|COL6A3|COL11A1|COL19A1|DCN|EFNB2|EGR1|EGR3|FGF10|FOXC1|FLNC|ID3|IGF2|IGFBP3|IGFBP5|LGALS1|SMAD3|MEOX2|MMP14|NOTCH1|PGM5|RARB|REST|RYR2|SHOX2|SMO|SOX9|SVIL|TBX2|TCF7L2|TNNT3|TBX18|PDLIM7|HEY1|MEGF10|CHODL|SCX	-17.731547394155886	0	4	1	1	-21.228560020508226	9.59555790586991
1	-15.364682676359038	GO:0060537	M1	1	0	GO Biological Processes	19	muscle tissue development	19_GO:0032502 developmental process	-15.364682676359038	7.976505437428989	12.731823272982876	30242	404	244	26	10.655737704918034	1.975286889783346	58|1301|1310|1634|1948|1958|2296|2697|3481|3488|4088|4223|4851|5239|5915|6262|6474|6608|6662|6840|6909|9096|23462|56999|84466|642658	ACTA1|COL11A1|COL19A1|DCN|EFNB2|EGR1|FOXC1|GJA1|IGF2|IGFBP5|SMAD3|MEOX2|NOTCH1|PGM5|RARB|RYR2|SHOX2|SMO|SOX9|SVIL|TBX2|TBX18|HEY1|ADAMTS9|MEGF10|SCX	-12.490919340404599	0	4	0	0	-21.228560020508226	9.59555790586991
1	-13.904228878296037	GO:0014706	M1	1	0	GO Biological Processes	19	striated muscle tissue development	19_GO:0032502 developmental process	-13.904228878296037	7.726293378752395	11.979258135940398	30242	385	244	24	9.836065573770492	1.9064798599985437	58|1301|1310|1634|1948|1958|2296|2697|3481|4088|4223|4851|5239|5915|6262|6474|6608|6840|6909|9096|23462|56999|84466|642658	ACTA1|COL11A1|COL19A1|DCN|EFNB2|EGR1|FOXC1|GJA1|IGF2|SMAD3|MEOX2|NOTCH1|PGM5|RARB|RYR2|SHOX2|SMO|SVIL|TBX2|TBX18|HEY1|ADAMTS9|MEGF10|SCX	-11.170644245506635	0	4	0	0	-21.228560020508226	9.59555790586991
1	-11.508489143758354	GO:0007517	M1	1	0	GO Biological Processes	19	muscle organ development	19_GO:0032502 developmental process	-11.508489143758354	7.58058855968316	10.790484561702561	30242	327	244	20	8.19672131147541	1.7561203174097868	58|1293|1301|1310|1634|1958|1960|2296|3399|3481|4088|4223|4851|6262|6474|6608|6840|84466|140578|642658	ACTA1|COL6A3|COL11A1|COL19A1|DCN|EGR1|EGR3|FOXC1|ID3|IGF2|SMAD3|MEOX2|NOTCH1|RYR2|SHOX2|SMO|SVIL|MEGF10|CHODL|SCX	-9.028509856704794	0	4	0	0	-21.228560020508226	9.59555790586991
1	-8.515637999393967	GO:0042692	M1	1	0	GO Biological Processes	19	muscle cell differentiation	19_GO:0032502 developmental process	-8.515637999393967	5.779707805996772	8.523658202028509	30242	386	244	18	7.377049180327869	1.6734229956077251	58|1948|2255|2318|3481|3488|4323|4851|5239|5915|6474|6608|6662|6909|7140|9096|23462|84466	ACTA1|EFNB2|FGF10|FLNC|IGF2|IGFBP5|MMP14|NOTCH1|PGM5|RARB|SHOX2|SMO|SOX9|TBX2|TNNT3|TBX18|HEY1|MEGF10	-6.3878412304517695	0	4	0	0	-21.228560020508226	9.59555790586991
1	-8.264180930616982	GO:0007519	M1	1	0	GO Biological Processes	19	skeletal muscle tissue development	19_GO:0032502 developmental process	-8.264180930616982	9.59555790586991	9.67603238669036	30242	155	244	12	4.918032786885246	1.3843626576930426	58|1310|1634|1958|3481|4223|4851|6474|6608|6840|84466|642658	ACTA1|COL19A1|DCN|EGR1|IGF2|MEOX2|NOTCH1|SHOX2|SMO|SVIL|MEGF10|SCX	-6.1887722311344735	0	4	0	0	-21.228560020508226	9.59555790586991
1	-7.927877718681209	GO:0060538	M1	1	0	GO Biological Processes	19	skeletal muscle organ development	19_GO:0032502 developmental process	-7.927877718681209	8.959707683191784	9.274445672395714	30242	166	244	12	4.918032786885246	1.3843626576930426	58|1310|1634|1958|3481|4223|4851|6474|6608|6840|84466|642658	ACTA1|COL19A1|DCN|EGR1|IGF2|MEOX2|NOTCH1|SHOX2|SMO|SVIL|MEGF10|SCX	-5.865433996363069	0	4	0	0	-21.228560020508226	9.59555790586991
1	-5.402283896961966	GO:0051146	M1	1	0	GO Biological Processes	19	striated muscle cell differentiation	19_GO:0032502 developmental process	-5.402283896961966	5.218636755823986	6.45345430639043	30242	285	244	12	4.918032786885246	1.3843626576930426	58|1948|3481|3488|4323|4851|5239|5915|6474|6608|7140|9096	ACTA1|EFNB2|IGF2|IGFBP5|MMP14|NOTCH1|PGM5|RARB|SHOX2|SMO|TNNT3|TBX18	-3.6279051931434387	0	4	0	0	-21.228560020508226	9.59555790586991
1	-4.697409987645297	GO:0055001	M1	1	0	GO Biological Processes	19	muscle cell development	19_GO:0032502 developmental process	-4.697409987645297	6.062410905203136	6.212023662239142	30242	184	244	9	3.6885245901639343	1.2066197965637844	58|2318|4851|5239|6474|6608|7140|9096|84466	ACTA1|FLNC|NOTCH1|PGM5|SHOX2|SMO|TNNT3|TBX18|MEGF10	-3.0186232549069127	0	4	0	0	-21.228560020508226	9.59555790586991
1	-21.13510209250005	GO:0060485	M1	1	0	GO Biological Processes	19	mesenchyme development	19_GO:0032502 developmental process	-21.13510209250005	11.884909050078598	16.856393221657537	30242	292	244	28	11.475409836065573	2.040427422979376	58|677|1277|1908|1909|2042|2255|2260|2296|2335|4088|4851|5979|6423|6608|6662|6909|6934|8463|10252|10253|10630|23462|25937|54756|54796|57556|642658	ACTA1|ZFP36L1|COL1A1|EDN3|EDNRA|EPHA3|FGF10|FGFR1|FOXC1|FN1|SMAD3|NOTCH1|RET|SFRP2|SMO|SOX9|TBX2|TCF7L2|TEAD2|SPRY1|SPRY2|PDPN|HEY1|WWTR1|IL17RD|BNC2|SEMA6A|SCX	-17.717270712195333	0	5	1	1	-21.13510209250005	16.684583858764185
1	-16.33497639178695	GO:0048762	M1	1	0	GO Biological Processes	19	mesenchymal cell differentiation	19_GO:0032502 developmental process	-16.33497639178695	11.456881113100978	14.606558669117065	30242	238	244	22	9.01639344262295	1.8335936156456698	1277|1908|1909|2042|2255|2260|2296|2335|4088|4851|5979|6423|6608|6662|6934|10252|10253|10630|23462|25937|54756|57556	COL1A1|EDN3|EDNRA|EPHA3|FGF10|FGFR1|FOXC1|FN1|SMAD3|NOTCH1|RET|SFRP2|SMO|SOX9|TCF7L2|SPRY1|SPRY2|PDPN|HEY1|WWTR1|IL17RD|SEMA6A	-13.394266266201896	0	5	0	0	-21.13510209250005	16.684583858764185
1	-11.424811480997137	GO:0001837	M1	1	0	GO Biological Processes	19	epithelial to mesenchymal transition	19_GO:0032502 developmental process	-11.424811480997137	11.692700278379213	12.191923267586578	30242	159	244	15	6.147540983606557	1.5377248445689642	1277|2042|2260|2296|4088|4851|6423|6662|6934|10252|10253|10630|23462|25937|54756	COL1A1|EPHA3|FGFR1|FOXC1|SMAD3|NOTCH1|SFRP2|SOX9|TCF7L2|SPRY1|SPRY2|PDPN|HEY1|WWTR1|IL17RD	-8.969191539803022	0	5	0	0	-21.13510209250005	16.684583858764185
1	-10.539684171040271	GO:0010717	M1	1	0	GO Biological Processes	19	regulation of epithelial to mesenchymal transition	19_GO:0032502 developmental process	-10.539684171040271	15.02334823646299	12.604421453470254	30242	99	244	12	4.918032786885246	1.3843626576930426	1277|2042|2296|4088|4851|6423|6934|10252|10253|10630|25937|54756	COL1A1|EPHA3|FOXC1|SMAD3|NOTCH1|SFRP2|TCF7L2|SPRY1|SPRY2|PDPN|WWTR1|IL17RD	-8.21293326008289	0	5	0	0	-21.13510209250005	16.684583858764185
1	-10.526923954295688	GO:0030111	M1	1	0	GO Biological Processes	19	regulation of Wnt signaling pathway	19_GO:0023052 signaling	-10.526923954295688	7.157780656734268	10.128357341351395	30242	329	244	19	7.786885245901639	1.7154707602676567	1277|1958|2255|4088|4188|4851|6423|6662|6934|7162|8549|9096|23213|25937|25960|57326|83439|340419|387914	COL1A1|EGR1|FGF10|SMAD3|MDFI|NOTCH1|SFRP2|SOX9|TCF7L2|TPBG|LGR5|TBX18|SULF1|WWTR1|ADGRA2|PBXIP1|TCF7L1|RSPO2|SHISA2	-8.20600258699903	0	5	0	0	-21.13510209250005	16.684583858764185
1	-9.127716461401395	GO:0016055	M1	1	0	GO Biological Processes	19	Wnt signaling pathway	19_GO:0023052 signaling	-9.127716461401395	5.570454964081783	8.759917292682111	30242	445	244	20	8.19672131147541	1.7561203174097868	1277|1958|2255|4088|4188|4851|6423|6662|6934|7162|8549|9096|23043|23213|25937|25960|57326|83439|340419|387914	COL1A1|EGR1|FGF10|SMAD3|MDFI|NOTCH1|SFRP2|SOX9|TCF7L2|TPBG|LGR5|TBX18|TNIK|SULF1|WWTR1|ADGRA2|PBXIP1|TCF7L1|RSPO2|SHISA2	-6.9403340024749545	0	5	0	0	-21.13510209250005	16.684583858764185
1	-9.09409825480176	GO:0198738	M1	1	0	GO Biological Processes	19	cell-cell signaling by wnt	19_GO:0023052 signaling	-9.09409825480176	5.545531228224593	8.731996426510683	30242	447	244	20	8.19672131147541	1.7561203174097868	1277|1958|2255|4088|4188|4851|6423|6662|6934|7162|8549|9096|23043|23213|25937|25960|57326|83439|340419|387914	COL1A1|EGR1|FGF10|SMAD3|MDFI|NOTCH1|SFRP2|SOX9|TCF7L2|TPBG|LGR5|TBX18|TNIK|SULF1|WWTR1|ADGRA2|PBXIP1|TCF7L1|RSPO2|SHISA2	-6.9109528488185745	0	5	0	0	-21.13510209250005	16.684583858764185
1	-8.312229032673722	GO:1905114	M1	1	0	GO Biological Processes	19	cell surface receptor signaling pathway involved in cell-cell signaling	19_GO:0023052 signaling	-8.312229032673722	4.74097464839201	7.977939435782825	30242	549	244	21	8.60655737704918	1.7954666362500882	1277|1958|2255|4088|4188|4851|6423|6608|6662|6934|7162|8549|9096|23043|23213|25937|25960|57326|83439|340419|387914	COL1A1|EGR1|FGF10|SMAD3|MDFI|NOTCH1|SFRP2|SMO|SOX9|TCF7L2|TPBG|LGR5|TBX18|TNIK|SULF1|WWTR1|ADGRA2|PBXIP1|TCF7L1|RSPO2|SHISA2	-6.225363844372731	0	5	0	0	-21.13510209250005	16.684583858764185
1	-7.6640617136936555	GO:0060828	M1	1	0	GO Biological Processes	19	regulation of canonical Wnt signaling pathway	19_GO:0023052 signaling	-7.6640617136936555	6.858485064472234	8.4393972971985	30242	253	244	14	5.737704918032787	1.4888234353429823	1277|1958|2255|4088|4851|6423|6662|6934|7162|8549|9096|25937|25960|340419	COL1A1|EGR1|FGF10|SMAD3|NOTCH1|SFRP2|SOX9|TCF7L2|TPBG|LGR5|TBX18|WWTR1|ADGRA2|RSPO2	-5.635396417753474	0	5	0	0	-21.13510209250005	16.684583858764185
1	-7.526930563666722	GO:0060070	M1	1	0	GO Biological Processes	19	canonical Wnt signaling pathway	19_GO:0023052 signaling	-7.526930563666722	6.135773413406914	8.103177658245182	30242	303	244	15	6.147540983606557	1.5377248445689642	1277|1958|2255|4088|4851|6423|6662|6934|7162|8549|9096|25937|25960|83439|340419	COL1A1|EGR1|FGF10|SMAD3|NOTCH1|SFRP2|SOX9|TCF7L2|TPBG|LGR5|TBX18|WWTR1|ADGRA2|TCF7L1|RSPO2	-5.509924880271534	0	5	0	0	-21.13510209250005	16.684583858764185
1	-6.697811326537978	GO:0010718	M1	1	0	GO Biological Processes	19	positive regulation of epithelial to mesenchymal transition	19_GO:0048518 positive regulation of biological process	-6.697811326537978	16.684583858764185	10.209158648260397	30242	52	244	7	2.8688524590163933	1.0686572919622443	1277|2296|4088|4851|6934|10630|25937	COL1A1|FOXC1|SMAD3|NOTCH1|TCF7L2|PDPN|WWTR1	-4.764279785580049	0	5	0	0	-21.13510209250005	16.684583858764185
1	-5.851437761148278	GO:0030178	M1	1	0	GO Biological Processes	19	negative regulation of Wnt signaling pathway	19_GO:0048519 negative regulation of biological process	-5.851437761148278	7.248106605311092	7.389573745590955	30242	171	244	10	4.098360655737705	1.2691799106233133	1958|4188|4851|6423|6662|6934|7162|9096|25937|387914	EGR1|MDFI|NOTCH1|SFRP2|SOX9|TCF7L2|TPBG|TBX18|WWTR1|SHISA2	-4.0152906127998085	0	5	0	0	-21.13510209250005	16.684583858764185
1	-5.6601506033044915	GO:0030177	M1	1	0	GO Biological Processes	19	positive regulation of Wnt signaling pathway	19_GO:0048518 positive regulation of biological process	-5.6601506033044915	7.967740046838407	7.4525537778486095	30242	140	244	9	3.6885245901639343	1.2066197965637844	1277|2255|4088|6423|8549|23213|25960|57326|340419	COL1A1|FGF10|SMAD3|SFRP2|LGR5|SULF1|ADGRA2|PBXIP1|RSPO2	-3.838916318626237	0	5	0	0	-21.13510209250005	16.684583858764185
1	-4.786412893132218	GO:0090090	M1	1	0	GO Biological Processes	19	negative regulation of canonical Wnt signaling pathway	19_GO:0048519 negative regulation of biological process	-4.786412893132218	7.237525427785091	6.599334374954105	30242	137	244	8	3.278688524590164	1.1400299356468908	1958|4851|6423|6662|6934|7162|9096|25937	EGR1|NOTCH1|SFRP2|SOX9|TCF7L2|TPBG|TBX18|WWTR1	-3.0955802407637663	0	5	0	0	-21.13510209250005	16.684583858764185
1	-4.597772284338594	GO:0090263	M1	1	0	GO Biological Processes	19	positive regulation of canonical Wnt signaling pathway	19_GO:0048518 positive regulation of biological process	-4.597772284338594	8.18489019486545	6.683086790929788	30242	106	244	7	2.8688524590163933	1.0686572919622443	1277|2255|4088|6423|8549|25960|340419	COL1A1|FGF10|SMAD3|SFRP2|LGR5|ADGRA2|RSPO2	-2.9294195545215747	0	5	0	0	-21.13510209250005	16.684583858764185
1	-20.65802568323656	GO:0030198	M1	1	0	GO Biological Processes	19	extracellular matrix organization	19_GO:0009987 cellular process	-20.65802568323656	11.415767903364967	16.461277284082904	30242	304	244	28	11.475409836065573	2.040427422979376	302|1277|1278|1281|1284|1290|1301|1303|1310|2199|2296|2331|4088|4323|4811|4851|6423|6662|9508|10630|10631|22854|23213|23768|56999|57326|151887|642658	ANXA2|COL1A1|COL1A2|COL3A1|COL4A2|COL5A2|COL11A1|COL12A1|COL19A1|FBLN2|FOXC1|FMOD|SMAD3|MMP14|NID1|NOTCH1|SFRP2|SOX9|ADAMTS3|PDPN|POSTN|NTNG1|SULF1|FLRT2|ADAMTS9|PBXIP1|CCDC80|SCX	-17.326340439140218	0	6	1	1	-20.65802568323656	24.382155334587477
1	-20.619233082836633	GO:0043062	M1	1	0	GO Biological Processes	19	extracellular structure organization	19_GO:0009987 cellular process	-20.619233082836633	11.37833915614082	16.429353602666485	30242	305	244	28	11.475409836065573	2.040427422979376	302|1277|1278|1281|1284|1290|1301|1303|1310|2199|2296|2331|4088|4323|4811|4851|6423|6662|9508|10630|10631|22854|23213|23768|56999|57326|151887|642658	ANXA2|COL1A1|COL1A2|COL3A1|COL4A2|COL5A2|COL11A1|COL12A1|COL19A1|FBLN2|FOXC1|FMOD|SMAD3|MMP14|NID1|NOTCH1|SFRP2|SOX9|ADAMTS3|PDPN|POSTN|NTNG1|SULF1|FLRT2|ADAMTS9|PBXIP1|CCDC80|SCX	-17.326340439140218	0	6	0	0	-20.65802568323656	24.382155334587477
1	-20.54207742556291	GO:0045229	M1	1	0	GO Biological Processes	19	external encapsulating structure organization	19_GO:0009987 cellular process	-20.54207742556291	11.304213168152932	16.365950298064785	30242	307	244	28	11.475409836065573	2.040427422979376	302|1277|1278|1281|1284|1290|1301|1303|1310|2199|2296|2331|4088|4323|4811|4851|6423|6662|9508|10630|10631|22854|23213|23768|56999|57326|151887|642658	ANXA2|COL1A1|COL1A2|COL3A1|COL4A2|COL5A2|COL11A1|COL12A1|COL19A1|FBLN2|FOXC1|FMOD|SMAD3|MMP14|NID1|NOTCH1|SFRP2|SOX9|ADAMTS3|PDPN|POSTN|NTNG1|SULF1|FLRT2|ADAMTS9|PBXIP1|CCDC80|SCX	-17.300337304313874	0	6	0	0	-20.65802568323656	24.382155334587477
1	-13.147245658902557	GO:0030199	M1	1	0	GO Biological Processes	19	collagen fibril organization	19_GO:0009987 cellular process	-13.147245658902557	24.382155334587477	16.486538573164307	30242	61	244	12	4.918032786885246	1.3843626576930426	302|1277|1278|1281|1290|1301|1303|2296|2331|6423|9508|642658	ANXA2|COL1A1|COL1A2|COL3A1|COL5A2|COL11A1|COL12A1|FOXC1|FMOD|SFRP2|ADAMTS3|SCX	-10.482741945256453	0	6	0	0	-20.65802568323656	24.382155334587477
1	-10.792902972876272	GO:0097435	M1	1	0	GO Biological Processes	19	supramolecular fiber organization	19_GO:0009987 cellular process	-10.792902972876272	4.670785252520794	9.13685168115814	30242	743	244	28	11.475409836065573	2.040427422979376	58|302|389|1277|1278|1281|1290|1301|1303|1674|1902|2296|2331|4088|4744|5239|5358|5962|6423|6840|7140|9353|9508|10395|22998|23406|163782|642658	ACTA1|ANXA2|RHOC|COL1A1|COL1A2|COL3A1|COL5A2|COL11A1|COL12A1|DES|LPAR1|FOXC1|FMOD|SMAD3|NEFH|PGM5|PLS3|RDX|SFRP2|SVIL|TNNT3|SLIT2|ADAMTS3|DLC1|LIMCH1|COTL1|KANK4|SCX	-8.396260891641495	0	6	0	0	-20.65802568323656	24.382155334587477
1	-10.694094883937868	GO:0001704	M1	1	0	GO Biological Processes	19	formation of primary germ layer	19_GO:0032502 developmental process	-10.694094883937868	13.31614957322856	12.242772617882121	30242	121	244	13	5.327868852459017	1.4377816170858193	1284|1290|1301|1303|2296|2335|2697|4088|4323|6423|8516|84913|642658	COL4A2|COL5A2|COL11A1|COL12A1|FOXC1|FN1|GJA1|SMAD3|MMP14|SFRP2|ITGA8|ATOH8|SCX	-8.330621165955746	0	6	0	0	-20.65802568323656	24.382155334587477
1	-8.392018605437414	GO:0007369	M1	1	0	GO Biological Processes	19	gastrulation	19_GO:0032502 developmental process	-8.392018605437414	8.709481612760301	9.486042419302102	30242	185	244	13	5.327868852459017	1.4377816170858193	1284|1290|1301|1303|2296|2335|2697|4088|4323|6423|8516|84913|642658	COL4A2|COL5A2|COL11A1|COL12A1|FOXC1|FN1|GJA1|SMAD3|MMP14|SFRP2|ITGA8|ATOH8|SCX	-6.285941086188454	0	6	0	0	-20.65802568323656	24.382155334587477
1	-7.902629972767995	GO:0007492	M1	1	0	GO Biological Processes	19	endoderm development	19_GO:0032502 developmental process	-7.902629972767995	14.486800085160741	10.686843624951917	30242	77	244	9	3.6885245901639343	1.2066197965637844	677|1284|1290|1301|1303|2335|4088|4323|4851	ZFP36L1|COL4A2|COL5A2|COL11A1|COL12A1|FN1|SMAD3|MMP14|NOTCH1	-5.8433679092360435	0	6	0	0	-20.65802568323656	24.382155334587477
1	-5.789527304763996	GO:0035987	M1	1	0	GO Biological Processes	19	endodermal cell differentiation	19_GO:0032502 developmental process	-5.789527304763996	16.52568306010929	9.399871367380312	30242	45	244	6	2.459016393442623	0.9914695123596589	1284|1290|1301|1303|2335|4323	COL4A2|COL5A2|COL11A1|COL12A1|FN1|MMP14	-3.957156653967782	0	6	0	0	-20.65802568323656	24.382155334587477
1	-5.314672174161363	GO:0001706	M1	1	0	GO Biological Processes	19	endoderm formation	19_GO:0032502 developmental process	-5.314672174161363	13.771402550091075	8.47159411596298	30242	54	244	6	2.459016393442623	0.9914695123596589	1284|1290|1301|1303|2335|4323	COL4A2|COL5A2|COL11A1|COL12A1|FN1|MMP14	-3.5500533076319924	0	6	0	0	-20.65802568323656	24.382155334587477
1	-18.005666327900233	GO:0048729	M1	1	0	GO Biological Processes	19	tissue morphogenesis	19_GO:0032502 developmental process	-18.005666327900233	6.863272280664282	13.237925023490078	30242	614	244	34	13.934426229508198	2.216993227254765	58|220|389|1301|1909|2255|2296|2697|3488|4088|4323|4804|4851|5979|6262|6423|6474|6608|6662|6909|7052|8463|8516|8549|9096|9353|10252|10253|10395|10630|23213|23462|340419|642658	ACTA1|ALDH1A3|RHOC|COL11A1|EDNRA|FGF10|FOXC1|GJA1|IGFBP5|SMAD3|MMP14|NGFR|NOTCH1|RET|RYR2|SFRP2|SHOX2|SMO|SOX9|TBX2|TGM2|TEAD2|ITGA8|LGR5|TBX18|SLIT2|SPRY1|SPRY2|DLC1|PDPN|SULF1|HEY1|RSPO2|SCX	-14.888864943259499	0	7	1	1	-18.005666327900233	9.051989316632898
1	-13.987186272862296	GO:0002009	M1	1	0	GO Biological Processes	19	morphogenesis of an epithelium	19_GO:0032502 developmental process	-13.987186272862296	6.63978337236534	11.51512480353414	30242	504	244	27	11.065573770491802	2.0082926993611543	220|389|1909|2255|2697|3488|4088|4323|4804|4851|5979|6262|6423|6608|6662|6909|7052|8463|8549|9096|9353|10252|10253|10395|10630|23213|340419	ALDH1A3|RHOC|EDNRA|FGF10|GJA1|IGFBP5|SMAD3|MMP14|NGFR|NOTCH1|RET|RYR2|SFRP2|SMO|SOX9|TBX2|TGM2|TEAD2|LGR5|TBX18|SLIT2|SPRY1|SPRY2|DLC1|PDPN|SULF1|RSPO2	-11.222567406332924	0	7	0	0	-18.005666327900233	9.051989316632898
1	-10.202655072747199	GO:0048589	M1	1	0	GO Biological Processes	19	developmental growth	19_GO:0040007 growth	-10.202655072747199	4.949785261614204	9.006256004455333	30242	626	244	25	10.245901639344263	1.9413655658773326	677|1382|1848|2255|2296|2335|2697|3481|4088|4851|5764|5915|6423|6608|6662|6909|9353|10252|10253|10631|25937|54796|57556|91584|340419	ZFP36L1|CRABP2|DUSP6|FGF10|FOXC1|FN1|GJA1|IGF2|SMAD3|NOTCH1|PTN|RARB|SFRP2|SMO|SOX9|TBX2|SLIT2|SPRY1|SPRY2|POSTN|WWTR1|BNC2|SEMA6A|PLXNA4|RSPO2	-7.91515746093749	0	7	0	0	-18.005666327900233	9.051989316632898
1	-10.141903346849352	GO:0045596	M1	1	0	GO Biological Processes	19	negative regulation of cell differentiation	19_GO:0048519 negative regulation of biological process	-10.141903346849352	4.718167198713488	8.864234470751091	30242	683	244	26	10.655737704918034	1.975286889783346	677|862|1290|1903|2255|2624|3399|3481|3488|4088|4851|4916|5764|5915|5978|6423|6608|6662|10252|10253|10631|23462|25937|54756|57556|81848	ZFP36L1|RUNX1T1|COL5A2|S1PR3|FGF10|GATA2|ID3|IGF2|IGFBP5|SMAD3|NOTCH1|NTRK3|PTN|RARB|REST|SFRP2|SMO|SOX9|SPRY1|SPRY2|POSTN|HEY1|WWTR1|IL17RD|SEMA6A|SPRY4	-7.85973456854471	0	7	0	0	-18.005666327900233	9.051989316632898
1	-9.704828368878985	GO:0060562	M1	1	0	GO Biological Processes	19	epithelial tube morphogenesis	19_GO:0032502 developmental process	-9.704828368878985	6.864514501891551	9.586532770399428	30242	325	244	18	7.377049180327869	1.6734229956077251	1909|2255|4088|4323|4851|5979|6262|6423|6608|6662|6909|8463|8549|9353|10252|10253|10395|340419	EDNRA|FGF10|SMAD3|MMP14|NOTCH1|RET|RYR2|SFRP2|SMO|SOX9|TBX2|TEAD2|LGR5|SLIT2|SPRY1|SPRY2|DLC1|RSPO2	-7.467887130511721	0	7	0	0	-18.005666327900233	9.051989316632898
1	-9.087263846144	GO:0001763	M1	1	0	GO Biological Processes	19	morphogenesis of a branching structure	19_GO:0032502 developmental process	-9.087263846144	8.853044496487119	9.94762944838135	30242	196	244	14	5.737704918032787	1.4888234353429823	1909|2255|4323|4851|6423|6474|6608|6662|7052|9353|10252|10253|23213|340419	EDNRA|FGF10|MMP14|NOTCH1|SFRP2|SHOX2|SMO|SOX9|TGM2|SLIT2|SPRY1|SPRY2|SULF1|RSPO2	-6.908314554754422	0	7	0	0	-18.005666327900233	9.051989316632898
1	-8.595724508551355	GO:0035265	M1	1	0	GO Biological Processes	19	organ growth	19_GO:0040007 growth	-8.595724508551355	9.051989316632898	9.717099429477127	30242	178	244	13	5.327868852459017	1.4377816170858193	1848|2255|2296|2697|3481|4851|5915|6608|6662|6909|10253|54796|340419	DUSP6|FGF10|FOXC1|GJA1|IGF2|NOTCH1|RARB|SMO|SOX9|TBX2|SPRY2|BNC2|RSPO2	-6.456646729199469	0	7	0	0	-18.005666327900233	9.051989316632898
1	-8.50612081409956	GO:0030855	M1	1	0	GO Biological Processes	19	epithelial cell differentiation	19_GO:0032502 developmental process	-8.50612081409956	4.433406419702725	7.936682714433277	30242	643	244	23	9.426229508196721	1.8705758165782842	677|1903|2118|2255|2296|2494|3399|4088|4851|4852|5764|5915|5962|6608|6662|10252|10253|10630|11167|23462|25937|84913|642658	ZFP36L1|S1PR3|ETV4|FGF10|FOXC1|NR5A2|ID3|SMAD3|NOTCH1|NPY|PTN|RARB|RDX|SMO|SOX9|SPRY1|SPRY2|PDPN|FSTL1|HEY1|WWTR1|ATOH8|SCX	-6.385685144803733	0	7	0	0	-18.005666327900233	9.051989316632898
1	-8.47822190472118	GO:0061138	M1	1	0	GO Biological Processes	19	morphogenesis of a branching epithelium	19_GO:0032502 developmental process	-8.47822190472118	8.85304449648712	9.583543113809691	30242	182	244	13	5.327868852459017	1.4377816170858193	1909|2255|4323|4851|6423|6608|6662|7052|9353|10252|10253|23213|340419	EDNRA|FGF10|MMP14|NOTCH1|SFRP2|SMO|SOX9|TGM2|SLIT2|SPRY1|SPRY2|SULF1|RSPO2	-6.361420520080446	0	7	0	0	-18.005666327900233	9.051989316632898
1	-7.348795688132702	GO:0048754	M1	1	0	GO Biological Processes	19	branching morphogenesis of an epithelial tube	19_GO:0032502 developmental process	-7.348795688132702	9.028932797741831	8.92020474956363	30242	151	244	11	4.508196721311475	1.3282797861827056	1909|2255|4323|4851|6423|6608|6662|9353|10252|10253|340419	EDNRA|FGF10|MMP14|NOTCH1|SFRP2|SMO|SOX9|SLIT2|SPRY1|SPRY2|RSPO2	-5.343144755614635	0	7	0	0	-18.005666327900233	9.051989316632898
1	-6.960293531764208	GO:0060541	M1	1	0	GO Biological Processes	19	respiratory system development	19_GO:0032502 developmental process	-6.960293531764208	7.326657514334167	8.156924555709862	30242	203	244	12	4.918032786885246	1.3843626576930426	220|2255|3488|4323|4851|5764|6662|6678|10252|10253|10630|340419	ALDH1A3|FGF10|IGFBP5|MMP14|NOTCH1|PTN|SOX9|SPARC|SPRY1|SPRY2|PDPN|RSPO2	-4.994759822454124	0	7	0	0	-18.005666327900233	9.051989316632898
1	-6.645321948579012	GO:0030324	M1	1	0	GO Biological Processes	19	lung development	19_GO:0032502 developmental process	-6.645321948579012	7.702648883949245	8.065835037552505	30242	177	244	11	4.508196721311475	1.3282797861827056	2255|3488|4323|4851|5764|6662|6678|10252|10253|10630|340419	FGF10|IGFBP5|MMP14|NOTCH1|PTN|SOX9|SPARC|SPRY1|SPRY2|PDPN|RSPO2	-4.721180924427153	0	7	0	0	-18.005666327900233	9.051989316632898
1	-6.54772642878151	GO:0030323	M1	1	0	GO Biological Processes	19	respiratory tube development	19_GO:0032502 developmental process	-6.54772642878151	7.532424599221085	7.9498478715438265	30242	181	244	11	4.508196721311475	1.3282797861827056	2255|3488|4323|4851|5764|6662|6678|10252|10253|10630|340419	FGF10|IGFBP5|MMP14|NOTCH1|PTN|SOX9|SPARC|SPRY1|SPRY2|PDPN|RSPO2	-4.63277716534088	0	7	0	0	-18.005666327900233	9.051989316632898
1	-5.077761101209457	GO:2000027	M1	1	0	GO Biological Processes	19	regulation of animal organ morphogenesis	19_GO:0032502 developmental process	-5.077761101209457	7.93232786885246	7.0044668404850166	30242	125	244	8	3.278688524590164	1.1400299356468908	2255|4804|6423|6608|6662|10252|23213|340419	FGF10|NGFR|SFRP2|SMO|SOX9|SPRY1|SULF1|RSPO2	-3.3456714595070056	0	7	0	0	-18.005666327900233	9.051989316632898
1	-17.639197405555514	GO:0001501	M1	1	0	GO Biological Processes	19	skeletal system development	19_GO:0032502 developmental process	-17.639197405555514	7.578345782002781	13.472045563437241	30242	507	244	31	12.704918032786885	2.1319936612365162	302|633|1009|1277|1278|1281|1290|1301|1310|1462|2260|2296|2697|3373|3481|4088|4188|4256|4323|5358|5915|6423|6474|6662|7052|7076|23213|57326|116039|340419|642658	ANXA2|BGN|CDH11|COL1A1|COL1A2|COL3A1|COL5A2|COL11A1|COL19A1|VCAN|FGFR1|FOXC1|GJA1|HYAL1|IGF2|SMAD3|MDFI|MGP|MMP14|PLS3|RARB|SFRP2|SHOX2|SOX9|TGM2|TIMP1|SULF1|PBXIP1|OSR2|RSPO2|SCX	-14.557158127173992	0	8	1	1	-17.639197405555514	19.99074563722898
1	-11.471550438370269	GO:0061448	M1	1	0	GO Biological Processes	19	connective tissue development	19_GO:0032502 developmental process	-11.471550438370269	8.783335484703755	11.23455033316203	30242	254	244	18	7.377049180327869	1.6734229956077251	633|1277|1301|1958|3373|4088|4256|4851|5915|6423|6474|6662|7076|23213|57326|116039|340419|642658	BGN|COL1A1|COL11A1|EGR1|HYAL1|SMAD3|MGP|NOTCH1|RARB|SFRP2|SHOX2|SOX9|TIMP1|SULF1|PBXIP1|OSR2|RSPO2|SCX	-9.007961567504879	0	8	0	0	-17.639197405555514	19.99074563722898
1	-11.389341423188615	GO:0051216	M1	1	0	GO Biological Processes	19	cartilage development	19_GO:0032502 developmental process	-11.389341423188615	10.437273511647973	11.768835411631986	30242	190	244	16	6.557377049180328	1.5846840083639415	633|1277|1301|3373|4088|4256|5915|6423|6474|6662|7076|23213|57326|116039|340419|642658	BGN|COL1A1|COL11A1|HYAL1|SMAD3|MGP|RARB|SFRP2|SHOX2|SOX9|TIMP1|SULF1|PBXIP1|OSR2|RSPO2|SCX	-8.941546819506456	0	8	0	0	-17.639197405555514	19.99074563722898
1	-9.843825059347099	GO:0060348	M1	1	0	GO Biological Processes	19	bone development	19_GO:0032502 developmental process	-9.843825059347099	9.068972411035585	10.454751648909935	30242	205	244	15	6.147540983606557	1.5377248445689642	302|633|1277|2296|2697|4323|5358|5915|6423|6474|6662|7052|23213|116039|642658	ANXA2|BGN|COL1A1|FOXC1|GJA1|MMP14|PLS3|RARB|SFRP2|SHOX2|SOX9|TGM2|SULF1|OSR2|SCX	-7.582340879902308	0	8	0	0	-17.639197405555514	19.99074563722898
1	-9.414336756912252	GO:0048705	M1	1	0	GO Biological Processes	19	skeletal system morphogenesis	19_GO:0032502 developmental process	-9.414336756912252	8.450633383010432	10.003029761253144	30242	220	244	15	6.147540983606557	1.5377248445689642	1277|1301|2260|2296|3373|4088|4188|4256|4323|5915|6423|6474|6662|116039|642658	COL1A1|COL11A1|FGFR1|FOXC1|HYAL1|SMAD3|MDFI|MGP|MMP14|RARB|SFRP2|SHOX2|SOX9|OSR2|SCX	-7.213989320821444	0	8	0	0	-17.639197405555514	19.99074563722898
1	-7.250358562977573	GO:0048706	M1	1	0	GO Biological Processes	19	embryonic skeletal system development	19_GO:0032502 developmental process	-7.250358562977573	10.243191979406584	9.1881230407664	30242	121	244	10	4.098360655737705	1.2691799106233133	1277|1301|3373|4088|4188|4323|6474|23213|116039|642658	COL1A1|COL11A1|HYAL1|SMAD3|MDFI|MMP14|SHOX2|SULF1|OSR2|SCX	-5.250275584698449	0	8	0	0	-17.639197405555514	19.99074563722898
1	-7.17584183433878	GO:0060349	M1	1	0	GO Biological Processes	19	bone morphogenesis	19_GO:0032502 developmental process	-7.17584183433878	11.994447382337388	9.576906786983258	30242	93	244	9	3.6885245901639343	1.2066197965637844	1277|2296|4323|5915|6423|6474|6662|116039|642658	COL1A1|FOXC1|MMP14|RARB|SFRP2|SHOX2|SOX9|OSR2|SCX	-5.19470305169812	0	8	0	0	-17.639197405555514	19.99074563722898
1	-6.646908944590324	GO:0002062	M1	1	0	GO Biological Processes	19	chondrocyte differentiation	19_GO:0032502 developmental process	-6.646908944590324	10.425080435115673	8.808220805351755	30242	107	244	9	3.6885245901639343	1.2066197965637844	1301|4088|5915|6423|6474|6662|23213|116039|642658	COL11A1|SMAD3|RARB|SFRP2|SHOX2|SOX9|SULF1|OSR2|SCX	-4.721180924427153	0	8	0	0	-17.639197405555514	19.99074563722898
1	-6.581952561903233	GO:0060350	M1	1	0	GO Biological Processes	19	endochondral bone morphogenesis	19_GO:0032502 developmental process	-6.581952561903233	16.066636308439584	9.994080681218586	30242	54	244	7	2.8688524590163933	1.0686572919622443	1277|2296|4323|5915|6474|6662|642658	COL1A1|FOXC1|MMP14|RARB|SHOX2|SOX9|SCX	-4.664723532167703	0	8	0	0	-17.639197405555514	19.99074563722898
1	-5.32811730888126	GO:0002063	M1	1	0	GO Biological Processes	19	chondrocyte development	19_GO:0032502 developmental process	-5.32811730888126	19.99074563722898	9.540851806169131	30242	31	244	5	2.0491803278688523	0.9069831382087102	1301|6423|6474|6662|23213	COL11A1|SFRP2|SHOX2|SOX9|SULF1	-3.5602694722216905	0	8	0	0	-17.639197405555514	19.99074563722898
1	-4.938926762487487	GO:0048704	M1	1	0	GO Biological Processes	19	embryonic skeletal system morphogenesis	19_GO:0032502 developmental process	-4.938926762487487	9.229769794209973	7.207243539460303	30242	94	244	7	2.8688524590163933	1.0686572919622443	1301|3373|4088|4188|4323|6474|116039	COL11A1|HYAL1|SMAD3|MDFI|MMP14|SHOX2|OSR2	-3.2258330516509663	0	8	0	0	-17.639197405555514	19.99074563722898
1	-4.017405715290031	GO:0060351	M1	1	0	GO Biological Processes	19	cartilage development involved in endochondral bone morphogenesis	19_GO:0032502 developmental process	-4.017405715290031	16.52568306010929	7.673057319326878	30242	30	244	4	1.639344262295082	0.8129257437384667	1277|5915|6474|6662	COL1A1|RARB|SHOX2|SOX9	-2.4405164152284153	0	8	0	0	-17.639197405555514	19.99074563722898
1	-3.5012583499451466	GO:0061035	M1	1	0	GO Biological Processes	19	regulation of cartilage development	19_GO:0032502 developmental process	-3.5012583499451466	8.489220750056141	5.777825766588771	30242	73	244	5	2.0491803278688523	0.9069831382087102	4088|5915|6474|6662|642658	SMAD3|RARB|SHOX2|SOX9|SCX	-2.0016321079901203	0	8	0	0	-17.639197405555514	19.99074563722898
1	-3.0209818143904252	GO:0032330	M1	1	0	GO Biological Processes	19	regulation of chondrocyte differentiation	19_GO:0032502 developmental process	-3.0209818143904252	9.18093503339405	5.426620985451766	30242	54	244	4	1.639344262295082	0.8129257437384667	4088|5915|6474|6662	SMAD3|RARB|SHOX2|SOX9	-1.6113138611299282	0	8	0	0	-17.639197405555514	19.99074563722898
1	-2.9296393453182694	GO:0003416	M1	1	0	GO Biological Processes	19	endochondral bone growth	19_GO:0040007 growth	-2.9296393453182694	14.30107187894073	6.119298876085558	30242	26	244	3	1.2295081967213115	0.7054795173866898	5915|6662|54796	RARB|SOX9|BNC2	-1.5343737929122963	0	8	0	0	-17.639197405555514	19.99074563722898
1	-2.789583665101002	GO:0098868	M1	1	0	GO Biological Processes	19	bone growth	19_GO:0040007 growth	-2.789583665101002	12.821650650084793	5.744166654573366	30242	29	244	3	1.2295081967213115	0.7054795173866898	5915|6662|54796	RARB|SOX9|BNC2	-1.420323554581636	0	8	0	0	-17.639197405555514	19.99074563722898
1	-2.704777109803304	GO:0048566	M1	1	0	GO Biological Processes	19	embryonic digestive tract development	19_GO:0032502 developmental process	-2.704777109803304	11.994447382337388	5.523553164756675	30242	31	244	3	1.2295081967213115	0.7054795173866898	2255|5915|6474	FGF10|RARB|SHOX2	-1.352649901738107	0	8	0	0	-17.639197405555514	19.99074563722898
1	-17.174165255607512	GO:0050673	M1	1	0	GO Biological Processes	19	epithelial cell proliferation	19_GO:0009987 cellular process	-17.174165255607512	8.02307157494145	13.506677542095874	30242	448	244	29	11.885245901639344	2.0717315953971456	677|1960|2255|2260|2277|2624|2697|3373|3481|3488|4088|4323|4804|4851|5176|5764|5796|6423|6608|6662|6678|6778|6934|7432|8549|23213|54959|84913|116039	ZFP36L1|EGR3|FGF10|FGFR1|VEGFD|GATA2|GJA1|HYAL1|IGF2|IGFBP5|SMAD3|MMP14|NGFR|NOTCH1|SERPINF1|PTN|PTPRK|SFRP2|SMO|SOX9|SPARC|STAT6|TCF7L2|VIP|LGR5|SULF1|ODAM|ATOH8|OSR2	-14.154273883974835	0	9	1	1	-17.174165255607512	8.981349489189832
1	-14.747090626449824	GO:0050678	M1	1	0	GO Biological Processes	19	regulation of epithelial cell proliferation	19_GO:0050789 regulation of biological process	-14.747090626449824	7.9450399327448515	12.449937496231362	30242	390	244	25	10.245901639344263	1.9413655658773326	677|1960|2255|2260|2277|2624|2697|3373|3481|4088|4804|4851|5176|5764|5796|6423|6608|6662|6678|6934|7432|23213|54959|84913|116039	ZFP36L1|EGR3|FGF10|FGFR1|VEGFD|GATA2|GJA1|HYAL1|IGF2|SMAD3|NGFR|NOTCH1|SERPINF1|PTN|PTPRK|SFRP2|SMO|SOX9|SPARC|TCF7L2|VIP|SULF1|ODAM|ATOH8|OSR2	-11.926033001811223	0	9	0	0	-17.174165255607512	8.981349489189832
1	-9.784514016694141	GO:0050679	M1	1	0	GO Biological Processes	19	positive regulation of epithelial cell proliferation	19_GO:0048518 positive regulation of biological process	-9.784514016694141	8.981349489189832	10.391889489373684	30242	207	244	15	6.147540983606557	1.5377248445689642	1960|2255|2260|2277|2624|3373|3481|4851|5764|6608|6662|6934|7432|54959|116039	EGR3|FGF10|FGFR1|VEGFD|GATA2|HYAL1|IGF2|NOTCH1|PTN|SMO|SOX9|TCF7L2|VIP|ODAM|OSR2	-7.537921392650696	0	9	0	0	-17.174165255607512	8.981349489189832
1	-7.030853827362689	GO:0001935	M1	1	0	GO Biological Processes	19	endothelial cell proliferation	19_GO:0009987 cellular process	-7.030853827362689	7.43655737704918	8.236658476118652	30242	200	244	12	4.918032786885246	1.3843626576930426	1960|2260|2277|2624|2697|3481|4323|4804|6678|7432|23213|84913	EGR3|FGFR1|VEGFD|GATA2|GJA1|IGF2|MMP14|NGFR|SPARC|VIP|SULF1|ATOH8	-5.057587667821914	0	9	0	0	-17.174165255607512	8.981349489189832
1	-6.452600080952649	GO:0001936	M1	1	0	GO Biological Processes	19	regulation of endothelial cell proliferation	19_GO:0050789 regulation of biological process	-6.452600080952649	7.369561364643332	7.8373530585178965	30242	185	244	11	4.508196721311475	1.3282797861827056	1960|2260|2277|2624|2697|3481|4804|6678|7432|23213|84913	EGR3|FGFR1|VEGFD|GATA2|GJA1|IGF2|NGFR|SPARC|VIP|SULF1|ATOH8	-4.555470526673997	0	9	0	0	-17.174165255607512	8.981349489189832
1	-3.537868355048927	GO:0001938	M1	1	0	GO Biological Processes	19	positive regulation of endothelial cell proliferation	19_GO:0048518 positive regulation of biological process	-3.537868355048927	6.699601240584847	5.425578180229164	30242	111	244	6	2.459016393442623	0.9914695123596589	1960|2260|2277|2624|3481|7432	EGR3|FGFR1|VEGFD|GATA2|IGF2|VIP	-2.0338508271279294	0	9	0	0	-17.174165255607512	8.981349489189832
1	-16.422912322295872	GO:0001667	M1	1	0	GO Biological Processes	19	ameboidal-type cell migration	19_GO:0040011 locomotion	-16.422912322295872	7.519531517936757	12.957807578666827	30242	478	244	29	11.885245901639344	2.0717315953971456	493|1634|1908|1948|1960|2255|2260|2335|2624|2697|3315|3373|4223|4851|5176|5764|5979|6608|6662|6678|7076|7162|9353|10769|11167|25960|56999|57556|84913	ATP2B4|DCN|EDN3|EFNB2|EGR3|FGF10|FGFR1|FN1|GATA2|GJA1|HSPB1|HYAL1|MEOX2|NOTCH1|SERPINF1|PTN|RET|SMO|SOX9|SPARC|TIMP1|TPBG|SLIT2|PLK2|FSTL1|ADGRA2|ADAMTS9|SEMA6A|ATOH8	-13.457378612985787	0	10	1	1	-16.422912322295872	15.49282786885246
1	-12.43800519962709	GO:0090130	M1	1	0	GO Biological Processes	19	tissue migration	19_GO:0032501 multicellular organismal process	-12.43800519962709	7.429803010675839	11.176956989256729	30242	367	244	22	9.01639344262295	1.8335936156456698	58|493|1634|1948|1960|2255|2260|2624|3315|3373|4223|4851|5176|5764|6662|6678|9353|10769|11167|25960|56999|84913	ACTA1|ATP2B4|DCN|EFNB2|EGR3|FGF10|FGFR1|GATA2|HSPB1|HYAL1|MEOX2|NOTCH1|SERPINF1|PTN|SOX9|SPARC|SLIT2|PLK2|FSTL1|ADGRA2|ADAMTS9|ATOH8	-9.834456773321477	0	10	0	0	-16.422912322295872	15.49282786885246
1	-11.69008645898732	GO:0010631	M1	1	0	GO Biological Processes	19	epithelial cell migration	19_GO:0040011 locomotion	-11.69008645898732	7.250125576510343	10.744116454186592	30242	359	244	21	8.60655737704918	1.7954666362500882	493|1634|1948|1960|2255|2260|2624|3315|3373|4223|4851|5176|5764|6662|6678|9353|10769|11167|25960|56999|84913	ATP2B4|DCN|EFNB2|EGR3|FGF10|FGFR1|GATA2|HSPB1|HYAL1|MEOX2|NOTCH1|SERPINF1|PTN|SOX9|SPARC|SLIT2|PLK2|FSTL1|ADGRA2|ADAMTS9|ATOH8	-9.184299908327475	0	10	0	0	-16.422912322295872	15.49282786885246
1	-11.62125836177153	GO:0090132	M1	1	0	GO Biological Processes	19	epithelium migration	19_GO:0032501 multicellular organismal process	-11.62125836177153	7.190041662892854	10.68573494922829	30242	362	244	21	8.60655737704918	1.7954666362500882	493|1634|1948|1960|2255|2260|2624|3315|3373|4223|4851|5176|5764|6662|6678|9353|10769|11167|25960|56999|84913	ATP2B4|DCN|EFNB2|EGR3|FGF10|FGFR1|GATA2|HSPB1|HYAL1|MEOX2|NOTCH1|SERPINF1|PTN|SOX9|SPARC|SLIT2|PLK2|FSTL1|ADGRA2|ADAMTS9|ATOH8	-9.12424573541919	0	10	0	0	-16.422912322295872	15.49282786885246
1	-10.739113971851319	GO:0043542	M1	1	0	GO Biological Processes	19	endothelial cell migration	19_GO:0040011 locomotion	-10.739113971851319	7.9393851000525055	10.540053948361383	30242	281	244	18	7.377049180327869	1.6734229956077251	493|1634|1948|1960|2260|2624|3315|4223|4851|5176|5764|6678|9353|10769|11167|25960|56999|84913	ATP2B4|DCN|EFNB2|EGR3|FGFR1|GATA2|HSPB1|MEOX2|NOTCH1|SERPINF1|PTN|SPARC|SLIT2|PLK2|FSTL1|ADGRA2|ADAMTS9|ATOH8	-8.36267527670483	0	10	0	0	-16.422912322295872	15.49282786885246
1	-10.439257468257269	GO:0010632	M1	1	0	GO Biological Processes	19	regulation of epithelial cell migration	19_GO:0040011 locomotion	-10.439257468257269	7.614222570357522	10.260494433008331	30242	293	244	18	7.377049180327869	1.6734229956077251	493|1634|2255|2260|2624|3315|3373|4223|4851|5176|5764|6662|6678|9353|10769|25960|56999|84913	ATP2B4|DCN|FGF10|FGFR1|GATA2|HSPB1|HYAL1|MEOX2|NOTCH1|SERPINF1|PTN|SOX9|SPARC|SLIT2|PLK2|ADGRA2|ADAMTS9|ATOH8	-8.13536944025939	0	10	0	0	-16.422912322295872	15.49282786885246
1	-9.06849998587855	GO:0010594	M1	1	0	GO Biological Processes	19	regulation of endothelial cell migration	19_GO:0040011 locomotion	-9.06849998587855	7.9791388165763735	9.644969802332218	30242	233	244	15	6.147540983606557	1.5377248445689642	493|1634|2260|2624|3315|4223|4851|5176|5764|6678|9353|10769|25960|56999|84913	ATP2B4|DCN|FGFR1|GATA2|HSPB1|MEOX2|NOTCH1|SERPINF1|PTN|SPARC|SLIT2|PLK2|ADGRA2|ADAMTS9|ATOH8	-6.8937066542601295	0	10	0	0	-16.422912322295872	15.49282786885246
1	-8.307403122754252	GO:0002040	M1	1	0	GO Biological Processes	19	sprouting angiogenesis	19_GO:0032502 developmental process	-8.307403122754252	8.570500523194978	9.390726978575792	30242	188	244	13	5.327868852459017	1.4377816170858193	1948|1960|2277|2624|4223|4804|4851|9353|10769|23670|25960|56999|57556	EFNB2|EGR3|VEGFD|GATA2|MEOX2|NGFR|NOTCH1|SLIT2|PLK2|CEMIP2|ADGRA2|ADAMTS9|SEMA6A	-6.225363844372731	0	10	0	0	-16.422912322295872	15.49282786885246
1	-5.715941005470418	GO:0010634	M1	1	0	GO Biological Processes	19	positive regulation of epithelial cell migration	19_GO:0040011 locomotion	-5.715941005470418	7.002408076317495	7.223179105739413	30242	177	244	10	4.098360655737705	1.2691799106233133	2255|2260|2624|3315|3373|6662|6678|10769|25960|84913	FGF10|FGFR1|GATA2|HSPB1|HYAL1|SOX9|SPARC|PLK2|ADGRA2|ATOH8	-3.8873142958080784	0	10	0	0	-16.422912322295872	15.49282786885246
1	-5.715941005470418	GO:0043534	M1	1	0	GO Biological Processes	19	blood vessel endothelial cell migration	19_GO:0040011 locomotion	-5.715941005470418	7.002408076317495	7.223179105739413	30242	177	244	10	4.098360655737705	1.2691799106233133	493|1948|1960|2260|2624|3315|4223|4851|9353|10769	ATP2B4|EFNB2|EGR3|FGFR1|GATA2|HSPB1|MEOX2|NOTCH1|SLIT2|PLK2	-3.8873142958080784	0	10	0	0	-16.422912322295872	15.49282786885246
1	-4.938926762487487	GO:0002042	M1	1	0	GO Biological Processes	19	cell migration involved in sprouting angiogenesis	19_GO:0040011 locomotion	-4.938926762487487	9.229769794209973	7.207243539460303	30242	94	244	7	2.8688524590163933	1.0686572919622443	1948|1960|2624|4223|4851|9353|10769	EFNB2|EGR3|GATA2|MEOX2|NOTCH1|SLIT2|PLK2	-3.2258330516509663	0	10	0	0	-16.422912322295872	15.49282786885246
1	-3.9493673507391196	GO:0010595	M1	1	0	GO Biological Processes	19	positive regulation of endothelial cell migration	19_GO:0040011 locomotion	-3.9493673507391196	6.474614631759236	5.728116420524765	30242	134	244	7	2.8688524590163933	1.0686572919622443	2260|2624|3315|6678|10769|25960|84913	FGFR1|GATA2|HSPB1|SPARC|PLK2|ADGRA2|ATOH8	-2.38279431915348	0	10	0	0	-16.422912322295872	15.49282786885246
1	-3.9049127665847085	GO:0035767	M1	1	0	GO Biological Processes	19	endothelial cell chemotaxis	19_GO:0040011 locomotion	-3.9049127665847085	15.49282786885246	7.397749094838389	30242	32	244	4	1.639344262295082	0.8129257437384667	1960|2260|3315|4851	EGR3|FGFR1|HSPB1|NOTCH1	-2.3474193928509877	0	10	0	0	-16.422912322295872	15.49282786885246
1	-3.611020658005586	GO:0043535	M1	1	0	GO Biological Processes	19	regulation of blood vessel endothelial cell migration	19_GO:0040011 locomotion	-3.611020658005586	5.707883951682484	5.247872632176453	30242	152	244	7	2.8688524590163933	1.0686572919622443	493|2260|2624|3315|4223|4851|10769	ATP2B4|FGFR1|GATA2|HSPB1|MEOX2|NOTCH1|PLK2	-2.0917316369420944	0	10	0	0	-16.422912322295872	15.49282786885246
1	-3.0332374476105732	GO:2001026	M1	1	0	GO Biological Processes	19	regulation of endothelial cell chemotaxis	19_GO:0040011 locomotion	-3.0332374476105732	15.492827868852459	6.405790534870375	30242	24	244	3	1.2295081967213115	0.7054795173866898	2260|3315|4851	FGFR1|HSPB1|NOTCH1	-1.6211583961949498	0	10	0	0	-16.422912322295872	15.49282786885246
1	-2.4522771254152733	GO:0043536	M1	1	0	GO Biological Processes	19	positive regulation of blood vessel endothelial cell migration	19_GO:0040011 locomotion	-2.4522771254152733	6.438577815626997	4.3094900414285755	30242	77	244	4	1.639344262295082	0.8129257437384667	2260|2624|3315|10769	FGFR1|GATA2|HSPB1|PLK2	-1.1461562159851035	0	10	0	0	-16.422912322295872	15.49282786885246
1	-2.4321292947707605	GO:0090049	M1	1	0	GO Biological Processes	19	regulation of cell migration involved in sprouting angiogenesis	19_GO:0040011 locomotion	-2.4321292947707605	6.356031946195881	4.27162216015968	30242	78	244	4	1.639344262295082	0.8129257437384667	2624|4223|4851|10769	GATA2|MEOX2|NOTCH1|PLK2	-1.1282412667728825	0	10	0	0	-16.422912322295872	15.49282786885246
1	-16.219957589954934	GO:0001503	M1	1	0	GO Biological Processes	19	ossification	19_GO:0032501 multicellular organismal process	-16.219957589954934	8.182031343941642	13.18886196554052	30242	409	244	27	11.065573770491802	2.0082926993611543	1009|1277|1278|1290|1301|1462|2296|3399|3481|3488|4088|4256|4323|4851|5764|5978|6423|6474|6608|6662|6678|9260|9902|25937|116039|340419|642658	CDH11|COL1A1|COL1A2|COL5A2|COL11A1|VCAN|FOXC1|ID3|IGF2|IGFBP5|SMAD3|MGP|MMP14|NOTCH1|PTN|REST|SFRP2|SHOX2|SMO|SOX9|SPARC|PDLIM7|MRC2|WWTR1|OSR2|RSPO2|SCX	-13.302728560219405	0	11	1	1	-16.219957589954934	8.62209550962224
1	-10.135415074694595	GO:0001649	M1	1	0	GO Biological Processes	19	osteoblast differentiation	19_GO:0032502 developmental process	-10.135415074694595	8.62209550962224	10.464962403718484	30242	230	244	16	6.557377049180328	1.5846840083639415	1277|1462|3399|3481|3488|4088|4851|5978|6423|6474|6608|6662|9260|9902|25937|340419	COL1A1|VCAN|ID3|IGF2|IGFBP5|SMAD3|NOTCH1|REST|SFRP2|SHOX2|SMO|SOX9|PDLIM7|MRC2|WWTR1|RSPO2	-7.858510536382311	0	11	0	0	-16.219957589954934	8.62209550962224
1	-5.87295569215833	GO:0045667	M1	1	0	GO Biological Processes	19	regulation of osteoblast differentiation	19_GO:0032502 developmental process	-5.87295569215833	8.450633383010432	7.736982573612591	30242	132	244	9	3.6885245901639343	1.2066197965637844	3399|3488|4088|4851|5978|6423|6662|9260|25937	ID3|IGFBP5|SMAD3|NOTCH1|REST|SFRP2|SOX9|PDLIM7|WWTR1	-4.034907908470426	0	11	0	0	-16.219957589954934	8.62209550962224
1	-15.648213301941219	GO:0040017	M1	1	0	GO Biological Processes	19	positive regulation of locomotion	19_GO:0040011 locomotion	-15.648213301941219	6.435881593761156	12.098409030102388	30242	597	244	31	12.704918032786885	2.1319936612365162	389|1277|1908|2255|2260|2277|2335|2624|3315|3373|3488|4088|4323|4851|4916|5764|5962|5979|6608|6662|6678|6809|7162|9353|10253|10630|10631|10769|25960|57556|84913	RHOC|COL1A1|EDN3|FGF10|FGFR1|VEGFD|FN1|GATA2|HSPB1|HYAL1|IGFBP5|SMAD3|MMP14|NOTCH1|NTRK3|PTN|RDX|RET|SMO|SOX9|SPARC|STX3|TPBG|SLIT2|SPRY2|PDPN|POSTN|PLK2|ADGRA2|SEMA6A|ATOH8	-12.753260666916841	0	12	1	1	-15.648213301941219	9.669282641553307
1	-13.945021774465754	GO:0051272	M1	1	0	GO Biological Processes	19	positive regulation of cellular component movement	19_GO:0048518 positive regulation of biological process	-13.945021774465754	6.0409009505441515	11.200131121493142	30242	595	244	29	11.885245901639344	2.0717315953971456	389|487|1277|1908|2255|2260|2277|2335|2624|3315|3373|3488|4088|4323|4851|4916|5764|5962|5979|6608|6662|6678|10253|10630|10631|10769|25960|57556|84913	RHOC|ATP2A1|COL1A1|EDN3|FGF10|FGFR1|VEGFD|FN1|GATA2|HSPB1|HYAL1|IGFBP5|SMAD3|MMP14|NOTCH1|NTRK3|PTN|RDX|RET|SMO|SOX9|SPARC|SPRY2|PDPN|POSTN|PLK2|ADGRA2|SEMA6A|ATOH8	-11.196197175119615	0	12	0	0	-15.648213301941219	9.669282641553307
1	-13.805269012664722	GO:0030335	M1	1	0	GO Biological Processes	19	positive regulation of cell migration	19_GO:0040011 locomotion	-13.805269012664722	6.230508873649821	11.236986291317177	30242	557	244	28	11.475409836065573	2.040427422979376	389|1277|1908|2255|2260|2277|2335|2624|3315|3373|3488|4088|4323|4851|4916|5764|5962|5979|6608|6662|6678|10253|10630|10631|10769|25960|57556|84913	RHOC|COL1A1|EDN3|FGF10|FGFR1|VEGFD|FN1|GATA2|HSPB1|HYAL1|IGFBP5|SMAD3|MMP14|NOTCH1|NTRK3|PTN|RDX|RET|SMO|SOX9|SPARC|SPRY2|PDPN|POSTN|PLK2|ADGRA2|SEMA6A|ATOH8	-11.086407636696025	0	12	0	0	-15.648213301941219	9.669282641553307
1	-13.316086982502465	GO:2000147	M1	1	0	GO Biological Processes	19	positive regulation of cell motility	19_GO:0040011 locomotion	-13.316086982502465	5.952647414447599	10.89031077491453	30242	583	244	28	11.475409836065573	2.040427422979376	389|1277|1908|2255|2260|2277|2335|2624|3315|3373|3488|4088|4323|4851|4916|5764|5962|5979|6608|6662|6678|10253|10630|10631|10769|25960|57556|84913	RHOC|COL1A1|EDN3|FGF10|FGFR1|VEGFD|FN1|GATA2|HSPB1|HYAL1|IGFBP5|SMAD3|MMP14|NOTCH1|NTRK3|PTN|RDX|RET|SMO|SOX9|SPARC|SPRY2|PDPN|POSTN|PLK2|ADGRA2|SEMA6A|ATOH8	-10.629425581067377	0	12	0	0	-15.648213301941219	9.669282641553307
1	-10.500804324215332	GO:0006935	M1	1	0	GO Biological Processes	19	chemotaxis	19_GO:0040011 locomotion	-10.500804324215332	5.113144511172429	9.224595347126222	30242	606	244	25	10.245901639344263	1.9413655658773326	1902|1908|1948|1960|2042|2255|2260|2277|3315|4088|4804|4851|4916|5764|5979|6608|6809|7162|7412|9353|23768|25960|56956|57556|91584	LPAR1|EDN3|EFNB2|EGR3|EPHA3|FGF10|FGFR1|VEGFD|HSPB1|SMAD3|NGFR|NOTCH1|NTRK3|PTN|RET|SMO|STX3|TPBG|VCAM1|SLIT2|FLRT2|ADGRA2|LHX9|SEMA6A|PLXNA4	-8.185635285807766	0	12	0	0	-15.648213301941219	9.669282641553307
1	-10.45531531807181	GO:0042330	M1	1	0	GO Biological Processes	19	taxis	19_GO:0040011 locomotion	-10.45531531807181	5.087956607176506	9.191236685880705	30242	609	244	25	10.245901639344263	1.9413655658773326	1902|1908|1948|1960|2042|2255|2260|2277|3315|4088|4804|4851|4916|5764|5979|6608|6809|7162|7412|9353|23768|25960|56956|57556|91584	LPAR1|EDN3|EFNB2|EGR3|EPHA3|FGF10|FGFR1|VEGFD|HSPB1|SMAD3|NGFR|NOTCH1|NTRK3|PTN|RET|SMO|STX3|TPBG|VCAM1|SLIT2|FLRT2|ADGRA2|LHX9|SEMA6A|PLXNA4	-8.145823412555933	0	12	0	0	-15.648213301941219	9.669282641553307
1	-10.335958791437985	GO:0050920	M1	1	0	GO Biological Processes	19	regulation of chemotaxis	19_GO:0040011 locomotion	-10.335958791437985	8.892744247592443	10.669134457656137	30242	223	244	16	6.557377049180328	1.5846840083639415	1908|1948|2255|2260|2277|3315|4088|4851|4916|5764|6809|7162|9353|25960|57556|91584	EDN3|EFNB2|FGF10|FGFR1|VEGFD|HSPB1|SMAD3|NOTCH1|NTRK3|PTN|STX3|TPBG|SLIT2|ADGRA2|SEMA6A|PLXNA4	-8.04306614774157	0	12	0	0	-15.648213301941219	9.669282641553307
1	-7.657223554776676	GO:0050921	M1	1	0	GO Biological Processes	19	positive regulation of chemotaxis	19_GO:0040011 locomotion	-7.657223554776676	9.669282641553307	9.305700988843773	30242	141	244	11	4.508196721311475	1.3282797861827056	1908|2255|2260|2277|3315|4088|4916|5764|6809|7162|9353	EDN3|FGF10|FGFR1|VEGFD|HSPB1|SMAD3|NTRK3|PTN|STX3|TPBG|SLIT2	-5.634427192500592	0	12	0	0	-15.648213301941219	9.669282641553307
1	-4.953675988994582	GO:0032103	M1	1	0	GO Biological Processes	19	positive regulation of response to external stimulus	19_GO:0048518 positive regulation of biological process	-4.953675988994582	4.063692555764579	5.750274126837634	30242	427	244	14	5.737704918032787	1.4888234353429823	1908|2255|2260|2277|3315|4088|4852|4916|5733|5764|6809|7052|7162|9353	EDN3|FGF10|FGFR1|VEGFD|HSPB1|SMAD3|NPY|NTRK3|PTGER3|PTN|STX3|TGM2|TPBG|SLIT2	-3.236259853900067	0	12	0	0	-15.648213301941219	9.669282641553307
1	-4.302736219672207	GO:0060326	M1	1	0	GO Biological Processes	19	cell chemotaxis	19_GO:0040011 locomotion	-4.302736219672207	4.383822676717094	5.409710374465357	30242	311	244	11	4.508196721311475	1.3282797861827056	1902|1908|1960|2260|2277|3315|4851|5764|7162|7412|9353	LPAR1|EDN3|EGR3|FGFR1|VEGFD|HSPB1|NOTCH1|PTN|TPBG|VCAM1|SLIT2	-2.677296528865746	0	12	0	0	-15.648213301941219	9.669282641553307
1	-14.742431111797313	GO:0007423	M1	1	0	GO Biological Processes	19	sensory organ development	19_GO:0032502 developmental process	-14.742431111797313	6.4879712374977805	11.757718957603025	30242	554	244	29	11.885245901639344	2.0717315953971456	220|493|1290|1301|2070|2255|2296|2624|4088|4851|4915|4916|5176|5764|5915|5979|6662|6678|6909|8549|9096|10252|10253|10586|10763|54796|116039|340784|348980	ALDH1A3|ATP2B4|COL5A2|COL11A1|EYA4|FGF10|FOXC1|GATA2|SMAD3|NOTCH1|NTRK2|NTRK3|SERPINF1|PTN|RARB|RET|SOX9|SPARC|TBX2|LGR5|TBX18|SPRY1|SPRY2|MAB21L2|NES|BNC2|OSR2|HMX3|HCN1	-11.926033001811223	0	13	1	1	-14.742431111797313	30.985655737704917
1	-9.638996813965898	GO:0001654	M1	1	0	GO Biological Processes	19	eye development	19_GO:0032502 developmental process	-9.638996813965898	6.3474658654058596	9.346670479961798	30242	371	244	19	7.786885245901639	1.7154707602676567	220|493|1290|2255|2296|4088|4915|5176|5764|5915|5979|6662|6909|10252|10253|10586|10763|116039|348980	ALDH1A3|ATP2B4|COL5A2|FGF10|FOXC1|SMAD3|NTRK2|SERPINF1|PTN|RARB|RET|SOX9|TBX2|SPRY1|SPRY2|MAB21L2|NES|OSR2|HCN1	-7.406802010623095	0	13	0	0	-14.742431111797313	30.985655737704917
1	-9.560677188717984	GO:0150063	M1	1	0	GO Biological Processes	19	visual system development	19_GO:0032502 developmental process	-9.560677188717984	6.27975956284153	9.278565015456886	30242	375	244	19	7.786885245901639	1.7154707602676567	220|493|1290|2255|2296|4088|4915|5176|5764|5915|5979|6662|6909|10252|10253|10586|10763|116039|348980	ALDH1A3|ATP2B4|COL5A2|FGF10|FOXC1|SMAD3|NTRK2|SERPINF1|PTN|RARB|RET|SOX9|TBX2|SPRY1|SPRY2|MAB21L2|NES|OSR2|HCN1	-7.342418163318473	0	13	0	0	-14.742431111797313	30.985655737704917
1	-9.445041198258927	GO:0048880	M1	1	0	GO Biological Processes	19	sensory system development	19_GO:0032502 developmental process	-9.445041198258927	6.180865711458199	9.178241619728052	30242	381	244	19	7.786885245901639	1.7154707602676567	220|493|1290|2255|2296|4088|4915|5176|5764|5915|5979|6662|6909|10252|10253|10586|10763|116039|348980	ALDH1A3|ATP2B4|COL5A2|FGF10|FOXC1|SMAD3|NTRK2|SERPINF1|PTN|RARB|RET|SOX9|TBX2|SPRY1|SPRY2|MAB21L2|NES|OSR2|HCN1	-7.235830301836814	0	13	0	0	-14.742431111797313	30.985655737704917
1	-8.878632402594361	GO:0043010	M1	1	0	GO Biological Processes	19	camera-type eye development	19_GO:0032502 developmental process	-8.878632402594361	6.543554627838306	9.019496817676407	30242	322	244	17	6.967213114754099	1.6298688130968613	220|493|2255|2296|4088|4915|5176|5764|5979|6662|6909|10252|10253|10586|10763|116039|348980	ALDH1A3|ATP2B4|FGF10|FOXC1|SMAD3|NTRK2|SERPINF1|PTN|RET|SOX9|TBX2|SPRY1|SPRY2|MAB21L2|NES|OSR2|HCN1	-6.7120335495912125	0	13	0	0	-14.742431111797313	30.985655737704917
1	-4.481791443582813	GO:0048592	M1	1	0	GO Biological Processes	19	eye morphogenesis	19_GO:0032502 developmental process	-4.481791443582813	6.566496580175877	6.184419583992536	30242	151	244	8	3.278688524590164	1.1400299356468908	220|1290|4915|5764|5915|6662|6909|348980	ALDH1A3|COL5A2|NTRK2|PTN|RARB|SOX9|TBX2|HCN1	-2.833583518282277	0	13	0	0	-14.742431111797313	30.985655737704917
1	-4.269592194946957	GO:0060219	M1	1	0	GO Biological Processes	19	camera-type eye photoreceptor cell differentiation	19_GO:0032502 developmental process	-4.269592194946957	19.068095838587645	8.312418695603695	30242	26	244	4	1.639344262295082	0.8129257437384667	4915|5764|6662|348980	NTRK2|PTN|SOX9|HCN1	-2.6533931608754084	0	13	0	0	-14.742431111797313	30.985655737704917
1	-3.9659525564144267	GO:0060221	M1	1	0	GO Biological Processes	19	retinal rod cell differentiation	19_GO:0032502 developmental process	-3.9659525564144267	30.985655737704917	9.369834864856594	30242	12	244	3	1.2295081967213115	0.7054795173866898	4915|5764|6662	NTRK2|PTN|SOX9	-2.3963102931011107	0	13	0	0	-14.742431111797313	30.985655737704917
1	-3.7701725214333814	GO:0046530	M1	1	0	GO Biological Processes	19	photoreceptor cell differentiation	19_GO:0032502 developmental process	-3.7701725214333814	9.683017418032787	6.271367759060575	30242	64	244	5	2.0491803278688523	0.9069831382087102	4851|4915|5764|6662|348980	NOTCH1|NTRK2|PTN|SOX9|HCN1	-2.223524749457165	0	13	0	0	-14.742431111797313	30.985655737704917
1	-3.70005567461128	GO:0060041	M1	1	0	GO Biological Processes	19	retina development in camera-type eye	19_GO:0032502 developmental process	-3.70005567461128	5.902029664324745	5.373215581158079	30242	147	244	7	2.8688524590163933	1.0686572919622443	493|4915|5176|5764|5979|6662|348980	ATP2B4|NTRK2|SERPINF1|PTN|RET|SOX9|HCN1	-2.1687150194790474	0	13	0	0	-14.742431111797313	30.985655737704917
1	-3.586531261800361	GO:0003407	M1	1	0	GO Biological Processes	19	neural retina development	19_GO:0032502 developmental process	-3.586531261800361	8.853044496487119	5.9324196614279465	30242	70	244	5	2.0491803278688523	0.9069831382087102	493|4915|5764|6662|348980	ATP2B4|NTRK2|PTN|SOX9|HCN1	-2.0726937074858345	0	13	0	0	-14.742431111797313	30.985655737704917
1	-3.356274379906527	GO:0048593	M1	1	0	GO Biological Processes	19	camera-type eye morphogenesis	19_GO:0032502 developmental process	-3.356274379906527	6.197131147540984	5.144690273637659	30242	120	244	6	2.459016393442623	0.9914695123596589	220|4915|5764|6662|6909|348980	ALDH1A3|NTRK2|PTN|SOX9|TBX2|HCN1	-1.8878330062467252	0	13	0	0	-14.742431111797313	30.985655737704917
1	-3.250560796713518	GO:0001754	M1	1	0	GO Biological Processes	19	eye photoreceptor cell differentiation	19_GO:0032502 developmental process	-3.250560796713518	10.548308336239973	5.908193136174048	30242	47	244	4	1.639344262295082	0.8129257437384667	4915|5764|6662|348980	NTRK2|PTN|SOX9|HCN1	-1.797303297329858	0	13	0	0	-14.742431111797313	30.985655737704917
1	-2.9325991481590115	GO:0060042	M1	1	0	GO Biological Processes	19	retina morphogenesis in camera-type eye	19_GO:0032502 developmental process	-2.9325991481590115	8.697727926373311	5.246277172968766	30242	57	244	4	1.639344262295082	0.8129257437384667	4915|5764|6662|348980	NTRK2|PTN|SOX9|HCN1	-1.5352671629159222	0	13	0	0	-14.742431111797313	30.985655737704917
1	-2.1295079894767674	GO:0048709	M1	1	0	GO Biological Processes	19	oligodendrocyte differentiation	19_GO:0032502 developmental process	-2.1295079894767674	5.218636755823987	3.7141438599690213	30242	95	244	4	1.639344262295082	0.8129257437384667	4851|4915|5764|6662	NOTCH1|NTRK2|PTN|SOX9	-0.8838902131645322	0	13	0	0	-14.742431111797313	30.985655737704917
1	-14.132242359895704	GO:0072001	M1	1	0	GO Biological Processes	19	renal system development	19_GO:0032502 developmental process	-14.132242359895704	8.999134339663474	12.620963085570464	30242	303	244	22	9.01639344262295	1.8335936156456698	1634|1958|2255|2296|3399|4088|4774|4811|4851|5176|5915|5979|6608|6662|8516|8549|9096|9353|10252|23213|25937|116039	DCN|EGR1|FGF10|FOXC1|ID3|SMAD3|NFIA|NID1|NOTCH1|SERPINF1|RARB|RET|SMO|SOX9|ITGA8|LGR5|TBX18|SLIT2|SPRY1|SULF1|WWTR1|OSR2	-11.341780360971672	0	14	1	1	-14.132242359895704	13.771402550091073
1	-14.122789643689213	GO:0001655	M1	1	0	GO Biological Processes	19	urogenital system development	19_GO:0032502 developmental process	-14.122789643689213	8.40908651288747	12.372400545035049	30242	339	244	23	9.426229508196721	1.8705758165782842	1634|1958|2255|2296|2624|3399|4088|4774|4811|4851|5176|5915|5979|6608|6662|8516|8549|9096|9353|10252|23213|25937|116039	DCN|EGR1|FGF10|FOXC1|GATA2|ID3|SMAD3|NFIA|NID1|NOTCH1|SERPINF1|RARB|RET|SMO|SOX9|ITGA8|LGR5|TBX18|SLIT2|SPRY1|SULF1|WWTR1|OSR2	-11.341780360971672	0	14	0	0	-14.132242359895704	13.771402550091073
1	-11.37478252187224	GO:0001822	M1	1	0	GO Biological Processes	19	kidney development	19_GO:0032502 developmental process	-11.37478252187224	8.009897401583585	10.893018756225421	30242	294	244	19	7.786885245901639	1.7154707602676567	1634|1958|2255|2296|3399|4088|4811|4851|5176|5915|5979|6608|6662|8516|9353|10252|23213|25937|116039	DCN|EGR1|FGF10|FOXC1|ID3|SMAD3|NID1|NOTCH1|SERPINF1|RARB|RET|SMO|SOX9|ITGA8|SLIT2|SPRY1|SULF1|WWTR1|OSR2	-8.934674746856373	0	14	0	0	-14.132242359895704	13.771402550091073
1	-8.223802183863164	GO:0001823	M1	1	0	GO Biological Processes	19	mesonephros development	19_GO:0032502 developmental process	-8.223802183863164	12.910689890710382	10.541551222608922	30242	96	244	10	4.098360655737705	1.2691799106233133	2255|2296|4088|5915|5979|6608|6662|9353|10252|116039	FGF10|FOXC1|SMAD3|RARB|RET|SMO|SOX9|SLIT2|SPRY1|OSR2	-6.151671194141891	0	14	0	0	-14.132242359895704	13.771402550091073
1	-7.805228044341824	GO:0048863	M1	1	0	GO Biological Processes	19	stem cell differentiation	19_GO:0032502 developmental process	-7.805228044341824	7.783836223964522	8.832701343166635	30242	207	244	13	5.327868852459017	1.4377816170858193	1908|1909|2296|2335|4851|5764|5978|5979|6608|6662|6909|8463|57556	EDN3|EDNRA|FOXC1|FN1|NOTCH1|PTN|REST|RET|SMO|SOX9|TBX2|TEAD2|SEMA6A	-5.758464526308845	0	14	0	0	-14.132242359895704	13.771402550091073
1	-7.520024059058312	GO:0001656	M1	1	0	GO Biological Processes	19	metanephros development	19_GO:0032502 developmental process	-7.520024059058312	13.123336547733848	10.094490257237696	30242	85	244	9	3.6885245901639343	1.2066197965637844	1958|2255|3399|5979|6608|6662|10252|25937|116039	EGR1|FGF10|ID3|RET|SMO|SOX9|SPRY1|WWTR1|OSR2	-5.505885016314727	0	14	0	0	-14.132242359895704	13.771402550091073
1	-7.430668610387164	GO:0014031	M1	1	0	GO Biological Processes	19	mesenchymal cell development	19_GO:0032502 developmental process	-7.430668610387164	12.821650650084793	9.958752010088656	30242	87	244	9	3.6885245901639343	1.2066197965637844	1908|1909|2296|2335|4851|5979|6608|6662|57556	EDN3|EDNRA|FOXC1|FN1|NOTCH1|RET|SMO|SOX9|SEMA6A	-5.422206700535269	0	14	0	0	-14.132242359895704	13.771402550091073
1	-6.76989793659757	GO:0072073	M1	1	0	GO Biological Processes	19	kidney epithelium development	19_GO:0032502 developmental process	-6.76989793659757	9.113428158148505	8.552521160395584	30242	136	244	10	4.098360655737705	1.2691799106233133	2296|4088|4851|5915|5979|6608|6662|9353|10252|25937	FOXC1|SMAD3|NOTCH1|RARB|RET|SMO|SOX9|SLIT2|SPRY1|WWTR1	-4.8267683368891054	0	14	0	0	-14.132242359895704	13.771402550091073
1	-6.46703365926385	GO:0014032	M1	1	0	GO Biological Processes	19	neural crest cell development	19_GO:0032502 developmental process	-6.46703365926385	12.091963214714115	9.070819292425229	30242	82	244	8	3.278688524590164	1.1400299356468908	1908|1909|2296|2335|5979|6608|6662|57556	EDN3|EDNRA|FOXC1|FN1|RET|SMO|SOX9|SEMA6A	-4.5655172547370855	0	14	0	0	-14.132242359895704	13.771402550091073
1	-6.267374832730109	GO:0048864	M1	1	0	GO Biological Processes	19	stem cell development	19_GO:0032502 developmental process	-6.267374832730109	11.397022800075373	8.758622190247648	30242	87	244	8	3.278688524590164	1.1400299356468908	1908|1909|2296|2335|5979|6608|6662|57556	EDN3|EDNRA|FOXC1|FN1|RET|SMO|SOX9|SEMA6A	-4.39361149677567	0	14	0	0	-14.132242359895704	13.771402550091073
1	-6.116719892877386	GO:0001657	M1	1	0	GO Biological Processes	19	ureteric bud development	19_GO:0032502 developmental process	-6.116719892877386	10.896054764907225	8.526656403795732	30242	91	244	8	3.278688524590164	1.1400299356468908	2296|4088|5915|5979|6608|6662|9353|10252	FOXC1|SMAD3|RARB|RET|SMO|SOX9|SLIT2|SPRY1	-4.251151035538219	0	14	0	0	-14.132242359895704	13.771402550091073
1	-6.114020143739977	GO:0032835	M1	1	0	GO Biological Processes	19	glomerulus development	19_GO:0032502 developmental process	-6.114020143739977	13.771402550091073	9.151731773691672	30242	63	244	7	2.8688524590163933	1.0686572919622443	1958|2296|4811|4851|5979|23213|25937	EGR1|FOXC1|NID1|NOTCH1|RET|SULF1|WWTR1	-4.250475972967225	0	14	0	0	-14.132242359895704	13.771402550091073
1	-6.080219516127681	GO:0014033	M1	1	0	GO Biological Processes	19	neural crest cell differentiation	19_GO:0032502 developmental process	-6.080219516127681	10.777619387027798	8.470912969292137	30242	92	244	8	3.278688524590164	1.1400299356468908	1908|1909|2296|2335|5979|6608|6662|57556	EDN3|EDNRA|FOXC1|FN1|RET|SMO|SOX9|SEMA6A	-4.222693379043927	0	14	0	0	-14.132242359895704	13.771402550091073
1	-6.080219516127681	GO:0072163	M1	1	0	GO Biological Processes	19	mesonephric epithelium development	19_GO:0032502 developmental process	-6.080219516127681	10.777619387027798	8.470912969292137	30242	92	244	8	3.278688524590164	1.1400299356468908	2296|4088|5915|5979|6608|6662|9353|10252	FOXC1|SMAD3|RARB|RET|SMO|SOX9|SLIT2|SPRY1	-4.222693379043927	0	14	0	0	-14.132242359895704	13.771402550091073
1	-6.080219516127681	GO:0072164	M1	1	0	GO Biological Processes	19	mesonephric tubule development	19_GO:0032502 developmental process	-6.080219516127681	10.777619387027798	8.470912969292137	30242	92	244	8	3.278688524590164	1.1400299356468908	2296|4088|5915|5979|6608|6662|9353|10252	FOXC1|SMAD3|RARB|RET|SMO|SOX9|SLIT2|SPRY1	-4.222693379043927	0	14	0	0	-14.132242359895704	13.771402550091073
1	-5.583927142738836	GO:0072006	M1	1	0	GO Biological Processes	19	nephron development	19_GO:0032502 developmental process	-5.583927142738836	7.800584661240399	7.351654246465225	30242	143	244	9	3.6885245901639343	1.2066197965637844	1958|2296|4811|4851|5979|6608|6662|23213|25937	EGR1|FOXC1|NID1|NOTCH1|RET|SMO|SOX9|SULF1|WWTR1	-3.7724344843678823	0	14	0	0	-14.132242359895704	13.771402550091073
1	-4.0475931938813785	GO:0001755	M1	1	0	GO Biological Processes	19	neural crest cell migration	19_GO:0040011 locomotion	-4.0475931938813785	11.0663056206089	6.799988500711751	30242	56	244	5	2.0491803278688523	0.9069831382087102	1908|2335|5979|6608|57556	EDN3|FN1|RET|SMO|SEMA6A	-2.4627022192965686	0	14	0	0	-14.132242359895704	13.771402550091073
1	-13.741656285798792	GO:0030155	M1	1	0	GO Biological Processes	19	regulation of cell adhesion	19_GO:0022610 biological adhesion	-13.741656285798792	5.281177009888455	10.714828899650307	30242	751	244	32	13.114754098360656	2.1610169839263236	1277|1960|2042|2199|2335|3105|3373|3481|3910|3956|4088|4323|4811|4851|5764|5962|5979|6423|6662|6809|7052|7412|9265|10395|10630|10631|22998|57556|81848|84466|91584|151887	COL1A1|EGR3|EPHA3|FBLN2|FN1|HLA-A|HYAL1|IGF2|LAMA4|LGALS1|SMAD3|MMP14|NID1|NOTCH1|PTN|RDX|RET|SFRP2|SOX9|STX3|TGM2|VCAM1|CYTH3|DLC1|PDPN|POSTN|LIMCH1|SEMA6A|SPRY4|MEGF10|PLXNA4|CCDC80	-11.037035348944706	0	15	1	1	-13.741656285798792	6.045981607357057
1	-8.461058340807467	GO:0045785	M1	1	0	GO Biological Processes	19	positive regulation of cell adhesion	19_GO:0022610 biological adhesion	-8.461058340807467	5.388809693513899	8.33469557338608	30242	437	244	19	7.786885245901639	1.7154707602676567	1960|2199|2335|3105|3373|3481|3956|4088|4811|5764|5979|6423|6809|7052|7412|9265|10630|84466|151887	EGR3|FBLN2|FN1|HLA-A|HYAL1|IGF2|LGALS1|SMAD3|NID1|PTN|RET|SFRP2|STX3|TGM2|VCAM1|CYTH3|PDPN|MEGF10|CCDC80	-6.347861080435559	0	15	0	0	-13.741656285798792	6.045981607357057
1	-3.299259313757115	GO:0010811	M1	1	0	GO Biological Processes	19	positive regulation of cell-substrate adhesion	19_GO:0022610 biological adhesion	-3.299259313757115	6.045981607357057	5.057370623027071	30242	123	244	6	2.459016393442623	0.9914695123596589	2199|2335|4088|4811|5764|151887	FBLN2|FN1|SMAD3|NID1|PTN|CCDC80	-1.8388755827669367	0	15	0	0	-13.741656285798792	6.045981607357057
1	-13.306894271877848	GO:0008285	M1	1	0	GO Biological Processes	19	negative regulation of cell population proliferation	19_GO:0048519 negative regulation of biological process	-13.306894271877848	5.091352932511207	10.433836512570396	30242	779	244	32	13.114754098360656	2.1610169839263236	2255|2624|2697|3486|3488|3490|4088|4804|4851|4881|5176|5739|5764|5796|5915|5978|6423|6662|6678|6752|7162|7432|10202|10252|10253|10395|10630|23213|25817|51083|79789|84913	FGF10|GATA2|GJA1|IGFBP3|IGFBP5|IGFBP7|SMAD3|NGFR|NOTCH1|NPR1|SERPINF1|PTGIR|PTN|PTPRK|RARB|REST|SFRP2|SOX9|SPARC|SSTR2|TPBG|VIP|DHRS2|SPRY1|SPRY2|DLC1|PDPN|SULF1|TAFA5|GAL|CLMN|ATOH8	-10.629425581067377	0	16	1	1	-13.306894271877848	5.091352932511207
1	-13.060131324496847	GO:0032989	M1	1	0	GO Biological Processes	19	cellular component morphogenesis	19_GO:0032502 developmental process	-13.060131324496847	5.164275956284153	10.37233465324184	30242	744	244	31	12.704918032786885	2.1319936612365162	58|107|1009|1382|1948|2042|2335|2697|4744|4804|4851|4915|5239|5764|5979|6383|6474|6608|7140|7162|9353|10630|10631|10763|22854|23043|23768|56956|57556|91584|140578	ACTA1|ADCY1|CDH11|CRABP2|EFNB2|EPHA3|FN1|GJA1|NEFH|NGFR|NOTCH1|NTRK2|PGM5|PTN|RET|SDC2|SHOX2|SMO|TNNT3|TPBG|SLIT2|PDPN|POSTN|NES|NTNG1|TNIK|FLRT2|LHX9|SEMA6A|PLXNA4|CHODL	-10.408216738158766	0	17	1	1	-13.060131324496847	10.982257729819462
1	-12.428379412681872	GO:0048858	M1	1	0	GO Biological Processes	19	cell projection morphogenesis	19_GO:0032502 developmental process	-12.428379412681872	5.473806691834306	10.267486595733144	30242	634	244	28	11.475409836065573	2.040427422979376	107|1009|1382|1948|2042|2335|2697|4744|4804|4851|4915|5764|5979|6383|6474|6608|7162|9353|10630|10631|10763|22854|23043|23768|56956|57556|91584|140578	ADCY1|CDH11|CRABP2|EFNB2|EPHA3|FN1|GJA1|NEFH|NGFR|NOTCH1|NTRK2|PTN|RET|SDC2|SHOX2|SMO|TPBG|SLIT2|PDPN|POSTN|NES|NTNG1|TNIK|FLRT2|LHX9|SEMA6A|PLXNA4|CHODL	-9.834456773321477	0	17	0	0	-13.060131324496847	10.982257729819462
1	-12.13548445784991	GO:0032990	M1	1	0	GO Biological Processes	19	cell part morphogenesis	19_GO:0032502 developmental process	-12.13548445784991	5.322689329176304	10.063572417988542	30242	652	244	28	11.475409836065573	2.040427422979376	107|1009|1382|1948|2042|2335|2697|4744|4804|4851|4915|5764|5979|6383|6474|6608|7162|9353|10630|10631|10763|22854|23043|23768|56956|57556|91584|140578	ADCY1|CDH11|CRABP2|EFNB2|EPHA3|FN1|GJA1|NEFH|NGFR|NOTCH1|NTRK2|PTN|RET|SDC2|SHOX2|SMO|TPBG|SLIT2|PDPN|POSTN|NES|NTNG1|TNIK|FLRT2|LHX9|SEMA6A|PLXNA4|CHODL	-9.572970282741139	0	17	0	0	-13.060131324496847	10.982257729819462
1	-11.692924884844635	GO:0120039	M1	1	0	GO Biological Processes	19	plasma membrane bounded cell projection morphogenesis	19_GO:0032502 developmental process	-11.692924884844635	5.311826697892272	9.863806373813023	30242	630	244	27	11.065573770491802	2.0082926993611543	107|1009|1382|1948|2042|2335|2697|4744|4804|4851|4915|5764|5979|6383|6474|6608|7162|9353|10630|10631|22854|23043|23768|56956|57556|91584|140578	ADCY1|CDH11|CRABP2|EFNB2|EPHA3|FN1|GJA1|NEFH|NGFR|NOTCH1|NTRK2|PTN|RET|SDC2|SHOX2|SMO|TPBG|SLIT2|PDPN|POSTN|NTNG1|TNIK|FLRT2|LHX9|SEMA6A|PLXNA4|CHODL	-9.184299908327475	0	17	0	0	-13.060131324496847	10.982257729819462
1	-11.488859510776031	GO:0000904	M1	1	0	GO Biological Processes	19	cell morphogenesis involved in differentiation	19_GO:0032502 developmental process	-11.488859510776031	5.00056692020598	9.615769990903232	30242	694	244	28	11.475409836065573	2.040427422979376	107|1009|1382|1948|2042|2335|4744|4804|4851|4915|5764|5979|6383|6474|6608|7162|8516|9353|10630|10631|22854|23043|23768|56956|57556|81848|91584|140578	ADCY1|CDH11|CRABP2|EFNB2|EPHA3|FN1|NEFH|NGFR|NOTCH1|NTRK2|PTN|RET|SDC2|SHOX2|SMO|TPBG|ITGA8|SLIT2|PDPN|POSTN|NTNG1|TNIK|FLRT2|LHX9|SEMA6A|SPRY4|PLXNA4|CHODL	-9.017152749688462	0	17	0	0	-13.060131324496847	10.982257729819462
1	-11.14101206809127	GO:0048812	M1	1	0	GO Biological Processes	19	neuron projection morphogenesis	19_GO:0032502 developmental process	-11.14101206809127	5.239850726376117	9.580565018059877	30242	615	244	26	10.655737704918034	1.975286889783346	107|1009|1382|1948|2042|2335|2697|4744|4804|4851|4915|5764|5979|6383|6474|6608|7162|9353|10631|22854|23043|23768|56956|57556|91584|140578	ADCY1|CDH11|CRABP2|EFNB2|EPHA3|FN1|GJA1|NEFH|NGFR|NOTCH1|NTRK2|PTN|RET|SDC2|SHOX2|SMO|TPBG|SLIT2|POSTN|NTNG1|TNIK|FLRT2|LHX9|SEMA6A|PLXNA4|CHODL	-8.715881449045055	0	17	0	0	-13.060131324496847	10.982257729819462
1	-10.695014712317116	GO:0048667	M1	1	0	GO Biological Processes	19	cell morphogenesis involved in neuron differentiation	19_GO:0032502 developmental process	-10.695014712317116	5.468056894889103	9.484214767773999	30242	544	244	24	9.836065573770492	1.9064798599985437	107|1009|1382|1948|2042|2335|4744|4804|4851|4915|5764|5979|6383|6474|6608|7162|9353|22854|23043|23768|56956|57556|91584|140578	ADCY1|CDH11|CRABP2|EFNB2|EPHA3|FN1|NEFH|NGFR|NOTCH1|NTRK2|PTN|RET|SDC2|SHOX2|SMO|TPBG|SLIT2|NTNG1|TNIK|FLRT2|LHX9|SEMA6A|PLXNA4|CHODL	-8.330621165955746	0	17	0	0	-13.060131324496847	10.982257729819462
1	-9.946171505772364	GO:0010975	M1	1	0	GO Biological Processes	19	regulation of neuron projection development	19_GO:0032502 developmental process	-9.946171505772364	5.848977712285873	9.293745162680283	30242	445	244	21	8.60655737704918	1.7954666362500882	1382|1902|1948|2042|2335|3956|4915|4916|5176|5764|5979|6383|6423|6474|8507|9353|22854|23043|57556|91584|140578	CRABP2|LPAR1|EFNB2|EPHA3|FN1|LGALS1|NTRK2|NTRK3|SERPINF1|PTN|RET|SDC2|SFRP2|SHOX2|ENC1|SLIT2|NTNG1|TNIK|SEMA6A|PLXNA4|CHODL	-7.679607800798299	0	17	0	0	-13.060131324496847	10.982257729819462
1	-9.78532066950163	GO:0060284	M1	1	0	GO Biological Processes	19	regulation of cell development	19_GO:0032502 developmental process	-9.78532066950163	5.43174841617138	9.030323559484826	30242	502	244	22	9.01639344262295	1.8335936156456698	1382|1903|2335|4851|4915|4916|5139|5176|5764|5978|5979|6474|6608|7052|9353|10631|23462|25960|57556|81848|91584|140578	CRABP2|S1PR3|FN1|NOTCH1|NTRK2|NTRK3|PDE3A|SERPINF1|PTN|REST|RET|SHOX2|SMO|TGM2|SLIT2|POSTN|HEY1|ADGRA2|SEMA6A|SPRY4|PLXNA4|CHODL	-7.537921392650696	0	17	0	0	-13.060131324496847	10.982257729819462
1	-9.600234002898462	GO:0007409	M1	1	0	GO Biological Processes	19	axonogenesis	19_GO:0032502 developmental process	-9.600234002898462	5.930269040709075	9.154247527869446	30242	418	244	20	8.19672131147541	1.7561203174097868	107|1009|1382|1948|2042|2335|4744|4804|4851|4915|5979|6474|6608|9353|22854|23768|56956|57556|91584|140578	ADCY1|CDH11|CRABP2|EFNB2|EPHA3|FN1|NEFH|NGFR|NOTCH1|NTRK2|RET|SHOX2|SMO|SLIT2|NTNG1|FLRT2|LHX9|SEMA6A|PLXNA4|CHODL	-7.372734320764039	0	17	0	0	-13.060131324496847	10.982257729819462
1	-9.564090676090098	GO:0061564	M1	1	0	GO Biological Processes	19	axon development	19_GO:0032502 developmental process	-9.564090676090098	5.5734370063537755	8.983014354036554	30242	467	244	21	8.60655737704918	1.7954666362500882	107|1009|1382|1948|2042|2335|4744|4804|4851|4915|5764|5979|6474|6608|9353|22854|23768|56956|57556|91584|140578	ADCY1|CDH11|CRABP2|EFNB2|EPHA3|FN1|NEFH|NGFR|NOTCH1|NTRK2|PTN|RET|SHOX2|SMO|SLIT2|NTNG1|FLRT2|LHX9|SEMA6A|PLXNA4|CHODL	-7.342418163318473	0	17	0	0	-13.060131324496847	10.982257729819462
1	-9.161518075953094	GO:0051960	M1	1	0	GO Biological Processes	19	regulation of nervous system development	19_GO:0032502 developmental process	-9.161518075953094	5.595603744957999	8.788007715777958	30242	443	244	20	8.19672131147541	1.7561203174097868	1382|2335|4851|4915|4916|5176|5764|5915|5978|6474|6608|7052|7162|9353|23462|23768|57556|91584|140578|347902	CRABP2|FN1|NOTCH1|NTRK2|NTRK3|SERPINF1|PTN|RARB|REST|SHOX2|SMO|TGM2|TPBG|SLIT2|HEY1|FLRT2|SEMA6A|PLXNA4|CHODL|AMIGO2	-6.9698568190473775	0	17	0	0	-13.060131324496847	10.982257729819462
1	-8.843536786511661	GO:0031344	M1	1	0	GO Biological Processes	19	regulation of cell projection organization	19_GO:0050789 regulation of biological process	-8.843536786511661	4.426522248243559	8.101386783704088	30242	672	244	24	9.836065573770492	1.9064798599985437	1382|1902|1948|2042|2335|3956|4915|4916|5176|5764|5962|5979|6383|6423|6474|8507|9353|10253|10630|22854|23043|57556|91584|140578	CRABP2|LPAR1|EFNB2|EPHA3|FN1|LGALS1|NTRK2|NTRK3|SERPINF1|PTN|RDX|RET|SDC2|SFRP2|SHOX2|ENC1|SLIT2|SPRY2|PDPN|NTNG1|TNIK|SEMA6A|PLXNA4|CHODL	-6.6809779113102525	0	17	0	0	-13.060131324496847	10.982257729819462
1	-8.367697803652016	GO:0120035	M1	1	0	GO Biological Processes	19	regulation of plasma membrane bounded cell projection organization	19_GO:0050789 regulation of biological process	-8.367697803652016	4.358838421817817	7.831897923017121	30242	654	244	23	9.426229508196721	1.8705758165782842	1382|1902|1948|2042|2335|3956|4915|4916|5176|5764|5962|5979|6383|6423|6474|8507|9353|10630|22854|23043|57556|91584|140578	CRABP2|LPAR1|EFNB2|EPHA3|FN1|LGALS1|NTRK2|NTRK3|SERPINF1|PTN|RDX|RET|SDC2|SFRP2|SHOX2|ENC1|SLIT2|PDPN|NTNG1|TNIK|SEMA6A|PLXNA4|CHODL	-6.268625185971714	0	17	0	0	-13.060131324496847	10.982257729819462
1	-8.151840802183205	GO:0051962	M1	1	0	GO Biological Processes	19	positive regulation of nervous system development	19_GO:0048518 positive regulation of biological process	-8.151840802183205	6.835071118611379	8.718345406627835	30242	272	244	15	6.147540983606557	1.5377248445689642	1382|2335|4851|4915|5176|5764|6474|6608|7052|7162|9353|23768|91584|140578|347902	CRABP2|FN1|NOTCH1|NTRK2|SERPINF1|PTN|SHOX2|SMO|TGM2|TPBG|SLIT2|FLRT2|PLXNA4|CHODL|AMIGO2	-6.082962969859654	0	17	0	0	-13.060131324496847	10.982257729819462
1	-7.2738372564827	GO:0050767	M1	1	0	GO Biological Processes	19	regulation of neurogenesis	19_GO:0032502 developmental process	-7.2738372564827	5.4480273824536125	7.6999733022053585	30242	364	244	16	6.557377049180328	1.5846840083639415	1382|2335|4851|4915|4916|5176|5764|5978|6474|6608|7052|9353|23462|57556|91584|140578	CRABP2|FN1|NOTCH1|NTRK2|NTRK3|SERPINF1|PTN|REST|SHOX2|SMO|TGM2|SLIT2|HEY1|SEMA6A|PLXNA4|CHODL	-5.270979224148804	0	17	0	0	-13.060131324496847	10.982257729819462
1	-6.783424875342287	GO:0010720	M1	1	0	GO Biological Processes	19	positive regulation of cell development	19_GO:0048518 positive regulation of biological process	-6.783424875342287	5.822807789635823	7.545708355609133	30242	298	244	14	5.737704918032787	1.4888234353429823	1382|2335|4851|4915|5139|5176|5764|5979|6474|6608|7052|9353|91584|140578	CRABP2|FN1|NOTCH1|NTRK2|PDE3A|SERPINF1|PTN|RET|SHOX2|SMO|TGM2|SLIT2|PLXNA4|CHODL	-4.837862246962822	0	17	0	0	-13.060131324496847	10.982257729819462
1	-6.477433607117444	GO:0050769	M1	1	0	GO Biological Processes	19	positive regulation of neurogenesis	19_GO:0048518 positive regulation of biological process	-6.477433607117444	6.610273224043715	7.617956098037128	30242	225	244	12	4.918032786885246	1.3843626576930426	1382|2335|4851|4915|5176|5764|6474|6608|7052|9353|91584|140578	CRABP2|FN1|NOTCH1|NTRK2|SERPINF1|PTN|SHOX2|SMO|TGM2|SLIT2|PLXNA4|CHODL	-4.573707047785562	0	17	0	0	-13.060131324496847	10.982257729819462
1	-5.5791624849686015	GO:0007411	M1	1	0	GO Biological Processes	19	axon guidance	19_GO:0040011 locomotion	-5.5791624849686015	6.006030187044125	6.827851323034355	30242	227	244	11	4.508196721311475	1.3282797861827056	1948|2042|4804|4851|5979|6608|9353|23768|56956|57556|91584	EFNB2|EPHA3|NGFR|NOTCH1|RET|SMO|SLIT2|FLRT2|LHX9|SEMA6A|PLXNA4	-3.7723459386447757	0	17	0	0	-13.060131324496847	10.982257729819462
1	-5.560749581907515	GO:0097485	M1	1	0	GO Biological Processes	19	neuron projection guidance	19_GO:0040011 locomotion	-5.560749581907515	5.979687949381651	6.806979613908458	30242	228	244	11	4.508196721311475	1.3282797861827056	1948|2042|4804|4851|5979|6608|9353|23768|56956|57556|91584	EFNB2|EPHA3|NGFR|NOTCH1|RET|SMO|SLIT2|FLRT2|LHX9|SEMA6A|PLXNA4	-3.757463904478822	0	17	0	0	-13.060131324496847	10.982257729819462
1	-5.4423114412407925	GO:0050772	M1	1	0	GO Biological Processes	19	positive regulation of axonogenesis	19_GO:0048518 positive regulation of biological process	-5.4423114412407925	10.982257729819462	8.012202075598053	30242	79	244	7	2.8688524590163933	1.0686572919622443	1382|2335|4915|6474|9353|91584|140578	CRABP2|FN1|NTRK2|SHOX2|SLIT2|PLXNA4|CHODL	-3.662969317890715	0	17	0	0	-13.060131324496847	10.982257729819462
1	-5.319459811142921	GO:0050770	M1	1	0	GO Biological Processes	19	regulation of axonogenesis	19_GO:0032502 developmental process	-5.319459811142921	7.243400042580371	7.005380031447073	30242	154	244	9	3.6885245901639343	1.2066197965637844	1382|2335|4915|5979|6474|9353|57556|91584|140578	CRABP2|FN1|NTRK2|RET|SHOX2|SLIT2|SEMA6A|PLXNA4|CHODL	-3.5532294604569707	0	17	0	0	-13.060131324496847	10.982257729819462
1	-5.1720327745399715	GO:0031346	M1	1	0	GO Biological Processes	19	positive regulation of cell projection organization	19_GO:0048518 positive regulation of biological process	-5.1720327745399715	4.564459202154833	6.075361788117373	30242	353	244	13	5.327868852459017	1.4377816170858193	1382|2042|2335|4915|4916|5176|5764|5979|6474|8507|9353|91584|140578	CRABP2|EPHA3|FN1|NTRK2|NTRK3|SERPINF1|PTN|RET|SHOX2|ENC1|SLIT2|PLXNA4|CHODL	-3.418529912916062	0	17	0	0	-13.060131324496847	10.982257729819462
1	-12.509533059888042	GO:0031589	M1	1	0	GO Biological Processes	19	cell-substrate adhesion	19_GO:0022610 biological adhesion	-12.509533059888042	7.491037650873716	11.236625208850915	30242	364	244	22	9.01639344262295	1.8335936156456698	1277|1281|2042|2199|2335|3956|4088|4323|4811|4851|5764|5796|7412|8516|10395|10630|10631|22854|22998|56999|81848|151887	COL1A1|COL3A1|EPHA3|FBLN2|FN1|LGALS1|SMAD3|MMP14|NID1|NOTCH1|PTN|PTPRK|VCAM1|ITGA8|DLC1|PDPN|POSTN|NTNG1|LIMCH1|ADAMTS9|SPRY4|CCDC80	-9.88175215326668	0	18	1	1	-12.509533059888042	12.758799421407906
1	-10.394585204802135	GO:0010810	M1	1	0	GO Biological Processes	19	regulation of cell-substrate adhesion	19_GO:0022610 biological adhesion	-10.394585204802135	8.973221571100067	10.729123132851893	30242	221	244	16	6.557377049180328	1.5846840083639415	1277|2042|2199|2335|3956|4088|4323|4811|4851|5764|10395|10630|10631|22998|81848|151887	COL1A1|EPHA3|FBLN2|FN1|LGALS1|SMAD3|MMP14|NID1|NOTCH1|PTN|DLC1|PDPN|POSTN|LIMCH1|SPRY4|CCDC80	-8.096229665404218	0	18	0	0	-12.509533059888042	12.758799421407906
1	-7.176739661265775	GO:0007160	M1	1	0	GO Biological Processes	19	cell-matrix adhesion	19_GO:0022610 biological adhesion	-7.176739661265775	6.885701275045538	8.151442248306278	30242	234	244	13	5.327868852459017	1.4377816170858193	1281|2042|2335|4088|4323|4811|5796|7412|8516|10395|10631|22998|56999	COL3A1|EPHA3|FN1|SMAD3|MMP14|NID1|PTPRK|VCAM1|ITGA8|DLC1|POSTN|LIMCH1|ADAMTS9	-5.19470305169812	0	18	0	0	-12.509533059888042	12.758799421407906
1	-5.8853065550519865	GO:0010812	M1	1	0	GO Biological Processes	19	negative regulation of cell-substrate adhesion	19_GO:0022610 biological adhesion	-5.8853065550519865	12.758799421407906	8.754832320826262	30242	68	244	7	2.8688524590163933	1.0686572919622443	1277|3956|4323|4851|10395|10631|81848	COL1A1|LGALS1|MMP14|NOTCH1|DLC1|POSTN|SPRY4	-4.045349781556751	0	18	0	0	-12.509533059888042	12.758799421407906
1	-4.908652182404788	GO:0007044	M1	1	0	GO Biological Processes	19	cell-substrate junction assembly	19_GO:0009987 cellular process	-4.908652182404788	9.132614322691975	7.160061721460711	30242	95	244	7	2.8688524590163933	1.0686572919622443	2042|2335|4088|4323|5796|10395|22998	EPHA3|FN1|SMAD3|MMP14|PTPRK|DLC1|LIMCH1	-3.2040312455507025	0	18	0	0	-12.509533059888042	12.758799421407906
1	-4.734291309989316	GO:0150115	M1	1	0	GO Biological Processes	19	cell-substrate junction organization	19_GO:0009987 cellular process	-4.734291309989316	8.590082778769679	6.890888260970547	30242	101	244	7	2.8688524590163933	1.0686572919622443	2042|2335|4088|4323|5796|10395|22998	EPHA3|FN1|SMAD3|MMP14|PTPRK|DLC1|LIMCH1	-3.050192040279832	0	18	0	0	-12.509533059888042	12.758799421407906
1	-4.119753730807501	GO:0048041	M1	1	0	GO Biological Processes	19	focal adhesion assembly	19_GO:0022610 biological adhesion	-4.119753730807501	8.547767100056529	6.35836255056563	30242	87	244	6	2.459016393442623	0.9914695123596589	2042|4088|4323|5796|10395|22998	EPHA3|SMAD3|MMP14|PTPRK|DLC1|LIMCH1	-2.521466286044655	0	18	0	0	-12.509533059888042	12.758799421407906
1	-3.7170677233624563	GO:0007162	M1	1	0	GO Biological Processes	19	negative regulation of cell adhesion	19_GO:0022610 biological adhesion	-3.7170677233624563	4.090515608937943	4.876188067298551	30242	303	244	10	4.098360655737705	1.2691799106233133	1277|3956|4323|4851|5962|10395|10631|57556|81848|91584	COL1A1|LGALS1|MMP14|NOTCH1|RDX|DLC1|POSTN|SEMA6A|SPRY4|PLXNA4	-2.1810012927439484	0	18	0	0	-12.509533059888042	12.758799421407906
1	-3.7068784461856983	GO:0051893	M1	1	0	GO Biological Processes	19	regulation of focal adhesion assembly	19_GO:0022610 biological adhesion	-3.7068784461856983	9.38959264778937	6.153594062441215	30242	66	244	5	2.0491803278688523	0.9069831382087102	2042|4088|4323|10395|22998	EPHA3|SMAD3|MMP14|DLC1|LIMCH1	-2.1727085010346014	0	18	0	0	-12.509533059888042	12.758799421407906
1	-3.7068784461856983	GO:0090109	M1	1	0	GO Biological Processes	19	regulation of cell-substrate junction assembly	19_GO:0050789 regulation of biological process	-3.7068784461856983	9.38959264778937	6.153594062441215	30242	66	244	5	2.0491803278688523	0.9069831382087102	2042|4088|4323|10395|22998	EPHA3|SMAD3|MMP14|DLC1|LIMCH1	-2.1727085010346014	0	18	0	0	-12.509533059888042	12.758799421407906
1	-3.5576550810287686	GO:0150116	M1	1	0	GO Biological Processes	19	regulation of cell-substrate junction organization	19_GO:0050789 regulation of biological process	-3.5576550810287686	8.728353728930962	5.879875770598356	30242	71	244	5	2.0491803278688523	0.9069831382087102	2042|4088|4323|10395|22998	EPHA3|SMAD3|MMP14|DLC1|LIMCH1	-2.0509813094640306	0	18	0	0	-12.509533059888042	12.758799421407906
1	-3.207779938182499	GO:0001952	M1	1	0	GO Biological Processes	19	regulation of cell-matrix adhesion	19_GO:0022610 biological adhesion	-3.207779938182499	5.809810450819672	4.9180796761076815	30242	128	244	6	2.459016393442623	0.9914695123596589	2042|4088|4323|10395|10631|22998	EPHA3|SMAD3|MMP14|DLC1|POSTN|LIMCH1	-1.7638457553135796	0	18	0	0	-12.509533059888042	12.758799421407906
1	-2.355461182331104	GO:0001953	M1	1	0	GO Biological Processes	19	negative regulation of cell-matrix adhesion	19_GO:0022610 biological adhesion	-2.355461182331104	9.068972411035585	4.662795129025581	30242	41	244	3	1.2295081967213115	0.7054795173866898	4323|10395|10631	MMP14|DLC1|POSTN	-1.068083445509181	0	18	0	0	-12.509533059888042	12.758799421407906
1	-12.160855884276994	GO:0035924	M1	1	0	GO Biological Processes	19	cellular response to vascular endothelial growth factor stimulus	19_GO:0050896 response to stimulus	-12.160855884276994	20.37412980013474	14.946861642930571	30242	73	244	12	4.918032786885246	1.3843626576930426	493|1634|1960|2277|2296|3315|4851|7412|9508|10253|25960|57556	ATP2B4|DCN|EGR3|VEGFD|FOXC1|HSPB1|NOTCH1|VCAM1|ADAMTS3|SPRY2|ADGRA2|SEMA6A	-9.588122543986536	0	19	1	1	-12.160855884276994	34.428506375227684
1	-8.265394235267904	GO:0038084	M1	1	0	GO Biological Processes	19	vascular endothelial growth factor signaling pathway	19_GO:0023052 signaling	-8.265394235267904	20.235530277684845	12.153347242798839	30242	49	244	8	3.278688524590164	1.1400299356468908	1634|2277|2296|3315|9508|10253|25960|57556	DCN|VEGFD|FOXC1|HSPB1|ADAMTS3|SPRY2|ADGRA2|SEMA6A	-6.1887722311344735	0	19	0	0	-12.160855884276994	34.428506375227684
1	-6.976834869337366	GO:1902547	M1	1	0	GO Biological Processes	19	regulation of cellular response to vascular endothelial growth factor stimulus	19_GO:0050896 response to stimulus	-6.976834869337366	25.643301300169586	11.974235559568264	30242	29	244	6	2.459016393442623	0.9914695123596589	493|1634|9508|10253|25960|57556	ATP2B4|DCN|ADAMTS3|SPRY2|ADGRA2|SEMA6A	-5.008738943262681	0	19	0	0	-12.160855884276994	34.428506375227684
1	-6.588264559505847	GO:1902548	M1	1	0	GO Biological Processes	19	negative regulation of cellular response to vascular endothelial growth factor stimulus	19_GO:0048519 negative regulation of biological process	-6.588264559505847	34.428506375227684	12.794522765122194	30242	18	244	5	2.0491803278688523	0.9069831382087102	493|1634|10253|25960|57556	ATP2B4|DCN|SPRY2|ADGRA2|SEMA6A	-4.668743732990732	0	19	0	0	-12.160855884276994	34.428506375227684
1	-5.639867935404197	GO:1900746	M1	1	0	GO Biological Processes	19	regulation of vascular endothelial growth factor signaling pathway	19_GO:0023052 signaling	-5.639867935404197	22.952337583485125	10.2919624332428	30242	27	244	5	2.0491803278688523	0.9069831382087102	1634|9508|10253|25960|57556	DCN|ADAMTS3|SPRY2|ADGRA2|SEMA6A	-3.824096546427445	0	19	0	0	-12.160855884276994	34.428506375227684
1	-5.156608796250917	GO:1900747	M1	1	0	GO Biological Processes	19	negative regulation of vascular endothelial growth factor signaling pathway	19_GO:0048519 negative regulation of biological process	-5.156608796250917	30.98565573770492	10.820069236423812	30242	16	244	4	1.639344262295082	0.8129257437384667	1634|10253|25960|57556	DCN|SPRY2|ADGRA2|SEMA6A	-3.404670961480635	0	19	0	0	-12.160855884276994	34.428506375227684
1	-11.543898530802457	GO:0060322	M1	1	0	GO Biological Processes	19	head development	19_GO:0032502 developmental process	-11.543898530802457	4.671204382568581	9.466703606733457	30242	796	244	30	12.295081967213115	2.1022423197787985	107|220|493|1277|1281|1909|2255|2296|2624|4323|4851|4852|4915|5764|5915|6423|6608|6662|6752|8516|9353|10395|10763|54510|79633|91584|116039|340784|347902|642658	ADCY1|ALDH1A3|ATP2B4|COL1A1|COL3A1|EDNRA|FGF10|FOXC1|GATA2|MMP14|NOTCH1|NPY|NTRK2|PTN|RARB|SFRP2|SMO|SOX9|SSTR2|ITGA8|SLIT2|DLC1|NES|PCDH18|FAT4|PLXNA4|OSR2|HMX3|AMIGO2|SCX	-9.055486076212034	0	20	1	1	-11.543898530802457	9.18093503339405
1	-7.887493517696851	GO:0007420	M1	1	0	GO Biological Processes	19	brain development	19_GO:0032502 developmental process	-7.887493517696851	3.9503624844882763	7.3941742239386	30242	753	244	24	9.836065573770492	1.9064798599985437	107|220|493|1281|2255|2296|2624|4851|4852|4915|5764|5915|6423|6608|6752|8516|9353|10395|10763|54510|79633|91584|340784|347902	ADCY1|ALDH1A3|ATP2B4|COL3A1|FGF10|FOXC1|GATA2|NOTCH1|NPY|NTRK2|PTN|RARB|SFRP2|SMO|SSTR2|ITGA8|SLIT2|DLC1|NES|PCDH18|FAT4|PLXNA4|HMX3|AMIGO2	-5.831389973409729	0	20	0	0	-11.543898530802457	9.18093503339405
1	-7.018269746169837	GO:0030900	M1	1	0	GO Biological Processes	19	forebrain development	19_GO:0032502 developmental process	-7.018269746169837	5.218636755823987	7.463650969279571	30242	380	244	16	6.557377049180328	1.5846840083639415	220|493|1281|2255|2624|4851|4852|4915|5764|5915|6608|6752|9353|10395|79633|91584	ALDH1A3|ATP2B4|COL3A1|FGF10|GATA2|NOTCH1|NPY|NTRK2|PTN|RARB|SMO|SSTR2|SLIT2|DLC1|FAT4|PLXNA4	-5.047596397207342	0	20	0	0	-11.543898530802457	9.18093503339405
1	-4.40523360952554	GO:0021537	M1	1	0	GO Biological Processes	19	telencephalon development	19_GO:0032502 developmental process	-4.40523360952554	4.957704918032786	5.6670564417268485	30242	250	244	10	4.098360655737705	1.2691799106233133	220|493|1281|4852|4915|5915|6608|9353|79633|91584	ALDH1A3|ATP2B4|COL3A1|NPY|NTRK2|RARB|SMO|SLIT2|FAT4|PLXNA4	-2.7679595493703477	0	20	0	0	-11.543898530802457	9.18093503339405
1	-4.294285308679647	GO:0021954	M1	1	0	GO Biological Processes	19	central nervous system neuron development	19_GO:0032502 developmental process	-4.294285308679647	9.18093503339405	6.649200392292197	30242	81	244	6	2.459016393442623	0.9914695123596589	1009|2624|4852|4915|9353|91584	CDH11|GATA2|NPY|NTRK2|SLIT2|PLXNA4	-2.670011509799976	0	20	0	0	-11.543898530802457	9.18093503339405
1	-3.4754848256308124	GO:0021987	M1	1	0	GO Biological Processes	19	cerebral cortex development	19_GO:0032502 developmental process	-3.4754848256308124	6.523295944779982	5.3285914679522834	30242	114	244	6	2.459016393442623	0.9914695123596589	1281|4852|4915|6608|9353|79633	COL3A1|NPY|NTRK2|SMO|SLIT2|FAT4	-1.9845101542757901	0	20	0	0	-11.543898530802457	9.18093503339405
1	-3.4429895223101727	GO:0021953	M1	1	0	GO Biological Processes	19	central nervous system neuron differentiation	19_GO:0032502 developmental process	-3.4429895223101727	5.355545436146528	5.013118571187075	30242	162	244	7	2.8688524590163933	1.0686572919622443	1009|2624|4852|4915|6608|9353|91584	CDH11|GATA2|NPY|NTRK2|SMO|SLIT2|PLXNA4	-1.9562768525976453	0	20	0	0	-11.543898530802457	9.18093503339405
1	-3.3326089487242556	GO:0021543	M1	1	0	GO Biological Processes	19	pallium development	19_GO:0032502 developmental process	-3.3326089487242556	5.13371811038898	4.8600716238459825	30242	169	244	7	2.8688524590163933	1.0686572919622443	493|1281|4852|4915|6608|9353|79633	ATP2B4|COL3A1|NPY|NTRK2|SMO|SLIT2|FAT4	-1.869020077858866	0	20	0	0	-11.543898530802457	9.18093503339405
1	-10.775361000027317	GO:0030029	M1	1	0	GO Biological Processes	19	actin filament-based process	19_GO:0009987 cellular process	-10.775361000027317	4.498543261043517	9.038917979701777	30242	799	244	29	11.885245901639344	2.0717315953971456	58|389|487|1902|2042|2255|2318|2697|4088|4620|4622|4916|5239|5358|5962|6262|6840|7140|9260|9353|10395|10630|22998|23043|23406|54959|80731|122786|163782	ACTA1|RHOC|ATP2A1|LPAR1|EPHA3|FGF10|FLNC|GJA1|SMAD3|MYH2|MYH4|NTRK3|PGM5|PLS3|RDX|RYR2|SVIL|TNNT3|PDLIM7|SLIT2|DLC1|PDPN|LIMCH1|TNIK|COTL1|ODAM|THSD7B|FRMD6|KANK4	-8.389979529517667	0	21	1	1	-10.775361000027317	9.534047919293823
1	-7.672919079996969	GO:0030036	M1	1	0	GO Biological Processes	19	actin cytoskeleton organization	19_GO:0009987 cellular process	-7.672919079996969	3.9981491274457954	7.30668631018458	30242	713	244	23	9.426229508196721	1.8705758165782842	58|389|1902|2042|2255|2318|4088|4916|5239|5358|5962|6840|7140|9260|9353|10395|22998|23043|23406|54959|80731|122786|163782	ACTA1|RHOC|LPAR1|EPHA3|FGF10|FLNC|SMAD3|NTRK3|PGM5|PLS3|RDX|SVIL|TNNT3|PDLIM7|SLIT2|DLC1|LIMCH1|TNIK|COTL1|ODAM|THSD7B|FRMD6|KANK4	-5.641289305093048	0	21	0	0	-10.775361000027317	9.534047919293823
1	-6.746046027984531	GO:0032970	M1	1	0	GO Biological Processes	19	regulation of actin filament-based process	19_GO:0050789 regulation of biological process	-6.746046027984531	4.982618008073153	7.213208908662524	30242	398	244	16	6.557377049180328	1.5846840083639415	389|487|1902|2042|4088|4916|5962|6262|6840|9353|10395|10630|22998|23406|54959|163782	RHOC|ATP2A1|LPAR1|EPHA3|SMAD3|NTRK3|RDX|RYR2|SVIL|SLIT2|DLC1|PDPN|LIMCH1|COTL1|ODAM|KANK4	-4.810134785281248	0	21	0	0	-10.775361000027317	9.534047919293823
1	-5.093709140073332	GO:0032956	M1	1	0	GO Biological Processes	19	regulation of actin cytoskeleton organization	19_GO:0050789 regulation of biological process	-5.093709140073332	4.488172975934975	5.996253388354613	30242	359	244	13	5.327868852459017	1.4377816170858193	389|1902|2042|4088|4916|5962|6840|9353|10395|22998|23406|54959|163782	RHOC|LPAR1|EPHA3|SMAD3|NTRK3|RDX|SVIL|SLIT2|DLC1|LIMCH1|COTL1|ODAM|KANK4	-3.355608406118966	0	21	0	0	-10.775361000027317	9.534047919293823
1	-4.529612863718897	GO:0051493	M1	1	0	GO Biological Processes	19	regulation of cytoskeleton organization	19_GO:0050789 regulation of biological process	-4.529612863718897	3.514441104465586	5.261903620016339	30242	529	244	15	6.147540983606557	1.5377248445689642	389|827|1902|2042|4088|4916|5962|6840|9353|10395|10763|22998|23406|54959|163782	RHOC|CAPN6|LPAR1|EPHA3|SMAD3|NTRK3|RDX|SVIL|SLIT2|DLC1|NES|LIMCH1|COTL1|ODAM|KANK4	-2.8701886756020683	0	21	0	0	-10.775361000027317	9.534047919293823
1	-4.464074266587556	GO:0031032	M1	1	0	GO Biological Processes	19	actomyosin structure organization	19_GO:0009987 cellular process	-4.464074266587556	5.662353332778563	5.921054095495602	30242	197	244	9	3.6885245901639343	1.2066197965637844	58|389|1902|4088|5239|7140|10395|22998|122786	ACTA1|RHOC|LPAR1|SMAD3|PGM5|TNNT3|DLC1|LIMCH1|FRMD6	-2.8183157169869446	0	21	0	0	-10.775361000027317	9.534047919293823
1	-4.02115308632232	GO:0110053	M1	1	0	GO Biological Processes	19	regulation of actin filament organization	19_GO:0050789 regulation of biological process	-4.02115308632232	4.458367732043873	5.224449204353551	30242	278	244	10	4.098360655737705	1.2691799106233133	389|1902|4088|5962|6840|9353|10395|22998|23406|163782	RHOC|LPAR1|SMAD3|RDX|SVIL|SLIT2|DLC1|LIMCH1|COTL1|KANK4	-2.4405164152284153	0	21	0	0	-10.775361000027317	9.534047919293823
1	-3.6687230195289704	GO:0032231	M1	1	0	GO Biological Processes	19	regulation of actin filament bundle assembly	19_GO:0050789 regulation of biological process	-3.6687230195289704	7.082435597189695	5.630785667852237	30242	105	244	6	2.459016393442623	0.9914695123596589	389|1902|4088|5962|10395|22998	RHOC|LPAR1|SMAD3|RDX|DLC1|LIMCH1	-2.1411263055306122	0	21	0	0	-10.775361000027317	9.534047919293823
1	-3.5423354914399754	GO:0007015	M1	1	0	GO Biological Processes	19	actin filament organization	19_GO:0009987 cellular process	-3.5423354914399754	3.3498006202924233	4.498583418389957	30242	444	244	12	4.918032786885246	1.3843626576930426	58|389|1902|4088|5358|5962|6840|9353|10395|22998|23406|163782	ACTA1|RHOC|LPAR1|SMAD3|PLS3|RDX|SVIL|SLIT2|DLC1|LIMCH1|COTL1|KANK4	-2.036548940780131	0	21	0	0	-10.775361000027317	9.534047919293823
1	-3.4755848530063087	GO:0051017	M1	1	0	GO Biological Processes	19	actin filament bundle assembly	19_GO:0009987 cellular process	-3.4755848530063087	5.422489754098359	5.058483178803559	30242	160	244	7	2.8688524590163933	1.0686572919622443	389|1902|4088|5358|5962|10395|22998	RHOC|LPAR1|SMAD3|PLS3|RDX|DLC1|LIMCH1	-1.9845101542757901	0	21	0	0	-10.775361000027317	9.534047919293823
1	-3.410874200391872	GO:0061572	M1	1	0	GO Biological Processes	19	actin filament bundle organization	19_GO:0009987 cellular process	-3.410874200391872	5.290233906437424	4.96849954344222	30242	164	244	7	2.8688524590163933	1.0686572919622443	389|1902|4088|5358|5962|10395|22998	RHOC|LPAR1|SMAD3|PLS3|RDX|DLC1|LIMCH1	-1.9300589275519717	0	21	0	0	-10.775361000027317	9.534047919293823
1	-3.0830194223003127	GO:0051496	M1	1	0	GO Biological Processes	19	positive regulation of stress fiber assembly	19_GO:0048518 positive regulation of biological process	-3.0830194223003127	9.534047919293823	5.554846077171722	30242	52	244	4	1.639344262295082	0.8129257437384667	389|1902|4088|22998	RHOC|LPAR1|SMAD3|LIMCH1	-1.662283051352191	0	21	0	0	-10.775361000027317	9.534047919293823
1	-3.0614231633362796	GO:0051492	M1	1	0	GO Biological Processes	19	regulation of stress fiber assembly	19_GO:0050789 regulation of biological process	-3.0614231633362796	6.810034228067015	5.006052081754466	30242	91	244	5	2.0491803278688523	0.9069831382087102	389|1902|4088|10395|22998	RHOC|LPAR1|SMAD3|DLC1|LIMCH1	-1.643591783031565	0	21	0	0	-10.775361000027317	9.534047919293823
1	-2.9277113367281222	GO:1902903	M1	1	0	GO Biological Processes	19	regulation of supramolecular fiber organization	19_GO:0050789 regulation of biological process	-2.9277113367281222	3.236099815948294	3.9719134855664144	30242	383	244	10	4.098360655737705	1.2691799106233133	389|1902|4088|5962|6840|9353|10395|22998|23406|163782	RHOC|LPAR1|SMAD3|RDX|SVIL|SLIT2|DLC1|LIMCH1|COTL1|KANK4	-1.5331324160571191	0	21	0	0	-10.775361000027317	9.534047919293823
1	-2.877619930043649	GO:0110020	M1	1	0	GO Biological Processes	19	regulation of actomyosin structure organization	19_GO:0050789 regulation of biological process	-2.877619930043649	6.197131147540984	4.694879827498699	30242	100	244	5	2.0491803278688523	0.9069831382087102	389|1902|4088|10395|22998	RHOC|LPAR1|SMAD3|DLC1|LIMCH1	-1.4905231667151027	0	21	0	0	-10.775361000027317	9.534047919293823
1	-2.7705726733076927	GO:0032233	M1	1	0	GO Biological Processes	19	positive regulation of actin filament bundle assembly	19_GO:0048518 positive regulation of biological process	-2.7705726733076927	7.869372885766329	4.922455294744073	30242	63	244	4	1.639344262295082	0.8129257437384667	389|1902|4088|22998	RHOC|LPAR1|SMAD3|LIMCH1	-1.4035245556984843	0	21	0	0	-10.775361000027317	9.534047919293823
1	-2.7297513520002457	GO:0030038	M1	1	0	GO Biological Processes	19	contractile actin filament bundle assembly	19_GO:0009987 cellular process	-2.7297513520002457	5.738084395871281	4.448699948298395	30242	108	244	5	2.0491803278688523	0.9069831382087102	389|1902|4088|10395|22998	RHOC|LPAR1|SMAD3|DLC1|LIMCH1	-1.3700928370186392	0	21	0	0	-10.775361000027317	9.534047919293823
1	-2.7297513520002457	GO:0043149	M1	1	0	GO Biological Processes	19	stress fiber assembly	19_GO:0009987 cellular process	-2.7297513520002457	5.738084395871281	4.448699948298395	30242	108	244	5	2.0491803278688523	0.9069831382087102	389|1902|4088|10395|22998	RHOC|LPAR1|SMAD3|DLC1|LIMCH1	-1.3700928370186392	0	21	0	0	-10.775361000027317	9.534047919293823
1	-2.5466011259628307	GO:0010638	M1	1	0	GO Biological Processes	19	positive regulation of organelle organization	19_GO:0048518 positive regulation of biological process	-2.5466011259628307	2.6997403018990425	3.473973661326689	30242	505	244	11	4.508196721311475	1.3282797861827056	302|389|1634|1902|1908|3481|4088|4916|10763|22998|143425	ANXA2|RHOC|DCN|LPAR1|EDN3|IGF2|SMAD3|NTRK3|NES|LIMCH1|SYT9	-1.221289714145986	0	21	0	0	-10.775361000027317	9.534047919293823
1	-10.66204767381494	GO:0003007	M1	1	0	GO Biological Processes	19	heart morphogenesis	19_GO:0032502 developmental process	-10.66204767381494	8.530463927789208	10.717478300560774	30242	247	244	17	6.967213114754099	1.6298688130968613	1301|2296|4088|4851|6262|6423|6474|6608|6662|6909|8463|9353|10252|10395|23462|23768|57211	COL11A1|FOXC1|SMAD3|NOTCH1|RYR2|SFRP2|SHOX2|SMO|SOX9|TBX2|TEAD2|SLIT2|SPRY1|DLC1|HEY1|FLRT2|ADGRG6	-8.311163083140837	0	22	1	1	-10.66204767381494	26.559133489461356
1	-8.356180325776212	GO:0003206	M1	1	0	GO Biological Processes	19	cardiac chamber morphogenesis	19_GO:0032502 developmental process	-8.356180325776212	11.267511177347243	10.20633956647164	30242	121	244	11	4.508196721311475	1.3282797861827056	1301|2296|4851|6262|6423|6474|6608|6909|9353|23462|57211	COL11A1|FOXC1|NOTCH1|RYR2|SFRP2|SHOX2|SMO|TBX2|SLIT2|HEY1|ADGRG6	-6.260568240205417	0	22	0	0	-10.66204767381494	26.559133489461356
1	-7.787636899587737	GO:0055123	M1	1	0	GO Biological Processes	19	digestive system development	19_GO:0032502 developmental process	-7.787636899587737	9.951597463204498	9.470836717799877	30242	137	244	11	4.508196721311475	1.3282797861827056	2255|3481|4088|4851|4852|5915|5979|6423|6474|6608|6909	FGF10|IGF2|SMAD3|NOTCH1|NPY|RARB|RET|SFRP2|SHOX2|SMO|TBX2	-5.743942613282435	0	22	0	0	-10.66204767381494	26.559133489461356
1	-7.062855490840516	GO:0003205	M1	1	0	GO Biological Processes	19	cardiac chamber development	19_GO:0032502 developmental process	-7.062855490840516	8.468129518378984	8.568908024160754	30242	161	244	11	4.508196721311475	1.3282797861827056	1301|2296|4851|6262|6423|6474|6608|6909|9353|23462|57211	COL11A1|FOXC1|NOTCH1|RYR2|SFRP2|SHOX2|SMO|TBX2|SLIT2|HEY1|ADGRG6	-5.084356804366063	0	22	0	0	-10.66204767381494	26.559133489461356
1	-7.050462498743774	GO:0048565	M1	1	0	GO Biological Processes	19	digestive tract development	19_GO:0032502 developmental process	-7.050462498743774	9.75926164967084	8.921230552140605	30242	127	244	10	4.098360655737705	1.2691799106233133	2255|4088|4851|4852|5915|5979|6423|6474|6608|6909	FGF10|SMAD3|NOTCH1|NPY|RARB|RET|SFRP2|SHOX2|SMO|TBX2	-5.0745879560954705	0	22	0	0	-10.66204767381494	26.559133489461356
1	-6.426026813587138	GO:0061053	M1	1	0	GO Biological Processes	19	somite development	19_GO:0032502 developmental process	-6.426026813587138	11.946276910922379	9.006246820266293	30242	83	244	8	3.278688524590164	1.1400299356468908	2296|4088|4223|4851|6423|6608|9096|642658	FOXC1|SMAD3|MEOX2|NOTCH1|SFRP2|SMO|TBX18|SCX	-4.531074178562761	0	22	0	0	-10.66204767381494	26.559133489461356
1	-5.479635254201593	GO:0035050	M1	1	0	GO Biological Processes	19	embryonic heart tube development	19_GO:0032502 developmental process	-5.479635254201593	11.12305590584279	8.073489921329896	30242	78	244	7	2.8688524590163933	1.0686572919622443	2296|4088|4851|6262|6608|6909|8463	FOXC1|SMAD3|NOTCH1|RYR2|SMO|TBX2|TEAD2	-3.688527457308373	0	22	0	0	-10.66204767381494	26.559133489461356
1	-4.920886195134891	GO:0001756	M1	1	0	GO Biological Processes	19	somitogenesis	19_GO:0032502 developmental process	-4.920886195134891	11.804059328649492	7.741972947375807	30242	63	244	6	2.459016393442623	0.9914695123596589	2296|4088|4223|4851|6423|9096	FOXC1|SMAD3|MEOX2|NOTCH1|SFRP2|TBX18	-3.213454280946977	0	22	0	0	-10.66204767381494	26.559133489461356
1	-4.691825082451837	GO:0003143	M1	1	0	GO Biological Processes	19	embryonic heart tube morphogenesis	19_GO:0032502 developmental process	-4.691825082451837	10.777619387027798	7.333229272099583	30242	69	244	6	2.459016393442623	0.9914695123596589	4088|4851|6262|6608|6909|8463	SMAD3|NOTCH1|RYR2|SMO|TBX2|TEAD2	-3.0143563916413663	0	22	0	0	-10.66204767381494	26.559133489461356
1	-4.597772284338594	GO:0046620	M1	1	0	GO Biological Processes	19	regulation of organ growth	19_GO:0040007 growth	-4.597772284338594	8.18489019486545	6.683086790929788	30242	106	244	7	2.8688524590163933	1.0686572919622443	1848|2296|2697|3481|4851|6608|6909	DUSP6|FOXC1|GJA1|IGF2|NOTCH1|SMO|TBX2	-2.9294195545215747	0	22	0	0	-10.66204767381494	26.559133489461356
1	-4.585526293146709	GO:0003208	M1	1	0	GO Biological Processes	19	cardiac ventricle morphogenesis	19_GO:0032502 developmental process	-4.585526293146709	10.328551912568306	7.147261344729192	30242	72	244	6	2.459016393442623	0.9914695123596589	1301|2296|4851|6262|6423|23462	COL11A1|FOXC1|NOTCH1|RYR2|SFRP2|HEY1	-2.919743360661433	0	22	0	0	-10.66204767381494	26.559133489461356
1	-4.511317603316459	GO:0048546	M1	1	0	GO Biological Processes	19	digestive tract morphogenesis	19_GO:0032502 developmental process	-4.511317603316459	13.771402550091075	7.73231945332806	30242	45	244	5	2.0491803278688523	0.9069831382087102	2255|4088|4851|6423|6474	FGF10|SMAD3|NOTCH1|SFRP2|SHOX2	-2.860642089093925	0	22	0	0	-10.66204767381494	26.559133489461356
1	-4.2164703536690125	GO:0007389	M1	1	0	GO Biological Processes	19	pattern specification process	19_GO:0032502 developmental process	-4.2164703536690125	3.695536922845541	5.113090951516601	30242	436	244	13	5.327868852459017	1.4377816170858193	2255|2296|4088|4188|4223|4242|4851|6423|6608|6909|9096|10252|23462	FGF10|FOXC1|SMAD3|MDFI|MEOX2|MFNG|NOTCH1|SFRP2|SMO|TBX2|TBX18|SPRY1|HEY1	-2.6070750276524093	0	22	0	0	-10.66204767381494	26.559133489461356
1	-4.183543949590198	GO:0003231	M1	1	0	GO Biological Processes	19	cardiac ventricle development	19_GO:0032502 developmental process	-4.183543949590198	7.053645208583232	6.06730856796622	30242	123	244	7	2.8688524590163933	1.0686572919622443	1301|2296|4851|6262|6423|9353|23462	COL11A1|FOXC1|NOTCH1|RYR2|SFRP2|SLIT2|HEY1	-2.5830575407274137	0	22	0	0	-10.66204767381494	26.559133489461356
1	-4.0853651456927045	GO:0003229	M1	1	0	GO Biological Processes	19	ventricular cardiac muscle tissue development	19_GO:0032502 developmental process	-4.0853651456927045	11.267511177347243	6.87358628102755	30242	55	244	5	2.0491803278688523	0.9069831382087102	1301|2296|4851|6262|56999	COL11A1|FOXC1|NOTCH1|RYR2|ADAMTS9	-2.493608568088816	0	22	0	0	-10.66204767381494	26.559133489461356
1	-4.072913199760984	GO:0048638	M1	1	0	GO Biological Processes	19	regulation of developmental growth	19_GO:0040007 growth	-4.072913199760984	4.131420765027323	5.158488989083209	30242	330	244	11	4.508196721311475	1.3282797861827056	1382|1848|2296|2335|2697|3481|4851|6608|6909|57556|91584	CRABP2|DUSP6|FOXC1|FN1|GJA1|IGF2|NOTCH1|SMO|TBX2|SEMA6A|PLXNA4	-2.4833119341832313	0	22	0	0	-10.66204767381494	26.559133489461356
1	-4.061285924864059	GO:0003002	M1	1	0	GO Biological Processes	19	regionalization	19_GO:0032502 developmental process	-4.061285924864059	4.118939131296122	5.145792463398455	30242	331	244	11	4.508196721311475	1.3282797861827056	2255|2296|4088|4188|4223|4851|6423|6608|9096|10252|23462	FGF10|FOXC1|SMAD3|MDFI|MEOX2|NOTCH1|SFRP2|SMO|TBX18|SPRY1|HEY1	-2.4727583173903693	0	22	0	0	-10.66204767381494	26.559133489461356
1	-3.882113836525849	GO:0035282	M1	1	0	GO Biological Processes	19	segmentation	19_GO:0032502 developmental process	-3.882113836525849	7.746413934426229	5.970910896953514	30242	96	244	6	2.459016393442623	0.9914695123596589	2296|4088|4223|4851|6423|9096	FOXC1|SMAD3|MEOX2|NOTCH1|SFRP2|TBX18	-2.325617695106077	0	22	0	0	-10.66204767381494	26.559133489461356
1	-3.7701725214333814	GO:0030858	M1	1	0	GO Biological Processes	19	positive regulation of epithelial cell differentiation	19_GO:0048518 positive regulation of biological process	-3.7701725214333814	9.683017418032787	6.271367759060575	30242	64	244	5	2.0491803278688523	0.9069831382087102	2118|2296|4851|6662|84913	ETV4|FOXC1|NOTCH1|SOX9|ATOH8	-2.223524749457165	0	22	0	0	-10.66204767381494	26.559133489461356
1	-3.752462613591959	GO:0003214	M1	1	0	GO Biological Processes	19	cardiac left ventricle morphogenesis	19_GO:0032502 developmental process	-3.752462613591959	26.559133489461356	8.626850543463872	30242	14	244	3	1.2295081967213115	0.7054795173866898	4851|6262|6423	NOTCH1|RYR2|SFRP2	-2.211046226255532	0	22	0	0	-10.66204767381494	26.559133489461356
1	-3.6546226793609855	GO:0045616	M1	1	0	GO Biological Processes	19	regulation of keratinocyte differentiation	19_GO:0032502 developmental process	-3.6546226793609855	13.399202481169695	6.806158067773935	30242	37	244	4	1.639344262295082	0.8129257437384667	677|2118|2296|4851	ZFP36L1|ETV4|FOXC1|NOTCH1	-2.1307379066083447	0	22	0	0	-10.66204767381494	26.559133489461356
1	-3.6168816824333736	GO:0009952	M1	1	0	GO Biological Processes	19	anterior/posterior pattern specification	19_GO:0032502 developmental process	-3.6168816824333736	4.933039719435609	5.045637029673969	30242	201	244	8	3.278688524590164	1.1400299356468908	2296|4088|4223|4851|6423|6608|9096|23462	FOXC1|SMAD3|MEOX2|NOTCH1|SFRP2|SMO|TBX18|HEY1	-2.095760192482827	0	22	0	0	-10.66204767381494	26.559133489461356
1	-3.5619811866382607	GO:0045927	M1	1	0	GO Biological Processes	19	positive regulation of growth	19_GO:0040007 growth	-3.5619811866382607	4.306886511804544	4.820348826303585	30242	259	244	9	3.6885245901639343	1.2066197965637844	1382|2335|3373|3481|4323|4851|6423|6608|6909	CRABP2|FN1|HYAL1|IGF2|MMP14|NOTCH1|SFRP2|SMO|TBX2	-2.053527517164537	0	22	0	0	-10.66204767381494	26.559133489461356
1	-3.5576550810287686	GO:0060415	M1	1	0	GO Biological Processes	19	muscle tissue morphogenesis	19_GO:0032502 developmental process	-3.5576550810287686	8.728353728930962	5.879875770598356	30242	71	244	5	2.0491803278688523	0.9069831382087102	1301|2296|4851|6262|6474	COL11A1|FOXC1|NOTCH1|RYR2|SHOX2	-2.0509813094640306	0	22	0	0	-10.66204767381494	26.559133489461356
1	-3.5217936771546836	GO:1902742	M1	1	0	GO Biological Processes	19	apoptotic process involved in development	19_GO:0032502 developmental process	-3.5217936771546836	12.394262295081969	6.503470784074361	30242	40	244	4	1.639344262295082	0.8129257437384667	2296|4851|9353|84466	FOXC1|NOTCH1|SLIT2|MEGF10	-2.020416245399894	0	22	0	0	-10.66204767381494	26.559133489461356
1	-3.419865719203788	GO:0014855	M1	1	0	GO Biological Processes	19	striated muscle cell proliferation	19_GO:0009987 cellular process	-3.419865719203788	8.154119930974979	5.631848791490987	30242	76	244	5	2.0491803278688523	0.9069831382087102	2296|2697|4851|6909|84466	FOXC1|GJA1|NOTCH1|TBX2|MEGF10	-1.937373631609372	0	22	0	0	-10.66204767381494	26.559133489461356
1	-3.367605447953567	GO:0048644	M1	1	0	GO Biological Processes	19	muscle organ morphogenesis	19_GO:0032502 developmental process	-3.367605447953567	7.945039932744851	5.538911413883085	30242	78	244	5	2.0491803278688523	0.9069831382087102	1301|2296|4851|6262|6474	COL11A1|FOXC1|NOTCH1|RYR2|SHOX2	-1.8975344495602569	0	22	0	0	-10.66204767381494	26.559133489461356
1	-3.340194711169697	GO:0045618	M1	1	0	GO Biological Processes	19	positive regulation of keratinocyte differentiation	19_GO:0048518 positive regulation of biological process	-3.340194711169697	19.569887834339948	7.3023750120435	30242	19	244	3	1.2295081967213115	0.7054795173866898	2118|2296|4851	ETV4|FOXC1|NOTCH1	-1.8758008456680773	0	22	0	0	-10.66204767381494	26.559133489461356
1	-3.286452594269649	GO:0055010	M1	1	0	GO Biological Processes	19	ventricular cardiac muscle tissue morphogenesis	19_GO:0032502 developmental process	-3.286452594269649	10.777619387027798	5.9852758615638795	30242	46	244	4	1.639344262295082	0.8129257437384667	1301|2296|4851|6262	COL11A1|FOXC1|NOTCH1|RYR2	-1.82925052206566	0	22	0	0	-10.66204767381494	26.559133489461356
1	-2.961467682111925	GO:0042733	M1	1	0	GO Biological Processes	19	embryonic digit morphogenesis	19_GO:0032502 developmental process	-2.961467682111925	8.85304449648712	5.304886845712516	30242	56	244	4	1.639344262295082	0.8129257437384667	4851|6423|6909|116039	NOTCH1|SFRP2|TBX2|OSR2	-1.5620593846339965	0	22	0	0	-10.66204767381494	26.559133489461356
1	-2.961467682111925	GO:0046622	M1	1	0	GO Biological Processes	19	positive regulation of organ growth	19_GO:0040007 growth	-2.961467682111925	8.85304449648712	5.304886845712516	30242	56	244	4	1.639344262295082	0.8129257437384667	3481|4851|6608|6909	IGF2|NOTCH1|SMO|TBX2	-1.5620593846339965	0	22	0	0	-10.66204767381494	26.559133489461356
1	-2.9042946448867526	GO:0045604	M1	1	0	GO Biological Processes	19	regulation of epidermal cell differentiation	19_GO:0032502 developmental process	-2.9042946448867526	8.54776710005653	5.189086715563005	30242	58	244	4	1.639344262295082	0.8129257437384667	677|2118|2296|4851	ZFP36L1|ETV4|FOXC1|NOTCH1	-1.5117691298468081	0	22	0	0	-10.66204767381494	26.559133489461356
1	-2.8810676748515966	GO:0045606	M1	1	0	GO Biological Processes	19	positive regulation of epidermal cell differentiation	19_GO:0048518 positive regulation of biological process	-2.8810676748515966	13.771402550091075	5.987644585251087	30242	27	244	3	1.2295081967213115	0.7054795173866898	2118|2296|4851	ETV4|FOXC1|NOTCH1	-1.4919430736820558	0	22	0	0	-10.66204767381494	26.559133489461356
1	-2.8492993907115607	GO:0055008	M1	1	0	GO Biological Processes	19	cardiac muscle tissue morphogenesis	19_GO:0032502 developmental process	-2.8492993907115607	8.262841530054645	5.0787288055149675	30242	60	244	4	1.639344262295082	0.8129257437384667	1301|2296|4851|6262	COL11A1|FOXC1|NOTCH1|RYR2	-1.4675643557551226	0	22	0	0	-10.66204767381494	26.559133489461356
1	-2.8492993907115607	GO:0060038	M1	1	0	GO Biological Processes	19	cardiac muscle cell proliferation	19_GO:0040007 growth	-2.8492993907115607	8.262841530054645	5.0787288055149675	30242	60	244	4	1.639344262295082	0.8129257437384667	2296|2697|4851|6909	FOXC1|GJA1|NOTCH1|TBX2	-1.4675643557551226	0	22	0	0	-10.66204767381494	26.559133489461356
1	-2.8020180443749094	GO:0060419	M1	1	0	GO Biological Processes	19	heart growth	19_GO:0040007 growth	-2.8020180443749094	5.958779949558638	4.568578890574729	30242	104	244	5	2.0491803278688523	0.9069831382087102	1848|2296|2697|4851|6909	DUSP6|FOXC1|GJA1|NOTCH1|TBX2	-1.4301612476031	0	22	0	0	-10.66204767381494	26.559133489461356
1	-2.7705726733076927	GO:0001947	M1	1	0	GO Biological Processes	19	heart looping	19_GO:0032502 developmental process	-2.7705726733076927	7.869372885766329	4.922455294744073	30242	63	244	4	1.639344262295082	0.8129257437384667	4088|4851|6608|6909	SMAD3|NOTCH1|SMO|TBX2	-1.4035245556984843	0	22	0	0	-10.66204767381494	26.559133489461356
1	-2.7464039823453597	GO:0017145	M1	1	0	GO Biological Processes	19	stem cell division	19_GO:0009987 cellular process	-2.7464039823453597	12.394262295081967	5.6312387263812616	30242	30	244	3	1.2295081967213115	0.7054795173866898	4851|6423|25937	NOTCH1|SFRP2|WWTR1	-1.3837073989041735	0	22	0	0	-10.66204767381494	26.559133489461356
1	-2.7204104506445606	GO:0045682	M1	1	0	GO Biological Processes	19	regulation of epidermis development	19_GO:0032502 developmental process	-2.7204104506445606	7.627238335435058	4.823897522047961	30242	65	244	4	1.639344262295082	0.8129257437384667	677|2118|2296|4851	ZFP36L1|ETV4|FOXC1|NOTCH1	-1.3645339144129602	0	22	0	0	-10.66204767381494	26.559133489461356
1	-2.671971050065244	GO:0061371	M1	1	0	GO Biological Processes	19	determination of heart left/right asymmetry	19_GO:0032502 developmental process	-2.671971050065244	7.399559579153414	4.72945051226449	30242	67	244	4	1.639344262295082	0.8129257437384667	4088|4851|6608|6909	SMAD3|NOTCH1|SMO|TBX2	-1.323561078518998	0	22	0	0	-10.66204767381494	26.559133489461356
1	-2.6646008999330695	GO:0045684	M1	1	0	GO Biological Processes	19	positive regulation of epidermis development	19_GO:0048518 positive regulation of biological process	-2.6646008999330695	11.619620901639344	5.420701302985238	30242	32	244	3	1.2295081967213115	0.7054795173866898	2118|2296|4851	ETV4|FOXC1|NOTCH1	-1.3198766179637866	0	22	0	0	-10.66204767381494	26.559133489461356
1	-2.5266814235403325	GO:0048639	M1	1	0	GO Biological Processes	19	positive regulation of developmental growth	19_GO:0040007 growth	-2.5266814235403325	4.273883550028264	3.9060016102509825	30242	174	244	6	2.459016393442623	0.9914695123596589	1382|2335|3481|4851|6608|6909	CRABP2|FN1|IGF2|NOTCH1|SMO|TBX2	-1.2040193946673732	0	22	0	0	-10.66204767381494	26.559133489461356
1	-2.4934937477840897	GO:0003151	M1	1	0	GO Biological Processes	19	outflow tract morphogenesis	19_GO:0032502 developmental process	-2.4934937477840897	6.610273224043716	4.387280674600348	30242	75	244	4	1.639344262295082	0.8129257437384667	2296|4851|6423|6909	FOXC1|NOTCH1|SFRP2|TBX2	-1.1788957738663042	0	22	0	0	-10.66204767381494	26.559133489461356
1	-2.4694544197607673	GO:0007368	M1	1	0	GO Biological Processes	19	determination of left/right symmetry	19_GO:0032502 developmental process	-2.4694544197607673	4.997686409307245	4.0230306258298985	30242	124	244	5	2.0491803278688523	0.9069831382087102	2255|4088|4851|6608|6909	FGF10|SMAD3|NOTCH1|SMO|TBX2	-1.161651282990734	0	22	0	0	-10.66204767381494	26.559133489461356
1	-2.4122777729179328	GO:0060420	M1	1	0	GO Biological Processes	19	regulation of heart growth	19_GO:0040007 growth	-2.4122777729179328	6.275575845611123	4.234410780029504	30242	79	244	4	1.639344262295082	0.8129257437384667	1848|2697|4851|6909	DUSP6|GJA1|NOTCH1|TBX2	-1.113922233520016	0	22	0	0	-10.66204767381494	26.559133489461356
1	-2.3401383091072367	GO:0009855	M1	1	0	GO Biological Processes	19	determination of bilateral symmetry	19_GO:0032502 developmental process	-2.3401383091072367	4.659497103414274	3.814572725841164	30242	133	244	5	2.0491803278688523	0.9069831382087102	2255|4088|4851|6608|6909	FGF10|SMAD3|NOTCH1|SMO|TBX2	-1.0558458371727395	0	22	0	0	-10.66204767381494	26.559133489461356
1	-2.326427097494415	GO:0009799	M1	1	0	GO Biological Processes	19	specification of symmetry	19_GO:0032502 developmental process	-2.326427097494415	4.624724736970883	3.792567455849071	30242	134	244	5	2.0491803278688523	0.9069831382087102	2255|4088|4851|6608|6909	FGF10|SMAD3|NOTCH1|SMO|TBX2	-1.045259195948152	0	22	0	0	-10.66204767381494	26.559133489461356
1	-2.113726022103004	GO:0055017	M1	1	0	GO Biological Processes	19	cardiac muscle tissue growth	19_GO:0040007 growth	-2.113726022103004	5.164275956284153	3.6855907341258103	30242	96	244	4	1.639344262295082	0.8129257437384667	2296|2697|4851|6909	FOXC1|GJA1|NOTCH1|TBX2	-0.8715030831478747	0	22	0	0	-10.66204767381494	26.559133489461356
1	-2.0902414847104103	GO:0060043	M1	1	0	GO Biological Processes	19	regulation of cardiac muscle cell proliferation	19_GO:0040007 growth	-2.0902414847104103	7.290742526518804	4.055039473400344	30242	51	244	3	1.2295081967213115	0.7054795173866898	2697|4851|6909	GJA1|NOTCH1|TBX2	-0.8537772309950502	0	22	0	0	-10.66204767381494	26.559133489461356
1	-9.96494194408754	GO:0034330	M1	1	0	GO Biological Processes	19	cell junction organization	19_GO:0009987 cellular process	-9.96494194408754	4.630040512530621	8.738031014906777	30242	696	244	26	10.655737704918034	1.975286889783346	389|1004|1009|1948|2042|2335|2697|4088|4323|4744|4774|4915|4916|5764|5796|5962|5978|6678|7162|8404|10395|22854|22998|23768|53942|347902	RHOC|CDH6|CDH11|EFNB2|EPHA3|FN1|GJA1|SMAD3|MMP14|NEFH|NFIA|NTRK2|NTRK3|PTN|PTPRK|RDX|REST|SPARC|TPBG|SPARCL1|DLC1|NTNG1|LIMCH1|FLRT2|CNTN5|AMIGO2	-7.693238599461064	0	23	1	1	-9.96494194408754	8.262841530054645
1	-7.930804992951478	GO:0034329	M1	1	0	GO Biological Processes	19	cell junction assembly	19_GO:0009987 cellular process	-7.930804992951478	5.299209532339083	8.011528748301034	30242	421	244	18	7.377049180327869	1.6734229956077251	389|1004|1009|1948|2042|2335|2697|4088|4323|4915|4916|5796|7162|10395|22998|23768|53942|347902	RHOC|CDH6|CDH11|EFNB2|EPHA3|FN1|GJA1|SMAD3|MMP14|NTRK2|NTRK3|PTPRK|TPBG|DLC1|LIMCH1|FLRT2|CNTN5|AMIGO2	-5.865433996363069	0	23	0	0	-9.96494194408754	8.262841530054645
1	-6.031321999056363	GO:1901888	M1	1	0	GO Biological Processes	19	regulation of cell junction assembly	19_GO:0050789 regulation of biological process	-6.031321999056363	6.683180649308904	7.345441006478014	30242	204	244	11	4.508196721311475	1.3282797861827056	2042|2697|4088|4323|4915|4916|7162|10395|22998|23768|347902	EPHA3|GJA1|SMAD3|MMP14|NTRK2|NTRK3|TPBG|DLC1|LIMCH1|FLRT2|AMIGO2	-4.177762049190211	0	23	0	0	-9.96494194408754	8.262841530054645
1	-4.965068753817658	GO:0050808	M1	1	0	GO Biological Processes	19	synapse organization	19_GO:0009987 cellular process	-4.965068753817658	4.073231740167782	5.761323430744129	30242	426	244	14	5.737704918032787	1.4888234353429823	1948|4744|4774|4915|4916|5764|5978|6678|7162|8404|22854|23768|53942|347902	EFNB2|NEFH|NFIA|NTRK2|NTRK3|PTN|REST|SPARC|TPBG|SPARCL1|NTNG1|FLRT2|CNTN5|AMIGO2	-3.244757311453729	0	23	0	0	-9.96494194408754	8.262841530054645
1	-3.1841768336355254	GO:0007416	M1	1	0	GO Biological Processes	19	synapse assembly	19_GO:0032502 developmental process	-3.1841768336355254	4.846918215953841	4.655540910915541	30242	179	244	7	2.8688524590163933	1.0686572919622443	1948|4915|4916|7162|23768|53942|347902	EFNB2|NTRK2|NTRK3|TPBG|FLRT2|CNTN5|AMIGO2	-1.742542538658186	0	23	0	0	-9.96494194408754	8.262841530054645
1	-2.8583921031761914	GO:0051963	M1	1	0	GO Biological Processes	19	regulation of synapse assembly	19_GO:0032502 developmental process	-2.8583921031761914	6.135773413406914	4.662668610735088	30242	101	244	5	2.0491803278688523	0.9069831382087102	4915|4916|7162|23768|347902	NTRK2|NTRK3|TPBG|FLRT2|AMIGO2	-1.4733137531565335	0	23	0	0	-9.96494194408754	8.262841530054645
1	-2.8492993907115607	GO:0051965	M1	1	0	GO Biological Processes	19	positive regulation of synapse assembly	19_GO:0048518 positive regulation of biological process	-2.8492993907115607	8.262841530054645	5.0787288055149675	30242	60	244	4	1.639344262295082	0.8129257437384667	4915|7162|23768|347902	NTRK2|TPBG|FLRT2|AMIGO2	-1.4675643557551226	0	23	0	0	-9.96494194408754	8.262841530054645
1	-2.8020180443749094	GO:1901890	M1	1	0	GO Biological Processes	19	positive regulation of cell junction assembly	19_GO:0048518 positive regulation of biological process	-2.8020180443749094	5.958779949558638	4.568578890574729	30242	104	244	5	2.0491803278688523	0.9069831382087102	4088|4915|7162|23768|347902	SMAD3|NTRK2|TPBG|FLRT2|AMIGO2	-1.4301612476031	0	23	0	0	-9.96494194408754	8.262841530054645
1	-2.7702034135558176	GO:0050807	M1	1	0	GO Biological Processes	19	regulation of synapse organization	19_GO:0050789 regulation of biological process	-2.7702034135558176	4.11184057182814	4.090915474545721	30242	211	244	7	2.8688524590163933	1.0686572919622443	4915|4916|5764|6678|7162|23768|347902	NTRK2|NTRK3|PTN|SPARC|TPBG|FLRT2|AMIGO2	-1.4035245556984843	0	23	0	0	-9.96494194408754	8.262841530054645
1	-2.690071167375929	GO:0050803	M1	1	0	GO Biological Processes	19	regulation of synapse structure or activity	19_GO:0065007 biological regulation	-2.690071167375929	3.9798089938336587	3.9822565438872464	30242	218	244	7	2.8688524590163933	1.0686572919622443	4915|4916|5764|6678|7162|23768|347902	NTRK2|NTRK3|PTN|SPARC|TPBG|FLRT2|AMIGO2	-1.3391865767018278	0	23	0	0	-9.96494194408754	8.262841530054645
1	-9.822174714013842	GO:0003012	M1	1	0	GO Biological Processes	19	muscle system process	19_GO:0032501 multicellular organismal process	-9.822174714013842	5.758396199042507	9.192664339444544	30242	452	244	21	8.60655737704918	1.7954666362500882	58|487|493|1129|1674|1908|1909|2697|3488|4088|4619|4620|4622|4851|5733|6262|6641|6752|6909|7140|23213	ACTA1|ATP2A1|ATP2B4|CHRM2|DES|EDN3|EDNRA|GJA1|IGFBP5|SMAD3|MYH1|MYH2|MYH4|NOTCH1|PTGER3|RYR2|SNTB1|SSTR2|TBX2|TNNT3|SULF1	-7.565711335944102	0	24	1	1	-9.822174714013842	22.535022354694487
1	-9.24748712940637	GO:0006936	M1	1	0	GO Biological Processes	19	muscle contraction	19_GO:0032501 multicellular organismal process	-9.24748712940637	6.429300325979118	9.173945611253362	30242	347	244	18	7.377049180327869	1.6734229956077251	58|487|493|1129|1674|1908|1909|2697|4619|4620|4622|5733|6262|6641|6752|6909|7140|23213	ACTA1|ATP2A1|ATP2B4|CHRM2|DES|EDN3|EDNRA|GJA1|MYH1|MYH2|MYH4|PTGER3|RYR2|SNTB1|SSTR2|TBX2|TNNT3|SULF1	-7.051504498718011	0	24	0	0	-9.822174714013842	22.535022354694487
1	-8.83143498412405	GO:0008015	M1	1	0	GO Biological Processes	19	blood circulation	19_GO:0032501 multicellular organismal process	-8.83143498412405	5.073674623717765	8.392700139495494	30242	513	244	21	8.60655737704918	1.7954666362500882	487|493|1129|1278|1674|1908|1909|2296|2697|4088|4223|4852|4881|5139|6262|6474|6909|9096|9353|10631|29953	ATP2A1|ATP2B4|CHRM2|COL1A2|DES|EDN3|EDNRA|FOXC1|GJA1|SMAD3|MEOX2|NPY|NPR1|PDE3A|RYR2|SHOX2|TBX2|TBX18|SLIT2|POSTN|TRHDE	-6.672878851376315	0	24	0	0	-9.822174714013842	22.535022354694487
1	-8.376884639302252	GO:0003013	M1	1	0	GO Biological Processes	19	circulatory system process	19_GO:0032501 multicellular organismal process	-8.376884639302252	4.559762048357914	7.929576534302642	30242	598	244	22	9.01639344262295	1.8335936156456698	487|493|1129|1278|1674|1908|1909|2296|2697|4088|4223|4852|4881|5139|6262|6474|6909|9096|9353|10631|25937|29953	ATP2A1|ATP2B4|CHRM2|COL1A2|DES|EDN3|EDNRA|FOXC1|GJA1|SMAD3|MEOX2|NPY|NPR1|PDE3A|RYR2|SHOX2|TBX2|TBX18|SLIT2|POSTN|WWTR1|TRHDE	-6.274323693776129	0	24	0	0	-9.822174714013842	22.535022354694487
1	-7.187785293568025	GO:0044057	M1	1	0	GO Biological Processes	19	regulation of system process	19_GO:0032501 multicellular organismal process	-7.187785293568025	4.266527468186563	7.170151352313842	30242	581	244	20	8.19672131147541	1.7561203174097868	487|493|1129|1674|1908|2255|2697|3488|4088|4851|4881|5733|6262|6474|6752|6909|7140|7432|9096|51083	ATP2A1|ATP2B4|CHRM2|DES|EDN3|FGF10|GJA1|IGFBP5|SMAD3|NOTCH1|NPR1|PTGER3|RYR2|SHOX2|SSTR2|TBX2|TNNT3|VIP|TBX18|GAL	-5.1986285389115166	0	24	0	0	-9.822174714013842	22.535022354694487
1	-5.490719835507918	GO:0006939	M1	1	0	GO Biological Processes	19	smooth muscle contraction	19_GO:0032501 multicellular organismal process	-5.490719835507918	9.014008941877796	7.594147405854153	30242	110	244	8	3.278688524590164	1.1400299356468908	493|1129|1908|1909|5733|6752|6909|23213	ATP2B4|CHRM2|EDN3|EDNRA|PTGER3|SSTR2|TBX2|SULF1	-3.6944109263005984	0	24	0	0	-9.822174714013842	22.535022354694487
1	-5.145810322962539	GO:0003015	M1	1	0	GO Biological Processes	19	heart process	19_GO:0032501 multicellular organismal process	-5.145810322962539	5.410193858964351	6.340398499974663	30242	252	244	11	4.508196721311475	1.3282797861827056	487|493|1129|1674|1908|2697|6262|6474|6909|9096|25937	ATP2A1|ATP2B4|CHRM2|DES|EDN3|GJA1|RYR2|SHOX2|TBX2|TBX18|WWTR1	-3.398534012179261	0	24	0	0	-9.822174714013842	22.535022354694487
1	-5.110827520048962	GO:0008016	M1	1	0	GO Biological Processes	19	regulation of heart contraction	19_GO:0032501 multicellular organismal process	-5.110827520048962	5.987566326126554	6.493919123856061	30242	207	244	10	4.098360655737705	1.2691799106233133	487|493|1129|1674|1908|2697|6262|6474|6909|9096	ATP2A1|ATP2B4|CHRM2|DES|EDN3|GJA1|RYR2|SHOX2|TBX2|TBX18	-3.3712109224896465	0	24	0	0	-9.822174714013842	22.535022354694487
1	-4.569005945627076	GO:0014821	M1	1	0	GO Biological Processes	19	phasic smooth muscle contraction	19_GO:0032501 multicellular organismal process	-4.569005945627076	22.535022354694487	9.112893067359778	30242	22	244	4	1.639344262295082	0.8129257437384667	1908|5733|6752|6909	EDN3|PTGER3|SSTR2|TBX2	-2.9070494209948525	0	24	0	0	-9.822174714013842	22.535022354694487
1	-4.524815695129746	GO:0060047	M1	1	0	GO Biological Processes	19	heart contraction	19_GO:0032501 multicellular organismal process	-4.524815695129746	5.121595989703292	5.805763106562088	30242	242	244	10	4.098360655737705	1.2691799106233133	487|493|1129|1674|1908|2697|6262|6474|6909|9096	ATP2A1|ATP2B4|CHRM2|DES|EDN3|GJA1|RYR2|SHOX2|TBX2|TBX18	-2.866652159514662	0	24	0	0	-9.822174714013842	22.535022354694487
1	-4.304388325575987	GO:1903522	M1	1	0	GO Biological Processes	19	regulation of blood circulation	19_GO:0032501 multicellular organismal process	-4.304388325575987	4.822670153728391	5.550450037114744	30242	257	244	10	4.098360655737705	1.2691799106233133	487|493|1129|1674|1908|2697|6262|6474|6909|9096	ATP2A1|ATP2B4|CHRM2|DES|EDN3|GJA1|RYR2|SHOX2|TBX2|TBX18	-2.6777796045026747	0	24	0	0	-9.822174714013842	22.535022354694487
1	-9.778574564127373	GO:0009611	M1	1	0	GO Biological Processes	19	response to wounding	19_GO:0050896 response to stimulus	-9.778574564127373	5.164275956284152	8.905345601126522	30242	552	244	23	9.426229508196721	1.8705758165782842	302|389|677|1277|1281|1634|2255|2335|2624|2697|3315|3399|3956|4088|4916|5327|5764|6678|7076|10630|10631|25817|54959	ANXA2|RHOC|ZFP36L1|COL1A1|COL3A1|DCN|FGF10|FN1|GATA2|GJA1|HSPB1|ID3|LGALS1|SMAD3|NTRK3|PLAT|PTN|SPARC|TIMP1|PDPN|POSTN|TAFA5|ODAM	-7.53683444287834	0	25	1	1	-9.778574564127373	7.945039932744851
1	-7.8834420896793596	GO:0042060	M1	1	0	GO Biological Processes	19	wound healing	19_GO:0050896 response to stimulus	-7.8834420896793596	5.261715125270646	7.970304724225137	30242	424	244	18	7.377049180327869	1.6734229956077251	302|389|1277|1281|1634|2255|2335|2624|2697|3315|4088|5327|6678|7076|10630|10631|25817|54959	ANXA2|RHOC|COL1A1|COL3A1|DCN|FGF10|FN1|GATA2|GJA1|HSPB1|SMAD3|PLAT|SPARC|TIMP1|PDPN|POSTN|TAFA5|ODAM	-5.830474259245096	0	25	0	0	-9.778574564127373	7.945039932744851
1	-3.367605447953567	GO:0061045	M1	1	0	GO Biological Processes	19	negative regulation of wound healing	19_GO:0048519 negative regulation of biological process	-3.367605447953567	7.945039932744851	5.538911413883085	30242	78	244	5	2.0491803278688523	0.9069831382087102	302|2697|4088|5327|25817	ANXA2|GJA1|SMAD3|PLAT|TAFA5	-1.8975344495602569	0	25	0	0	-9.778574564127373	7.945039932744851
1	-3.179055947674777	GO:0032102	M1	1	0	GO Biological Processes	19	negative regulation of response to external stimulus	19_GO:0048519 negative regulation of biological process	-3.179055947674777	3.2461163153786106	4.1805684782188095	30242	420	244	11	4.508196721311475	1.3282797861827056	302|2697|3105|4088|4851|5176|5327|9353|10769|25817|57556	ANXA2|GJA1|HLA-A|SMAD3|NOTCH1|SERPINF1|PLAT|SLIT2|PLK2|TAFA5|SEMA6A	-1.7397094252322667	0	25	0	0	-9.778574564127373	7.945039932744851
1	-2.9978963728670127	GO:1903035	M1	1	0	GO Biological Processes	19	negative regulation of response to wounding	19_GO:0048519 negative regulation of biological process	-2.9978963728670127	6.592692710149982	4.897816027827859	30242	94	244	5	2.0491803278688523	0.9069831382087102	302|2697|4088|5327|25817	ANXA2|GJA1|SMAD3|PLAT|TAFA5	-1.5907888579540712	0	25	0	0	-9.778574564127373	7.945039932744851
1	-2.9361840880964714	GO:0050878	M1	1	0	GO Biological Processes	19	regulation of body fluid levels	19_GO:0065007 biological regulation	-2.9361840880964714	3.24457128143507	3.981686095995454	30242	382	244	10	4.098360655737705	1.2691799106233133	302|1281|2255|2335|2697|3315|4881|5327|7432|10630	ANXA2|COL3A1|FGF10|FN1|GJA1|HSPB1|NPR1|PLAT|VIP|PDPN	-1.5381611011453094	0	25	0	0	-9.778574564127373	7.945039932744851
1	-2.6151415169337318	GO:1903034	M1	1	0	GO Biological Processes	19	regulation of response to wounding	19_GO:0050896 response to stimulus	-2.6151415169337318	4.453028369490527	4.035546918242975	30242	167	244	6	2.459016393442623	0.9914695123596589	302|2697|4088|5327|5764|25817	ANXA2|GJA1|SMAD3|PLAT|PTN|TAFA5	-1.2794968928163672	0	25	0	0	-9.778574564127373	7.945039932744851
1	-2.326427097494415	GO:0061041	M1	1	0	GO Biological Processes	19	regulation of wound healing	19_GO:0050896 response to stimulus	-2.326427097494415	4.624724736970883	3.792567455849071	30242	134	244	5	2.0491803278688523	0.9069831382087102	302|2697|4088|5327|25817	ANXA2|GJA1|SMAD3|PLAT|TAFA5	-1.045259195948152	0	25	0	0	-9.778574564127373	7.945039932744851
1	-2.0576275094873253	GO:0007596	M1	1	0	GO Biological Processes	19	blood coagulation	19_GO:0032501 multicellular organismal process	-2.0576275094873253	3.411264851857422	3.2224465578918764	30242	218	244	6	2.459016393442623	0.9914695123596589	302|1281|2335|3315|5327|10630	ANXA2|COL3A1|FN1|HSPB1|PLAT|PDPN	-0.8268465798248791	0	25	0	0	-9.778574564127373	7.945039932744851
1	-2.012127793365485	GO:0007599	M1	1	0	GO Biological Processes	19	hemostasis	19_GO:0065007 biological regulation	-2.012127793365485	3.334779092847166	3.1560723734472025	30242	223	244	6	2.459016393442623	0.9914695123596589	302|1281|2335|3315|5327|10630	ANXA2|COL3A1|FN1|HSPB1|PLAT|PDPN	-0.790656855414455	0	25	0	0	-9.778574564127373	7.945039932744851
1	-2.012127793365485	GO:0050817	M1	1	0	GO Biological Processes	19	coagulation	19_GO:0032501 multicellular organismal process	-2.012127793365485	3.334779092847166	3.1560723734472025	30242	223	244	6	2.459016393442623	0.9914695123596589	302|1281|2335|3315|5327|10630	ANXA2|COL3A1|FN1|HSPB1|PLAT|PDPN	-0.790656855414455	0	25	0	0	-9.778574564127373	7.945039932744851
1	-9.474273894659515	GO:0048608	M1	1	0	GO Biological Processes	19	reproductive structure development	19_GO:0022414 reproductive process	-9.474273894659515	5.832594021215043	9.048771915949958	30242	425	244	20	8.19672131147541	1.7561203174097868	677|1634|2255|2296|2624|2697|3481|4188|4323|4851|5176|5764|6423|6662|7425|9353|23213|23462|56956|642658	ZFP36L1|DCN|FGF10|FOXC1|GATA2|GJA1|IGF2|MDFI|MMP14|NOTCH1|SERPINF1|PTN|SFRP2|SOX9|VGF|SLIT2|SULF1|HEY1|LHX9|SCX	-7.260562497010725	0	26	1	1	-9.474273894659515	7.466423069326486
1	-9.42105151041406	GO:0061458	M1	1	0	GO Biological Processes	19	reproductive system development	19_GO:0032502 developmental process	-9.42105151041406	5.79171135284204	9.004285288582679	30242	428	244	20	8.19672131147541	1.7561203174097868	677|1634|2255|2296|2624|2697|3481|4188|4323|4851|5176|5764|6423|6662|7425|9353|23213|23462|56956|642658	ZFP36L1|DCN|FGF10|FOXC1|GATA2|GJA1|IGF2|MDFI|MMP14|NOTCH1|SERPINF1|PTN|SFRP2|SOX9|VGF|SLIT2|SULF1|HEY1|LHX9|SCX	-7.2162949554181965	0	26	0	0	-9.474273894659515	7.466423069326486
1	-4.608136144424832	GO:0001890	M1	1	0	GO Biological Processes	19	placenta development	19_GO:0022414 reproductive process	-4.608136144424832	6.838213680045224	6.355492639314627	30242	145	244	8	3.278688524590164	1.1400299356468908	677|1634|2624|2697|3481|4188|5764|23462	ZFP36L1|DCN|GATA2|GJA1|IGF2|MDFI|PTN|HEY1	-2.937198320773319	0	26	0	0	-9.474273894659515	7.466423069326486
1	-3.243368373684734	GO:0001892	M1	1	0	GO Biological Processes	19	embryonic placenta development	19_GO:0022414 reproductive process	-3.243368373684734	7.466423069326486	5.320366246948058	30242	83	244	5	2.0491803278688523	0.9069831382087102	677|2624|3481|4188|23462	ZFP36L1|GATA2|IGF2|MDFI|HEY1	-1.7914019179270912	0	26	0	0	-9.474273894659515	7.466423069326486
1	-8.993077684568712	GO:0007178	M1	1	0	GO Biological Processes	19	transmembrane receptor protein serine/threonine kinase signaling pathway	19_GO:0023052 signaling	-8.993077684568712	6.197131147540984	8.946577590211069	30242	360	244	18	7.377049180327869	1.6734229956077251	1278|1281|1958|2255|2331|4088|4851|5796|6423|10252|10253|11030|11167|23213|25937|54756|84913|642658	COL1A2|COL3A1|EGR1|FGF10|FMOD|SMAD3|NOTCH1|PTPRK|SFRP2|SPRY1|SPRY2|RBPMS|FSTL1|SULF1|WWTR1|IL17RD|ATOH8|SCX	-6.8224009191451245	0	27	1	1	-8.993077684568712	7.399559579153414
1	-4.290258260127117	GO:0090092	M1	1	0	GO Biological Processes	19	regulation of transmembrane receptor protein serine/threonine kinase signaling pathway	19_GO:0023052 signaling	-4.290258260127117	4.803977633752701	5.534136412629994	30242	258	244	10	4.098360655737705	1.2691799106233133	2255|4088|4851|6423|10252|10253|11030|11167|23213|54756	FGF10|SMAD3|NOTCH1|SFRP2|SPRY1|SPRY2|RBPMS|FSTL1|SULF1|IL17RD	-2.6683068971664774	0	27	0	0	-8.993077684568712	7.399559579153414
1	-4.208590553216391	GO:0071772	M1	1	0	GO Biological Processes	19	response to BMP	19_GO:0050896 response to stimulus	-4.208590553216391	6.009339294585197	5.81904880332995	30242	165	244	8	3.278688524590164	1.1400299356468908	1958|4088|4851|6423|6662|11167|23213|642658	EGR1|SMAD3|NOTCH1|SFRP2|SOX9|FSTL1|SULF1|SCX	-2.60143964812224	0	27	0	0	-8.993077684568712	7.399559579153414
1	-4.208590553216391	GO:0071773	M1	1	0	GO Biological Processes	19	cellular response to BMP stimulus	19_GO:0050896 response to stimulus	-4.208590553216391	6.009339294585197	5.81904880332995	30242	165	244	8	3.278688524590164	1.1400299356468908	1958|4088|4851|6423|6662|11167|23213|642658	EGR1|SMAD3|NOTCH1|SFRP2|SOX9|FSTL1|SULF1|SCX	-2.60143964812224	0	27	0	0	-8.993077684568712	7.399559579153414
1	-3.611020658005586	GO:0030509	M1	1	0	GO Biological Processes	19	BMP signaling pathway	19_GO:0023052 signaling	-3.611020658005586	5.707883951682484	5.247872632176453	30242	152	244	7	2.8688524590163933	1.0686572919622443	1958|4088|4851|6423|11167|23213|642658	EGR1|SMAD3|NOTCH1|SFRP2|FSTL1|SULF1|SCX	-2.0917316369420944	0	27	0	0	-8.993077684568712	7.399559579153414
1	-2.671971050065244	GO:0035914	M1	1	0	GO Biological Processes	19	skeletal muscle cell differentiation	19_GO:0032502 developmental process	-2.671971050065244	7.399559579153414	4.72945051226449	30242	67	244	4	1.639344262295082	0.8129257437384667	1958|4851|84466|642658	EGR1|NOTCH1|MEGF10|SCX	-1.323561078518998	0	27	0	0	-8.993077684568712	7.399559579153414
1	-2.113726022103004	GO:0030510	M1	1	0	GO Biological Processes	19	regulation of BMP signaling pathway	19_GO:0023052 signaling	-2.113726022103004	5.164275956284153	3.6855907341258103	30242	96	244	4	1.639344262295082	0.8129257437384667	4851|6423|11167|23213	NOTCH1|SFRP2|FSTL1|SULF1	-0.8715030831478747	0	27	0	0	-8.993077684568712	7.399559579153414
1	-8.798329730494215	GO:0045445	M1	1	0	GO Biological Processes	19	myoblast differentiation	19_GO:0032502 developmental process	-8.798329730494215	14.755074160811866	11.385396186585638	30242	84	244	10	4.098360655737705	1.2691799106233133	677|3399|3486|3956|4851|5978|6662|6909|6934|84466	ZFP36L1|ID3|IGFBP3|LGALS1|NOTCH1|REST|SOX9|TBX2|TCF7L2|MEGF10	-6.643739784964082	0	28	1	1	-8.798329730494215	14.755074160811866
1	-2.324559007105723	GO:0009743	M1	1	0	GO Biological Processes	19	response to carbohydrate	19_GO:0050896 response to stimulus	-2.324559007105723	3.4157415773847934	3.486907431444821	30242	254	244	7	2.8688524590163933	1.0686572919622443	677|1958|2697|3956|5176|6678|6934	ZFP36L1|EGR1|GJA1|LGALS1|SERPINF1|SPARC|TCF7L2	-1.0450303249672899	0	28	0	0	-8.798329730494215	14.755074160811866
1	-8.77775792808637	GO:0048736	M1	1	0	GO Biological Processes	19	appendage development	19_GO:0032502 developmental process	-8.77775792808637	9.367756385817767	9.925522407997844	30242	172	244	13	5.327868852459017	1.4377816170858193	1382|2255|3899|4223|4851|5915|6423|6474|6662|6909|116039|340419|642658	CRABP2|FGF10|AFF3|MEOX2|NOTCH1|RARB|SFRP2|SHOX2|SOX9|TBX2|OSR2|RSPO2|SCX	-6.630993320068193	0	29	1	1	-8.77775792808637	37.1827868852459
1	-8.77775792808637	GO:0060173	M1	1	0	GO Biological Processes	19	limb development	19_GO:0032502 developmental process	-8.77775792808637	9.367756385817767	9.925522407997844	30242	172	244	13	5.327868852459017	1.4377816170858193	1382|2255|3899|4223|4851|5915|6423|6474|6662|6909|116039|340419|642658	CRABP2|FGF10|AFF3|MEOX2|NOTCH1|RARB|SFRP2|SHOX2|SOX9|TBX2|OSR2|RSPO2|SCX	-6.630993320068193	0	29	0	0	-8.77775792808637	37.1827868852459
1	-7.754631891076101	GO:0035107	M1	1	0	GO Biological Processes	19	appendage morphogenesis	19_GO:0032502 developmental process	-7.754631891076101	9.879484438108815	9.428921669278767	30242	138	244	11	4.508196721311475	1.3282797861827056	1382|2255|3899|4851|5915|6423|6474|6662|6909|116039|340419	CRABP2|FGF10|AFF3|NOTCH1|RARB|SFRP2|SHOX2|SOX9|TBX2|OSR2|RSPO2	-5.720017262622718	0	29	0	0	-8.77775792808637	37.1827868852459
1	-7.754631891076101	GO:0035108	M1	1	0	GO Biological Processes	19	limb morphogenesis	19_GO:0032502 developmental process	-7.754631891076101	9.879484438108815	9.428921669278767	30242	138	244	11	4.508196721311475	1.3282797861827056	1382|2255|3899|4851|5915|6423|6474|6662|6909|116039|340419	CRABP2|FGF10|AFF3|NOTCH1|RARB|SFRP2|SHOX2|SOX9|TBX2|OSR2|RSPO2	-5.720017262622718	0	29	0	0	-8.77775792808637	37.1827868852459
1	-6.346603847382212	GO:0030326	M1	1	0	GO Biological Processes	19	embryonic limb morphogenesis	19_GO:0032502 developmental process	-6.346603847382212	9.616237987563595	8.38538064350597	30242	116	244	9	3.6885245901639343	1.2066197965637844	1382|3899|4851|5915|6423|6474|6909|116039|340419	CRABP2|AFF3|NOTCH1|RARB|SFRP2|SHOX2|TBX2|OSR2|RSPO2	-4.467732987909576	0	29	0	0	-8.77775792808637	37.1827868852459
1	-6.346603847382212	GO:0035113	M1	1	0	GO Biological Processes	19	embryonic appendage morphogenesis	19_GO:0032502 developmental process	-6.346603847382212	9.616237987563595	8.38538064350597	30242	116	244	9	3.6885245901639343	1.2066197965637844	1382|3899|4851|5915|6423|6474|6909|116039|340419	CRABP2|AFF3|NOTCH1|RARB|SFRP2|SHOX2|TBX2|OSR2|RSPO2	-4.467732987909576	0	29	0	0	-8.77775792808637	37.1827868852459
1	-5.639867935404197	GO:0035116	M1	1	0	GO Biological Processes	19	embryonic hindlimb morphogenesis	19_GO:0032502 developmental process	-5.639867935404197	22.952337583485125	10.2919624332428	30242	27	244	5	2.0491803278688523	0.9069831382087102	3899|4851|5915|116039|340419	AFF3|NOTCH1|RARB|OSR2|RSPO2	-3.824096546427445	0	29	0	0	-8.77775792808637	37.1827868852459
1	-5.122466122913248	GO:0035137	M1	1	0	GO Biological Processes	19	hindlimb morphogenesis	19_GO:0032502 developmental process	-5.122466122913248	18.22685631629701	9.064238839204119	30242	34	244	5	2.0491803278688523	0.9069831382087102	3899|4851|5915|116039|340419	AFF3|NOTCH1|RARB|OSR2|RSPO2	-3.3798018322719274	0	29	0	0	-8.77775792808637	37.1827868852459
1	-4.2240012702882455	GO:0060272	M1	1	0	GO Biological Processes	19	embryonic skeletal joint morphogenesis	19_GO:0032502 developmental process	-4.2240012702882455	37.1827868852459	10.320848703200111	30242	10	244	3	1.2295081967213115	0.7054795173866898	3373|6474|116039	HYAL1|SHOX2|OSR2	-2.6134793691083877	0	29	0	0	-8.77775792808637	37.1827868852459
1	-3.960156595497317	GO:0035115	M1	1	0	GO Biological Processes	19	embryonic forelimb morphogenesis	19_GO:0032502 developmental process	-3.960156595497317	15.992596509783185	7.5322024854629035	30242	31	244	4	1.639344262295082	0.8129257437384667	1382|6474|116039|340419	CRABP2|SHOX2|OSR2|RSPO2	-2.3915398214016914	0	29	0	0	-8.77775792808637	37.1827868852459
1	-3.752462613591959	GO:0072498	M1	1	0	GO Biological Processes	19	embryonic skeletal joint development	19_GO:0032502 developmental process	-3.752462613591959	26.559133489461356	8.626850543463872	30242	14	244	3	1.2295081967213115	0.7054795173866898	3373|6474|116039	HYAL1|SHOX2|OSR2	-2.211046226255532	0	29	0	0	-8.77775792808637	37.1827868852459
1	-3.6090619434555187	GO:0035136	M1	1	0	GO Biological Processes	19	forelimb morphogenesis	19_GO:0032502 developmental process	-3.6090619434555187	13.046591889559966	6.701478090751854	30242	38	244	4	1.639344262295082	0.8129257437384667	1382|6474|116039|340419	CRABP2|SHOX2|OSR2|RSPO2	-2.0915976918072743	0	29	0	0	-8.77775792808637	37.1827868852459
1	-8.617274154971069	GO:0043583	M1	1	0	GO Biological Processes	19	ear development	19_GO:0032502 developmental process	-8.617274154971069	8.146463480335564	9.439682394121277	30242	213	244	14	5.737704918032787	1.4888234353429823	220|1301|2070|2255|2624|4851|4916|6662|6678|8549|9096|10253|116039|340784	ALDH1A3|COL11A1|EYA4|FGF10|GATA2|NOTCH1|NTRK3|SOX9|SPARC|LGR5|TBX18|SPRY2|OSR2|HMX3	-6.474369967766131	0	30	1	1	-8.617274154971069	10.328551912568306
1	-8.508126506138977	GO:0090596	M1	1	0	GO Biological Processes	19	sensory organ morphogenesis	19_GO:0032502 developmental process	-8.508126506138977	7.26226306352459	9.074837532843755	30242	256	244	15	6.147540983606557	1.5377248445689642	220|1290|1301|2255|2624|4915|5764|5915|6662|6909|9096|10253|116039|340784|348980	ALDH1A3|COL5A2|COL11A1|FGF10|GATA2|NTRK2|PTN|RARB|SOX9|TBX2|TBX18|SPRY2|OSR2|HMX3|HCN1	-6.385685144803733	0	30	0	0	-8.617274154971069	10.328551912568306
1	-8.307403122754252	GO:0048839	M1	1	0	GO Biological Processes	19	inner ear development	19_GO:0032502 developmental process	-8.307403122754252	8.570500523194978	9.390726978575792	30242	188	244	13	5.327868852459017	1.4377816170858193	220|1301|2070|2255|2624|4851|4916|6662|6678|8549|9096|10253|340784	ALDH1A3|COL11A1|EYA4|FGF10|GATA2|NOTCH1|NTRK3|SOX9|SPARC|LGR5|TBX18|SPRY2|HMX3	-6.225363844372731	0	30	0	0	-8.617274154971069	10.328551912568306
1	-6.6855947543647885	GO:0045165	M1	1	0	GO Biological Processes	19	cell fate commitment	19_GO:0032502 developmental process	-6.6855947543647885	6.245170923878511	7.630825991915197	30242	258	244	13	5.327868852459017	1.4377816170858193	2255|2624|4851|4916|6423|6608|6662|6778|6909|6934|9096|10253|10630	FGF10|GATA2|NOTCH1|NTRK3|SFRP2|SMO|SOX9|STAT6|TBX2|TCF7L2|TBX18|SPRY2|PDPN	-4.754429946685967	0	30	0	0	-8.617274154971069	10.328551912568306
1	-6.37864403987824	GO:0042471	M1	1	0	GO Biological Processes	19	ear morphogenesis	19_GO:0032502 developmental process	-6.37864403987824	9.699857448325018	8.430046105167088	30242	115	244	9	3.6885245901639343	1.2066197965637844	220|1301|2255|2624|6662|9096|10253|116039|340784	ALDH1A3|COL11A1|FGF10|GATA2|SOX9|TBX18|SPRY2|OSR2|HMX3	-4.490157447103094	0	30	0	0	-8.617274154971069	10.328551912568306
1	-5.9385637925018795	GO:0042472	M1	1	0	GO Biological Processes	19	inner ear morphogenesis	19_GO:0032502 developmental process	-5.9385637925018795	10.328551912568306	8.256231059781218	30242	96	244	8	3.278688524590164	1.1400299356468908	220|1301|2255|2624|6662|9096|10253|340784	ALDH1A3|COL11A1|FGF10|GATA2|SOX9|TBX18|SPRY2|HMX3	-4.094763679924884	0	30	0	0	-8.617274154971069	10.328551912568306
1	-5.000586313852443	GO:0001708	M1	1	0	GO Biological Processes	19	cell fate specification	19_GO:0032502 developmental process	-5.000586313852443	9.430416963649321	7.303754172376894	30242	92	244	7	2.8688524590163933	1.0686572919622443	4851|4916|6423|6608|6662|6909|9096	NOTCH1|NTRK3|SFRP2|SMO|SOX9|TBX2|TBX18	-3.2758953942230233	0	30	0	0	-8.617274154971069	10.328551912568306
1	-3.1477850462408843	GO:0090102	M1	1	0	GO Biological Processes	19	cochlea development	19_GO:0032502 developmental process	-3.1477850462408843	9.915409836065574	5.690195788188577	30242	50	244	4	1.639344262295082	0.8129257437384667	2624|4916|6662|9096	GATA2|NTRK3|SOX9|TBX18	-1.71495196470227	0	30	0	0	-8.617274154971069	10.328551912568306
1	-8.554487274481591	GO:0071560	M1	1	0	GO Biological Processes	19	cellular response to transforming growth factor beta stimulus	19_GO:0050896 response to stimulus	-8.554487274481591	7.31944623725313	9.121556814511882	30242	254	244	15	6.147540983606557	1.5377248445689642	677|1277|1278|1281|1284|2331|4088|5139|5796|6662|10252|10253|10631|54756|642658	ZFP36L1|COL1A1|COL1A2|COL3A1|COL4A2|FMOD|SMAD3|PDE3A|PTPRK|SOX9|SPRY1|SPRY2|POSTN|IL17RD|SCX	-6.419202484146845	0	31	1	1	-8.554487274481591	7.31944623725313
1	-8.416660168978213	GO:0071559	M1	1	0	GO Biological Processes	19	response to transforming growth factor beta	19_GO:0050896 response to stimulus	-8.416660168978213	7.150535939470365	8.982891860236256	30242	260	244	15	6.147540983606557	1.5377248445689642	677|1277|1278|1281|1284|2331|4088|5139|5796|6662|10252|10253|10631|54756|642658	ZFP36L1|COL1A1|COL1A2|COL3A1|COL4A2|FMOD|SMAD3|PDE3A|PTPRK|SOX9|SPRY1|SPRY2|POSTN|IL17RD|SCX	-6.307037368964603	0	31	0	0	-8.554487274481591	7.31944623725313
1	-3.6023154326915816	GO:0007179	M1	1	0	GO Biological Processes	19	transforming growth factor beta receptor signaling pathway	19_GO:0023052 signaling	-3.6023154326915816	4.908618730725532	5.026849307226582	30242	202	244	8	3.278688524590164	1.1400299356468908	1278|1281|2331|4088|5796|10252|10253|54756	COL1A2|COL3A1|FMOD|SMAD3|PTPRK|SPRY1|SPRY2|IL17RD	-2.0875012956076926	0	31	0	0	-8.554487274481591	7.31944623725313
1	-8.538823650139916	GO:0009612	M1	1	0	GO Biological Processes	19	response to mechanical stimulus	19_GO:0050896 response to stimulus	-8.538823650139916	8.033318154219792	9.355892769736224	30242	216	244	14	5.737704918032787	1.4888234353429823	58|1277|1281|1301|1634|2697|4214|4323|5764|6262|6662|8989|10631|642658	ACTA1|COL1A1|COL3A1|COL11A1|DCN|GJA1|MAP3K1|MMP14|PTN|RYR2|SOX9|TRPA1|POSTN|SCX	-6.407299008678476	0	32	1	1	-8.538823650139916	8.033318154219792
1	-5.445635545310549	GO:0071214	M1	1	0	GO Biological Processes	19	cellular response to abiotic stimulus	19_GO:0050896 response to stimulus	-5.445635545310549	4.838600895977946	6.35244578989417	30242	333	244	13	5.327868852459017	1.4377816170858193	677|1277|1958|2697|3373|4214|5764|5796|5978|6423|6662|7076|642658	ZFP36L1|COL1A1|EGR1|GJA1|HYAL1|MAP3K1|PTN|PTPRK|REST|SFRP2|SOX9|TIMP1|SCX	-3.662969317890715	0	32	0	0	-8.538823650139916	8.033318154219792
1	-5.445635545310549	GO:0104004	M1	1	0	GO Biological Processes	19	cellular response to environmental stimulus	19_GO:0050896 response to stimulus	-5.445635545310549	4.838600895977946	6.35244578989417	30242	333	244	13	5.327868852459017	1.4377816170858193	677|1277|1958|2697|3373|4214|5764|5796|5978|6423|6662|7076|642658	ZFP36L1|COL1A1|EGR1|GJA1|HYAL1|MAP3K1|PTN|PTPRK|REST|SFRP2|SOX9|TIMP1|SCX	-3.662969317890715	0	32	0	0	-8.538823650139916	8.033318154219792
1	-3.2920105438937872	GO:0071260	M1	1	0	GO Biological Processes	19	cellular response to mechanical stimulus	19_GO:0050896 response to stimulus	-3.2920105438937872	7.650779194495041	5.4055390305108615	30242	81	244	5	2.0491803278688523	0.9069831382087102	1277|2697|4214|6662|642658	COL1A1|GJA1|MAP3K1|SOX9|SCX	-1.8324244154820715	0	32	0	0	-8.538823650139916	8.033318154219792
1	-2.906719285575213	GO:0071496	M1	1	0	GO Biological Processes	19	cellular response to external stimulus	19_GO:0050896 response to stimulus	-2.906719285575213	3.485886270491803	4.031881621510527	30242	320	244	9	3.6885245901639343	1.2066197965637844	1277|2697|4214|5764|6423|6662|7412|10631|642658	COL1A1|GJA1|MAP3K1|PTN|SFRP2|SOX9|VCAM1|POSTN|SCX	-1.5135103801788305	0	32	0	0	-8.538823650139916	8.033318154219792
1	-8.349132784560885	GO:0043588	M1	1	0	GO Biological Processes	19	skin development	19_GO:0032502 developmental process	-8.349132784560885	7.06897089073116	8.915202136530855	30242	263	244	15	6.147540983606557	1.5377248445689642	677|1277|1278|1281|1290|2118|2255|2296|3488|4804|4851|6608|6662|8549|51083	ZFP36L1|COL1A1|COL1A2|COL3A1|COL5A2|ETV4|FGF10|FOXC1|IGFBP5|NGFR|NOTCH1|SMO|SOX9|LGR5|GAL	-6.256953874828484	0	33	1	1	-8.349132784560885	21.872227579556412
1	-7.231890513697245	GO:0030856	M1	1	0	GO Biological Processes	19	regulation of epithelial cell differentiation	19_GO:0032502 developmental process	-7.231890513697245	8.795928080380751	8.775887896533078	30242	155	244	11	4.508196721311475	1.3282797861827056	677|1903|2118|2296|4851|6608|6662|10252|10253|25937|84913	ZFP36L1|S1PR3|ETV4|FOXC1|NOTCH1|SMO|SOX9|SPRY1|SPRY2|WWTR1|ATOH8	-5.237305007329338	0	33	0	0	-8.349132784560885	21.872227579556412
1	-6.954494062792478	GO:0042476	M1	1	0	GO Biological Processes	19	odontogenesis	19_GO:0032502 developmental process	-6.954494062792478	9.53404791929382	8.79435088024866	30242	130	244	10	4.098360655737705	1.2691799106233133	1277|1278|2255|2296|3399|4804|6608|54959|116039|340419	COL1A1|COL1A2|FGF10|FOXC1|ID3|NGFR|SMO|ODAM|OSR2|RSPO2	-4.991507542496274	0	33	0	0	-8.349132784560885	21.872227579556412
1	-6.930497337582695	GO:0048732	M1	1	0	GO Biological Processes	19	gland development	19_GO:0032502 developmental process	-6.930497337582695	4.821566567880857	7.257456162610423	30242	437	244	17	6.967213114754099	1.6298688130968613	220|2255|2296|2624|3321|3481|3488|4088|4851|5176|5764|6608|6662|6778|6909|7052|23213	ALDH1A3|FGF10|FOXC1|GATA2|IGSF3|IGF2|IGFBP5|SMAD3|NOTCH1|SERPINF1|PTN|SMO|SOX9|STAT6|TBX2|TGM2|SULF1	-4.970043153801885	0	33	0	0	-8.349132784560885	21.872227579556412
1	-6.508605608360316	GO:0001942	M1	1	0	GO Biological Processes	19	hair follicle development	19_GO:0032502 developmental process	-6.508605608360316	12.241246711192067	9.13652311585487	30242	81	244	8	3.278688524590164	1.1400299356468908	2255|3488|4804|4851|6608|6662|8549|51083	FGF10|IGFBP5|NGFR|NOTCH1|SMO|SOX9|LGR5|GAL	-4.602657589034476	0	33	0	0	-8.349132784560885	21.872227579556412
1	-6.385570902440046	GO:0022404	M1	1	0	GO Biological Processes	19	molting cycle process	19_GO:0032501 multicellular organismal process	-6.385570902440046	11.804059328649494	8.942772277484442	30242	84	244	8	3.278688524590164	1.1400299356468908	2255|3488|4804|4851|6608|6662|8549|51083	FGF10|IGFBP5|NGFR|NOTCH1|SMO|SOX9|LGR5|GAL	-4.494939641198311	0	33	0	0	-8.349132784560885	21.872227579556412
1	-6.385570902440046	GO:0022405	M1	1	0	GO Biological Processes	19	hair cycle process	19_GO:0032501 multicellular organismal process	-6.385570902440046	11.804059328649494	8.942772277484442	30242	84	244	8	3.278688524590164	1.1400299356468908	2255|3488|4804|4851|6608|6662|8549|51083	FGF10|IGFBP5|NGFR|NOTCH1|SMO|SOX9|LGR5|GAL	-4.494939641198311	0	33	0	0	-8.349132784560885	21.872227579556412
1	-6.3456522836351725	GO:0098773	M1	1	0	GO Biological Processes	19	skin epidermis development	19_GO:0032502 developmental process	-6.3456522836351725	11.665188042430088	8.88036361623919	30242	85	244	8	3.278688524590164	1.1400299356468908	2255|3488|4804|4851|6608|6662|8549|51083	FGF10|IGFBP5|NGFR|NOTCH1|SMO|SOX9|LGR5|GAL	-4.467732987909576	0	33	0	0	-8.349132784560885	21.872227579556412
1	-6.2523330807432975	GO:0022612	M1	1	0	GO Biological Processes	19	gland morphogenesis	19_GO:0032502 developmental process	-6.2523330807432975	9.373811819809891	8.254569028667426	30242	119	244	9	3.6885245901639343	1.2066197965637844	2255|3488|4851|5764|6662|6778|6909|7052|23213	FGF10|IGFBP5|NOTCH1|PTN|SOX9|STAT6|TBX2|TGM2|SULF1	-4.380632905352632	0	33	0	0	-8.349132784560885	21.872227579556412
1	-5.581027288717511	GO:0042303	M1	1	0	GO Biological Processes	19	molting cycle	19_GO:0032501 multicellular organismal process	-5.581027288717511	9.266738164547267	7.725690575760794	30242	107	244	8	3.278688524590164	1.1400299356468908	2255|3488|4804|4851|6608|6662|8549|51083	FGF10|IGFBP5|NGFR|NOTCH1|SMO|SOX9|LGR5|GAL	-3.7724344843678823	0	33	0	0	-8.349132784560885	21.872227579556412
1	-5.581027288717511	GO:0042633	M1	1	0	GO Biological Processes	19	hair cycle	19_GO:0032501 multicellular organismal process	-5.581027288717511	9.266738164547267	7.725690575760794	30242	107	244	8	3.278688524590164	1.1400299356468908	2255|3488|4804|4851|6608|6662|8549|51083	FGF10|IGFBP5|NGFR|NOTCH1|SMO|SOX9|LGR5|GAL	-3.7724344843678823	0	33	0	0	-8.349132784560885	21.872227579556412
1	-5.566500498486709	GO:0030857	M1	1	0	GO Biological Processes	19	negative regulation of epithelial cell differentiation	19_GO:0048519 negative regulation of biological process	-5.566500498486709	15.176647708263634	8.957056023416959	30242	49	244	6	2.459016393442623	0.9914695123596589	1903|4851|6608|6662|10252|10253	S1PR3|NOTCH1|SMO|SOX9|SPRY1|SPRY2	-3.7614529749017303	0	33	0	0	-8.349132784560885	21.872227579556412
1	-5.477969907562776	GO:0031069	M1	1	0	GO Biological Processes	19	hair follicle morphogenesis	19_GO:0032502 developmental process	-5.477969907562776	21.369417750141324	9.897545924569965	30242	29	244	5	2.0491803278688523	0.9069831382087102	2255|3488|4804|4851|6608	FGF10|IGFBP5|NGFR|NOTCH1|SMO	-3.688527457308373	0	33	0	0	-8.349132784560885	21.872227579556412
1	-5.188690242437735	GO:0048730	M1	1	0	GO Biological Processes	19	epidermis morphogenesis	19_GO:0032502 developmental process	-5.188690242437735	18.77918529557874	9.21610657764754	30242	33	244	5	2.0491803278688523	0.9069831382087102	2255|3488|4804|4851|6608	FGF10|IGFBP5|NGFR|NOTCH1|SMO	-3.4336166938145944	0	33	0	0	-8.349132784560885	21.872227579556412
1	-4.841912884340158	GO:1905330	M1	1	0	GO Biological Processes	19	regulation of morphogenesis of an epithelium	19_GO:0032502 developmental process	-4.841912884340158	11.440857503152586	7.599791057492921	30242	65	244	6	2.459016393442623	0.9914695123596589	2255|2697|6608|6662|6909|23213	FGF10|GJA1|SMO|SOX9|TBX2|SULF1	-3.1462894268812165	0	33	0	0	-8.349132784560885	21.872227579556412
1	-4.841212795351823	GO:0008544	M1	1	0	GO Biological Processes	19	epidermis development	19_GO:0032502 developmental process	-4.841212795351823	4.590467516697025	5.860087018056298	30242	324	244	12	4.918032786885246	1.3843626576930426	677|1382|2118|2255|2296|3488|4804|4851|6608|6662|8549|51083	ZFP36L1|CRABP2|ETV4|FGF10|FOXC1|IGFBP5|NGFR|NOTCH1|SMO|SOX9|LGR5|GAL	-3.1462894268812165	0	33	0	0	-8.349132784560885	21.872227579556412
1	-4.4189759317398005	GO:0031016	M1	1	0	GO Biological Processes	19	pancreas development	19_GO:0032502 developmental process	-4.4189759317398005	9.657866723440494	6.860431474837912	30242	77	244	6	2.459016393442623	0.9914695123596589	2255|2494|3481|6608|6662|6934	FGF10|NR5A2|IGF2|SMO|SOX9|TCF7L2	-2.777308190192134	0	33	0	0	-8.349132784560885	21.872227579556412
1	-4.286470929912038	GO:0060688	M1	1	0	GO Biological Processes	19	regulation of morphogenesis of a branching structure	19_GO:0032502 developmental process	-4.286470929912038	12.394262295081967	7.2723054254568815	30242	50	244	5	2.0491803278688523	0.9069831382087102	2255|6474|6608|6662|23213	FGF10|SHOX2|SMO|SOX9|SULF1	-2.6668296494294723	0	33	0	0	-8.349132784560885	21.872227579556412
1	-4.202707832254673	GO:0048873	M1	1	0	GO Biological Processes	19	homeostasis of number of cells within a tissue	19_GO:0032501 multicellular organismal process	-4.202707832254673	18.3618700667881	8.139803509246944	30242	27	244	4	1.639344262295082	0.8129257437384667	2624|4851|6608|6662	GATA2|NOTCH1|SMO|SOX9	-2.6011177519417417	0	33	0	0	-8.349132784560885	21.872227579556412
1	-4.1385119208995675	GO:0010464	M1	1	0	GO Biological Processes	19	regulation of mesenchymal cell proliferation	19_GO:0050789 regulation of biological process	-4.1385119208995675	17.70608899297424	7.9762090994536585	30242	28	244	4	1.639344262295082	0.8129257437384667	5764|6474|6608|6662	PTN|SHOX2|SMO|SOX9	-2.53912638583767	0	33	0	0	-8.349132784560885	21.872227579556412
1	-4.105208949044718	GO:0048871	M1	1	0	GO Biological Processes	19	multicellular organismal homeostasis	19_GO:0032501 multicellular organismal process	-4.105208949044718	3.395688300022456	4.925868801064162	30242	511	244	14	5.737704918032787	1.4888234353429823	1958|2296|2624|2697|3315|3910|4851|5334|5733|6608|6662|6778|25937|642658	EGR1|FOXC1|GATA2|GJA1|HSPB1|LAMA4|NOTCH1|PLCL1|PTGER3|SMO|SOX9|STAT6|WWTR1|SCX	-2.5091093904300474	0	33	0	0	-8.349132784560885	21.872227579556412
1	-4.03754226506616	GO:0042475	M1	1	0	GO Biological Processes	19	odontogenesis of dentin-containing tooth	19_GO:0032502 developmental process	-4.03754226506616	8.262841530054645	6.223240683686408	30242	90	244	6	2.459016393442623	0.9914695123596589	2255|2296|4804|6608|54959|340419	FGF10|FOXC1|NGFR|SMO|ODAM|RSPO2	-2.4554014562538713	0	33	0	0	-8.349132784560885	21.872227579556412
1	-4.018974768328857	GO:0010001	M1	1	0	GO Biological Processes	19	glial cell differentiation	19_GO:0032502 developmental process	-4.018974768328857	4.957704918032786	5.374002496945855	30242	225	244	9	3.6885245901639343	1.2066197965637844	2255|4851|4915|4916|5764|6608|6662|54587|57211	FGF10|NOTCH1|NTRK2|NTRK3|PTN|SMO|SOX9|MXRA8|ADGRG6	-2.4405164152284153	0	33	0	0	-8.349132784560885	21.872227579556412
1	-4.010947462825375	GO:0019827	M1	1	0	GO Biological Processes	19	stem cell population maintenance	19_GO:0032502 developmental process	-4.010947462825375	6.6228882492804395	5.816735924179573	30242	131	244	7	2.8688524590163933	1.0686572919622443	2255|2624|4851|5764|5978|6608|6662	FGF10|GATA2|NOTCH1|PTN|REST|SMO|SOX9	-2.4360235141554396	0	33	0	0	-8.349132784560885	21.872227579556412
1	-3.9493673507391196	GO:0098727	M1	1	0	GO Biological Processes	19	maintenance of cell number	19_GO:0032502 developmental process	-3.9493673507391196	6.474614631759236	5.728116420524765	30242	134	244	7	2.8688524590163933	1.0686572919622443	2255|2624|4851|5764|5978|6608|6662	FGF10|GATA2|NOTCH1|PTN|REST|SMO|SOX9	-2.38279431915348	0	33	0	0	-8.349132784560885	21.872227579556412
1	-3.740204609760568	GO:0042063	M1	1	0	GO Biological Processes	19	gliogenesis	19_GO:0032502 developmental process	-3.740204609760568	4.117695114645172	4.902646459736253	30242	301	244	10	4.098360655737705	1.2691799106233133	2255|4323|4851|4915|4916|5764|6608|6662|54587|57211	FGF10|MMP14|NOTCH1|NTRK2|NTRK3|PTN|SMO|SOX9|MXRA8|ADGRG6	-2.203186821736645	0	33	0	0	-8.349132784560885	21.872227579556412
1	-3.56480862469828	GO:0010463	M1	1	0	GO Biological Processes	19	mesenchymal cell proliferation	19_GO:0009987 cellular process	-3.56480862469828	12.712063892391763	6.600662570787384	30242	39	244	4	1.639344262295082	0.8129257437384667	5764|6474|6608|6662	PTN|SHOX2|SMO|SOX9	-2.055462263272215	0	33	0	0	-8.349132784560885	21.872227579556412
1	-3.5217936771546836	GO:0072210	M1	1	0	GO Biological Processes	19	metanephric nephron development	19_GO:0032502 developmental process	-3.5217936771546836	12.394262295081969	6.503470784074361	30242	40	244	4	1.639344262295082	0.8129257437384667	1958|5979|6608|6662	EGR1|RET|SMO|SOX9	-2.020416245399894	0	33	0	0	-8.349132784560885	21.872227579556412
1	-3.4888307712072746	GO:0051797	M1	1	0	GO Biological Processes	19	regulation of hair follicle development	19_GO:0032502 developmental process	-3.4888307712072746	21.872227579556412	7.763489039793491	30242	17	244	3	1.2295081967213115	0.7054795173866898	4804|6608|51083	NGFR|SMO|GAL	-1.9926858663861622	0	33	0	0	-8.349132784560885	21.872227579556412
1	-3.4534624782894876	GO:0001894	M1	1	0	GO Biological Processes	19	tissue homeostasis	19_GO:0032501 multicellular organismal process	-3.4534624782894876	4.162252263273795	4.689628003907326	30242	268	244	9	3.6885245901639343	1.2066197965637844	2296|2624|2697|3315|4851|6608|6662|25937|642658	FOXC1|GATA2|GJA1|HSPB1|NOTCH1|SMO|SOX9|WWTR1|SCX	-1.9659007477358421	0	33	0	0	-8.349132784560885	21.872227579556412
1	-3.4392288295636577	GO:0035019	M1	1	0	GO Biological Processes	19	somatic stem cell population maintenance	19_GO:0032502 developmental process	-3.4392288295636577	11.804059328649494	6.319096257918911	30242	42	244	4	1.639344262295082	0.8129257437384667	2255|2624|5978|6662	FGF10|GATA2|REST|SOX9	-1.9550534279164906	0	33	0	0	-8.349132784560885	21.872227579556412
1	-3.3995654145783107	GO:0060443	M1	1	0	GO Biological Processes	19	mammary gland morphogenesis	19_GO:0032502 developmental process	-3.3995654145783107	11.529546321006482	6.231526454476343	30242	43	244	4	1.639344262295082	0.8129257437384667	2255|3488|6778|6909	FGF10|IGFBP5|STAT6|TBX2	-1.9212532868922145	0	33	0	0	-8.349132784560885	21.872227579556412
1	-3.149990953242544	GO:2000177	M1	1	0	GO Biological Processes	19	regulation of neural precursor cell proliferation	19_GO:0050789 regulation of biological process	-3.149990953242544	7.123139250047108	5.158232730724621	30242	87	244	5	2.0491803278688523	0.9069831382087102	2624|4851|5764|6608|10763	GATA2|NOTCH1|PTN|SMO|NES	-1.715184135709917	0	33	0	0	-8.349132784560885	21.872227579556412
1	-3.1467584630002974	GO:0002053	M1	1	0	GO Biological Processes	19	positive regulation of mesenchymal cell proliferation	19_GO:0048518 positive regulation of biological process	-3.1467584630002974	16.901266766020864	6.728878256433355	30242	22	244	3	1.2295081967213115	0.7054795173866898	6474|6608|6662	SHOX2|SMO|SOX9	-1.71495196470227	0	33	0	0	-8.349132784560885	21.872227579556412
1	-3.0533176176967443	GO:0030879	M1	1	0	GO Biological Processes	19	mammary gland development	19_GO:0032502 developmental process	-3.0533176176967443	5.428144070838818	4.684999479723591	30242	137	244	6	2.459016393442623	0.9914695123596589	2255|3488|6608|6662|6778|6909	FGF10|IGFBP5|SMO|SOX9|STAT6|TBX2	-1.6376522991485374	0	33	0	0	-8.349132784560885	21.872227579556412
1	-2.9978963728670127	GO:0061326	M1	1	0	GO Biological Processes	19	renal tubule development	19_GO:0032502 developmental process	-2.9978963728670127	6.592692710149982	4.897816027827859	30242	94	244	5	2.0491803278688523	0.9069831382087102	4851|6608|6662|8549|25937	NOTCH1|SMO|SOX9|LGR5|WWTR1	-1.5907888579540712	0	33	0	0	-8.349132784560885	21.872227579556412
1	-2.9636757523529287	GO:0060249	M1	1	0	GO Biological Processes	19	anatomical structure homeostasis	19_GO:0065007 biological regulation	-2.9636757523529287	3.55249556228464	4.100509373584649	30242	314	244	9	3.6885245901639343	1.2066197965637844	2296|2624|2697|3315|4851|6608|6662|25937|642658	FOXC1|GATA2|GJA1|HSPB1|NOTCH1|SMO|SOX9|WWTR1|SCX	-1.5620593846339965	0	33	0	0	-8.349132784560885	21.872227579556412
1	-2.9296393453182694	GO:0042634	M1	1	0	GO Biological Processes	19	regulation of hair cycle	19_GO:0032501 multicellular organismal process	-2.9296393453182694	14.30107187894073	6.119298876085558	30242	26	244	3	1.2295081967213115	0.7054795173866898	4804|6608|51083	NGFR|SMO|GAL	-1.5343737929122963	0	33	0	0	-8.349132784560885	21.872227579556412
1	-2.9105210283300873	GO:0061351	M1	1	0	GO Biological Processes	19	neural precursor cell proliferation	19_GO:0009987 cellular process	-2.9105210283300873	5.093532450033685	4.47164289052476	30242	146	244	6	2.459016393442623	0.9914695123596589	2624|4851|5764|5915|6608|10763	GATA2|NOTCH1|PTN|RARB|SMO|NES	-1.5166276555234617	0	33	0	0	-8.349132784560885	21.872227579556412
1	-2.712176127952406	GO:0072009	M1	1	0	GO Biological Processes	19	nephron epithelium development	19_GO:0032502 developmental process	-2.712176127952406	5.68544141976237	4.419665614272321	30242	109	244	5	2.0491803278688523	0.9069831382087102	2296|4851|6608|6662|25937	FOXC1|NOTCH1|SMO|SOX9|WWTR1	-1.3575529677189027	0	33	0	0	-8.349132784560885	21.872227579556412
1	-2.704777109803304	GO:0090183	M1	1	0	GO Biological Processes	19	regulation of kidney development	19_GO:0032502 developmental process	-2.704777109803304	11.994447382337388	5.523553164756675	30242	31	244	3	1.2295081967213115	0.7054795173866898	5979|6608|6662	RET|SMO|SOX9	-1.352649901738107	0	33	0	0	-8.349132784560885	21.872227579556412
1	-2.6646008999330695	GO:0003338	M1	1	0	GO Biological Processes	19	metanephros morphogenesis	19_GO:0032502 developmental process	-2.6646008999330695	11.619620901639344	5.420701302985238	30242	32	244	3	1.2295081967213115	0.7054795173866898	2255|6608|6662	FGF10|SMO|SOX9	-1.3198766179637866	0	33	0	0	-8.349132784560885	21.872227579556412
1	-2.6257829644829496	GO:1902692	M1	1	0	GO Biological Processes	19	regulation of neuroblast proliferation	19_GO:0032502 developmental process	-2.6257829644829496	11.267511177347243	5.322317964769225	30242	33	244	3	1.2295081967213115	0.7054795173866898	4851|5764|6608	NOTCH1|PTN|SMO	-1.2889064781601007	0	33	0	0	-8.349132784560885	21.872227579556412
1	-2.6257829644829496	GO:2000036	M1	1	0	GO Biological Processes	19	regulation of stem cell population maintenance	19_GO:0032502 developmental process	-2.6257829644829496	11.267511177347243	5.322317964769225	30242	33	244	3	1.2295081967213115	0.7054795173866898	5764|5978|6608	PTN|REST|SMO	-1.2889064781601007	0	33	0	0	-8.349132784560885	21.872227579556412
1	-2.4825250664099223	GO:1905332	M1	1	0	GO Biological Processes	19	positive regulation of morphogenesis of an epithelium	19_GO:0048518 positive regulation of biological process	-2.4825250664099223	10.049401860877271	4.967388795971011	30242	37	244	3	1.2295081967213115	0.7054795173866898	2697|6608|6662	GJA1|SMO|SOX9	-1.172468775522995	0	33	0	0	-8.349132784560885	21.872227579556412
1	-2.472729193147495	GO:0021536	M1	1	0	GO Biological Processes	19	diencephalon development	19_GO:0032502 developmental process	-2.472729193147495	6.523295944779983	4.348035522437345	30242	76	244	4	1.639344262295082	0.8129257437384667	2255|2624|5764|6608	FGF10|GATA2|PTN|SMO	-1.1638009405100938	0	33	0	0	-8.349132784560885	21.872227579556412
1	-2.4251218980355294	GO:0035270	M1	1	0	GO Biological Processes	19	endocrine system development	19_GO:0032502 developmental process	-2.4251218980355294	4.87963082483542	3.951369696422853	30242	127	244	5	2.0491803278688523	0.9069831382087102	2255|2624|4088|6608|6662	FGF10|GATA2|SMAD3|SMO|SOX9	-1.1234553300316095	0	33	0	0	-8.349132784560885	21.872227579556412
1	-2.3734334530778485	GO:0048708	M1	1	0	GO Biological Processes	19	astrocyte differentiation	19_GO:0032502 developmental process	-2.3734334530778485	6.120623355596034	4.161877668729526	30242	81	244	4	1.639344262295082	0.8129257437384667	4851|4916|6608|6662	NOTCH1|NTRK3|SMO|SOX9	-1.083246702757359	0	33	0	0	-8.349132784560885	21.872227579556412
1	-2.263275309994645	GO:1900182	M1	1	0	GO Biological Processes	19	positive regulation of protein localization to nucleus	19_GO:0048518 positive regulation of biological process	-2.263275309994645	5.698511400037686	3.9581029108836123	30242	87	244	4	1.639344262295082	0.8129257437384667	4088|4804|6608|25937	SMAD3|NGFR|SMO|WWTR1	-0.9915719653681686	0	33	0	0	-8.349132784560885	21.872227579556412
1	-2.194660237788371	GO:0002065	M1	1	0	GO Biological Processes	19	columnar/cuboidal epithelial cell differentiation	19_GO:0032502 developmental process	-2.194660237788371	5.4480273824536125	3.8325173077407104	30242	91	244	4	1.639344262295082	0.8129257437384667	4851|4852|5915|6608	NOTCH1|NPY|RARB|SMO	-0.9351913495789062	0	33	0	0	-8.349132784560885	21.872227579556412
1	-2.194660237788371	GO:0072080	M1	1	0	GO Biological Processes	19	nephron tubule development	19_GO:0032502 developmental process	-2.194660237788371	5.4480273824536125	3.8325173077407104	30242	91	244	4	1.639344262295082	0.8129257437384667	4851|6608|6662|25937	NOTCH1|SMO|SOX9|WWTR1	-0.9351913495789062	0	33	0	0	-8.349132784560885	21.872227579556412
1	-2.188678813917615	GO:0035850	M1	1	0	GO Biological Processes	19	epithelial cell differentiation involved in kidney development	19_GO:0032502 developmental process	-2.188678813917615	7.911231252179979	4.276452708556006	30242	47	244	3	1.2295081967213115	0.7054795173866898	4851|6608|25937	NOTCH1|SMO|WWTR1	-0.9317159596779232	0	33	0	0	-8.349132784560885	21.872227579556412
1	-2.1454879976506427	GO:0060993	M1	1	0	GO Biological Processes	19	kidney morphogenesis	19_GO:0032502 developmental process	-2.1454879976506427	5.274154168119987	3.7431022720116367	30242	94	244	4	1.639344262295082	0.8129257437384667	2255|6608|6662|25937	FGF10|SMO|SOX9|WWTR1	-0.8954660705398532	0	33	0	0	-8.349132784560885	21.872227579556412
1	-2.067527129350904	GO:0021510	M1	1	0	GO Biological Processes	19	spinal cord development	19_GO:0032502 developmental process	-2.067527129350904	5.007782745487664	3.6022625956562466	30242	99	244	4	1.639344262295082	0.8129257437384667	2624|4851|5764|6608	GATA2|NOTCH1|PTN|SMO	-0.8352662811198646	0	33	0	0	-8.349132784560885	21.872227579556412
1	-2.0219667971050215	GO:2000179	M1	1	0	GO Biological Processes	19	positive regulation of neural precursor cell proliferation	19_GO:0048518 positive regulation of biological process	-2.0219667971050215	6.8857012750455375	3.90413442019616	30242	54	244	3	1.2295081967213115	0.7054795173866898	4851|6608|10763	NOTCH1|SMO|NES	-0.7989177068248647	0	33	0	0	-8.349132784560885	21.872227579556412
1	-2.0217724839135243	GO:0034504	M1	1	0	GO Biological Processes	19	protein localization to nucleus	19_GO:0051179 localization	-2.0217724839135243	2.991718485019785	3.0736957479654947	30242	290	244	7	2.8688524590163933	1.0686572919622443	1277|4088|4804|4851|6608|6662|25937	COL1A1|SMAD3|NGFR|NOTCH1|SMO|SOX9|WWTR1	-0.7989177068248647	0	33	0	0	-8.349132784560885	21.872227579556412
1	-2.0001593521538554	GO:0002067	M1	1	0	GO Biological Processes	19	glandular epithelial cell differentiation	19_GO:0032502 developmental process	-2.0001593521538554	6.7605067064083455	3.8563717326447184	30242	55	244	3	1.2295081967213115	0.7054795173866898	4851|5915|6608	NOTCH1|RARB|SMO	-0.7791487157635661	0	33	0	0	-8.349132784560885	21.872227579556412
1	-7.871115613417675	GO:0071417	M1	1	0	GO Biological Processes	19	cellular response to organonitrogen compound	19_GO:0050896 response to stimulus	-7.871115613417675	4.273883550028264	7.53781034566684	30242	638	244	22	9.01639344262295	1.8335936156456698	58|493|677|1129|1277|1278|1290|1958|2697|3481|3488|4804|4915|5139|5791|6262|6662|6778|7052|7412|9353|348980	ACTA1|ATP2B4|ZFP36L1|CHRM2|COL1A1|COL1A2|COL5A2|EGR1|GJA1|IGF2|IGFBP5|NGFR|NTRK2|PDE3A|PTPRE|RYR2|SOX9|STAT6|TGM2|VCAM1|SLIT2|HCN1	-5.821261018407555	0	34	1	1	-7.871115613417675	7.911231252179979
1	-7.238365906878312	GO:1901699	M1	1	0	GO Biological Processes	19	cellular response to nitrogen compound	19_GO:0050896 response to stimulus	-7.238365906878312	3.934686442883164	7.048614613384604	30242	693	244	22	9.01639344262295	1.8335936156456698	58|493|677|1129|1277|1278|1290|1958|2697|3481|3488|4804|4915|5139|5791|6262|6662|6778|7052|7412|9353|348980	ACTA1|ATP2B4|ZFP36L1|CHRM2|COL1A1|COL1A2|COL5A2|EGR1|GJA1|IGF2|IGFBP5|NGFR|NTRK2|PDE3A|PTPRE|RYR2|SOX9|STAT6|TGM2|VCAM1|SLIT2|HCN1	-5.241040363144377	0	34	0	0	-7.871115613417675	7.911231252179979
1	-5.361873441700509	GO:1901652	M1	1	0	GO Biological Processes	19	response to peptide	19_GO:0050896 response to stimulus	-5.361873441700509	3.9037046598683363	5.952569379773553	30242	508	244	16	6.557377049180328	1.5846840083639415	677|1277|1958|2697|3481|3488|4804|4851|5176|5791|6678|6778|7076|7412|7425|51083	ZFP36L1|COL1A1|EGR1|GJA1|IGF2|IGFBP5|NGFR|NOTCH1|SERPINF1|PTPRE|SPARC|STAT6|TIMP1|VCAM1|VGF|GAL	-3.591979602454414	0	34	0	0	-7.871115613417675	7.911231252179979
1	-4.5232440831485405	GO:0014074	M1	1	0	GO Biological Processes	19	response to purine-containing compound	19_GO:0050896 response to stimulus	-4.5232440831485405	6.6546374738695135	6.240393782493285	30242	149	244	8	3.278688524590164	1.1400299356468908	677|1277|3488|5139|6262|6678|7425|348980	ZFP36L1|COL1A1|IGFBP5|PDE3A|RYR2|SPARC|VGF|HCN1	-2.866337551252959	0	34	0	0	-7.871115613417675	7.911231252179979
1	-3.9902391707614355	GO:0046683	M1	1	0	GO Biological Processes	19	response to organophosphorus	19_GO:0050896 response to stimulus	-3.9902391707614355	6.572714853452557	5.7868902538126825	30242	132	244	7	2.8688524590163933	1.0686572919622443	677|1277|3488|5139|6678|7425|348980	ZFP36L1|COL1A1|IGFBP5|PDE3A|SPARC|VGF|HCN1	-2.416470563039373	0	34	0	0	-7.871115613417675	7.911231252179979
1	-3.9326594964945714	GO:0051591	M1	1	0	GO Biological Processes	19	response to cAMP	19_GO:0050896 response to stimulus	-3.9326594964945714	7.911231252179979	6.052529783644081	30242	94	244	6	2.459016393442623	0.9914695123596589	677|1277|3488|6678|7425|348980	ZFP36L1|COL1A1|IGFBP5|SPARC|VGF|HCN1	-2.3701453213857997	0	34	0	0	-7.871115613417675	7.911231252179979
1	-3.800594751071577	GO:0043434	M1	1	0	GO Biological Processes	19	response to peptide hormone	19_GO:0050896 response to stimulus	-3.800594751071577	3.5752679697351826	4.770000468512519	30242	416	244	12	4.918032786885246	1.3843626576930426	677|1277|1958|2697|3481|3488|5791|6678|6778|7076|7425|51083	ZFP36L1|COL1A1|EGR1|GJA1|IGF2|IGFBP5|PTPRE|SPARC|STAT6|TIMP1|VGF|GAL	-2.250354414143766	0	34	0	0	-7.871115613417675	7.911231252179979
1	-2.0219667971050215	GO:0071320	M1	1	0	GO Biological Processes	19	cellular response to cAMP	19_GO:0050896 response to stimulus	-2.0219667971050215	6.8857012750455375	3.90413442019616	30242	54	244	3	1.2295081967213115	0.7054795173866898	677|3488|348980	ZFP36L1|IGFBP5|HCN1	-0.7989177068248647	0	34	0	0	-7.871115613417675	7.911231252179979
1	-7.75500276230677	GO:0007219	M1	1	0	GO Biological Processes	19	Notch signaling pathway	19_GO:0023052 signaling	-7.75500276230677	8.64715974075486	9.070777382219832	30242	172	244	12	4.918032786885246	1.3843626576930426	1004|1903|2255|2296|2624|4242|4323|4851|6662|6909|10631|23462	CDH6|S1PR3|FGF10|FOXC1|GATA2|MFNG|MMP14|NOTCH1|SOX9|TBX2|POSTN|HEY1	-5.720017262622718	0	35	1	1	-7.75500276230677	35.41217798594848
1	-6.525808305498085	GO:0072132	M1	1	0	GO Biological Processes	19	mesenchyme morphogenesis	19_GO:0032502 developmental process	-6.525808305498085	15.774515648286137	9.89080082941038	30242	55	244	7	2.8688524590163933	1.0686572919622443	58|2296|4088|4851|6662|6909|23462	ACTA1|FOXC1|SMAD3|NOTCH1|SOX9|TBX2|HEY1	-4.617627404739953	0	35	0	0	-7.75500276230677	35.41217798594848
1	-6.020179041015218	GO:0003170	M1	1	0	GO Biological Processes	19	heart valve development	19_GO:0032502 developmental process	-6.020179041015218	13.347667087011347	8.987737825215401	30242	65	244	7	2.8688524590163933	1.0686572919622443	4851|6474|6662|9353|23462|56999|642658	NOTCH1|SHOX2|SOX9|SLIT2|HEY1|ADAMTS9|SCX	-4.16858868401197	0	35	0	0	-7.75500276230677	35.41217798594848
1	-5.410727332278437	GO:0003188	M1	1	0	GO Biological Processes	19	heart valve formation	19_GO:0032502 developmental process	-5.410727332278437	35.41217798594848	11.614975776947258	30242	14	244	4	1.639344262295082	0.8129257437384667	4851|6662|23462|642658	NOTCH1|SOX9|HEY1|SCX	-3.634700450079837	0	35	0	0	-7.75500276230677	35.41217798594848
1	-5.267429028018126	GO:0003179	M1	1	0	GO Biological Processes	19	heart valve morphogenesis	19_GO:0032502 developmental process	-5.267429028018126	13.521013412816691	8.382193555218965	30242	55	244	6	2.459016393442623	0.9914695123596589	4851|6662|9353|23462|56999|642658	NOTCH1|SOX9|SLIT2|HEY1|ADAMTS9|SCX	-3.5060153013639668	0	35	0	0	-7.75500276230677	35.41217798594848
1	-4.908652182404788	GO:0008593	M1	1	0	GO Biological Processes	19	regulation of Notch signaling pathway	19_GO:0023052 signaling	-4.908652182404788	9.132614322691975	7.160061721460711	30242	95	244	7	2.8688524590163933	1.0686572919622443	2255|2624|4242|4323|4851|10631|23462	FGF10|GATA2|MFNG|MMP14|NOTCH1|POSTN|HEY1	-3.2040312455507025	0	35	0	0	-7.75500276230677	35.41217798594848
1	-4.551195102808681	GO:0051145	M1	1	0	GO Biological Processes	19	smooth muscle cell differentiation	19_GO:0032502 developmental process	-4.551195102808681	10.18706490006737	7.087688034637599	30242	73	244	6	2.459016393442623	0.9914695123596589	2255|4851|6662|6909|9096|23462	FGF10|NOTCH1|SOX9|TBX2|TBX18|HEY1	-2.890506592163093	0	35	0	0	-7.75500276230677	35.41217798594848
1	-3.974259839840092	GO:0035904	M1	1	0	GO Biological Processes	19	aorta development	19_GO:0032502 developmental process	-3.974259839840092	10.684708875070662	6.658233289597386	30242	58	244	5	2.0491803278688523	0.9069831382087102	4804|4851|6909|23462|56999	NGFR|NOTCH1|TBX2|HEY1|ADAMTS9	-2.403058168556766	0	35	0	0	-7.75500276230677	35.41217798594848
1	-3.9049127665847085	GO:0003180	M1	1	0	GO Biological Processes	19	aortic valve morphogenesis	19_GO:0032502 developmental process	-3.9049127665847085	15.49282786885246	7.397749094838389	30242	32	244	4	1.639344262295082	0.8129257437384667	4851|6662|9353|23462	NOTCH1|SOX9|SLIT2|HEY1	-2.3474193928509877	0	35	0	0	-7.75500276230677	35.41217798594848
1	-3.799933318609055	GO:0035909	M1	1	0	GO Biological Processes	19	aorta morphogenesis	19_GO:0032502 developmental process	-3.799933318609055	14.58148505303761	7.146157258846625	30242	34	244	4	1.639344262295082	0.8129257437384667	4851|6909|23462|56999	NOTCH1|TBX2|HEY1|ADAMTS9	-2.250354414143766	0	35	0	0	-7.75500276230677	35.41217798594848
1	-3.784549525092695	GO:0060840	M1	1	0	GO Biological Processes	19	artery development	19_GO:0032502 developmental process	-3.784549525092695	7.43655737704918	5.814527771219349	30242	100	244	6	2.459016393442623	0.9914695123596589	2296|4804|4851|6909|23462|56999	FOXC1|NGFR|NOTCH1|TBX2|HEY1|ADAMTS9	-2.235949864518956	0	35	0	0	-7.75500276230677	35.41217798594848
1	-3.6910642643804694	GO:0045664	M1	1	0	GO Biological Processes	19	regulation of neuron differentiation	19_GO:0032502 developmental process	-3.6910642643804694	5.058882569421211	5.14147854289602	30242	196	244	8	3.278688524590164	1.1400299356468908	2260|2624|4851|5978|5979|6423|6662|23462	FGFR1|GATA2|NOTCH1|REST|RET|SFRP2|SOX9|HEY1	-2.161599614246992	0	35	0	0	-7.75500276230677	35.41217798594848
1	-3.6546226793609855	GO:0003176	M1	1	0	GO Biological Processes	19	aortic valve development	19_GO:0032502 developmental process	-3.6546226793609855	13.399202481169695	6.806158067773935	30242	37	244	4	1.639344262295082	0.8129257437384667	4851|6662|9353|23462	NOTCH1|SOX9|SLIT2|HEY1	-2.1307379066083447	0	35	0	0	-7.75500276230677	35.41217798594848
1	-3.6457070466112613	GO:0060411	M1	1	0	GO Biological Processes	19	cardiac septum morphogenesis	19_GO:0032502 developmental process	-3.6457070466112613	9.113428158148505	6.040727503382793	30242	68	244	5	2.0491803278688523	0.9069831382087102	4851|6608|6909|9353|23462	NOTCH1|SMO|TBX2|SLIT2|HEY1	-2.123666414556991	0	35	0	0	-7.75500276230677	35.41217798594848
1	-3.56480862469828	GO:0003203	M1	1	0	GO Biological Processes	19	endocardial cushion morphogenesis	19_GO:0032502 developmental process	-3.56480862469828	12.712063892391763	6.600662570787384	30242	39	244	4	1.639344262295082	0.8129257437384667	4851|6662|6909|23462	NOTCH1|SOX9|TBX2|HEY1	-2.055462263272215	0	35	0	0	-7.75500276230677	35.41217798594848
1	-3.4888307712072746	GO:0003184	M1	1	0	GO Biological Processes	19	pulmonary valve morphogenesis	19_GO:0032502 developmental process	-3.4888307712072746	21.872227579556412	7.763489039793491	30242	17	244	3	1.2295081967213115	0.7054795173866898	4851|9353|23462	NOTCH1|SLIT2|HEY1	-1.9926858663861622	0	35	0	0	-7.75500276230677	35.41217798594848
1	-3.479953385540211	GO:1905314	M1	1	0	GO Biological Processes	19	semi-lunar valve development	19_GO:0032502 developmental process	-3.479953385540211	12.091963214714115	6.409682598265586	30242	41	244	4	1.639344262295082	0.8129257437384667	4851|6662|9353|23462	NOTCH1|SOX9|SLIT2|HEY1	-1.986401291297378	0	35	0	0	-7.75500276230677	35.41217798594848
1	-3.4737123968644954	GO:0048844	M1	1	0	GO Biological Processes	19	artery morphogenesis	19_GO:0032502 developmental process	-3.4737123968644954	8.37450155073106	5.72825190641796	30242	74	244	5	2.0491803278688523	0.9069831382087102	2296|4851|6909|23462|56999	FOXC1|NOTCH1|TBX2|HEY1|ADAMTS9	-1.9835934784600564	0	35	0	0	-7.75500276230677	35.41217798594848
1	-3.3995654145783107	GO:0061383	M1	1	0	GO Biological Processes	19	trabecula morphogenesis	19_GO:0032502 developmental process	-3.3995654145783107	11.529546321006482	6.231526454476343	30242	43	244	4	1.639344262295082	0.8129257437384667	1277|4851|23462|57211	COL1A1|NOTCH1|HEY1|ADGRG6	-1.9212532868922145	0	35	0	0	-7.75500276230677	35.41217798594848
1	-3.250560796713518	GO:0003197	M1	1	0	GO Biological Processes	19	endocardial cushion development	19_GO:0032502 developmental process	-3.250560796713518	10.548308336239973	5.908193136174048	30242	47	244	4	1.639344262295082	0.8129257437384667	4851|6662|6909|23462	NOTCH1|SOX9|TBX2|HEY1	-1.797303297329858	0	35	0	0	-7.75500276230677	35.41217798594848
1	-3.207841647836631	GO:0003177	M1	1	0	GO Biological Processes	19	pulmonary valve development	19_GO:0032502 developmental process	-3.207841647836631	17.706088992974237	6.906799666345045	30242	21	244	3	1.2295081967213115	0.7054795173866898	4851|9353|23462	NOTCH1|SLIT2|HEY1	-1.7638457553135796	0	35	0	0	-7.75500276230677	35.41217798594848
1	-3.1467584630002974	GO:0060343	M1	1	0	GO Biological Processes	19	trabecula formation	19_GO:0032502 developmental process	-3.1467584630002974	16.901266766020864	6.728878256433355	30242	22	244	3	1.2295081967213115	0.7054795173866898	1277|23462|57211	COL1A1|HEY1|ADGRG6	-1.71495196470227	0	35	0	0	-7.75500276230677	35.41217798594848
1	-2.8205955107478395	GO:0003279	M1	1	0	GO Biological Processes	19	cardiac septum development	19_GO:0032502 developmental process	-2.8205955107478395	6.016632182078625	4.599528241695593	30242	103	244	5	2.0491803278688523	0.9069831382087102	4851|6608|6909|9353|23462	NOTCH1|SMO|TBX2|SLIT2|HEY1	-1.4461264084642544	0	35	0	0	-7.75500276230677	35.41217798594848
1	-2.7464039823453597	GO:0061384	M1	1	0	GO Biological Processes	19	heart trabecula morphogenesis	19_GO:0032502 developmental process	-2.7464039823453597	12.394262295081967	5.6312387263812616	30242	30	244	3	1.2295081967213115	0.7054795173866898	4851|23462|57211	NOTCH1|HEY1|ADGRG6	-1.3837073989041735	0	35	0	0	-7.75500276230677	35.41217798594848
1	-2.7464039823453597	GO:0070168	M1	1	0	GO Biological Processes	19	negative regulation of biomineral tissue development	19_GO:0110148 biomineralization	-2.7464039823453597	12.394262295081967	5.6312387263812616	30242	30	244	3	1.2295081967213115	0.7054795173866898	4851|6662|23462	NOTCH1|SOX9|HEY1	-1.3837073989041735	0	35	0	0	-7.75500276230677	35.41217798594848
1	-2.704777109803304	GO:0110150	M1	1	0	GO Biological Processes	19	negative regulation of biomineralization	19_GO:0110148 biomineralization	-2.704777109803304	11.994447382337388	5.523553164756675	30242	31	244	3	1.2295081967213115	0.7054795173866898	4851|6662|23462	NOTCH1|SOX9|HEY1	-1.352649901738107	0	35	0	0	-7.75500276230677	35.41217798594848
1	-2.625150542651312	GO:0045665	M1	1	0	GO Biological Processes	19	negative regulation of neuron differentiation	19_GO:0048519 negative regulation of biological process	-2.625150542651312	7.185079591351865	4.638819012503486	30242	69	244	4	1.639344262295082	0.8129257437384667	4851|5978|6662|23462	NOTCH1|REST|SOX9|HEY1	-1.2889064781601007	0	35	0	0	-7.75500276230677	35.41217798594848
1	-2.5166772226976866	GO:0045746	M1	1	0	GO Biological Processes	19	negative regulation of Notch signaling pathway	19_GO:0048519 negative regulation of biological process	-2.5166772226976866	10.328551912568306	5.05086441969555	30242	36	244	3	1.2295081967213115	0.7054795173866898	2624|4323|23462	GATA2|MMP14|HEY1	-1.1992163875105348	0	35	0	0	-7.75500276230677	35.41217798594848
1	-2.5166772226976866	GO:0060317	M1	1	0	GO Biological Processes	19	cardiac epithelial to mesenchymal transition	19_GO:0032502 developmental process	-2.5166772226976866	10.328551912568306	5.05086441969555	30242	36	244	3	1.2295081967213115	0.7054795173866898	4851|10252|23462	NOTCH1|SPRY1|HEY1	-1.1992163875105348	0	35	0	0	-7.75500276230677	35.41217798594848
1	-2.3858949152434343	GO:0060412	M1	1	0	GO Biological Processes	19	ventricular septum morphogenesis	19_GO:0032502 developmental process	-2.3858949152434343	9.295696721311476	4.734911296879403	30242	40	244	3	1.2295081967213115	0.7054795173866898	4851|9353|23462	NOTCH1|SLIT2|HEY1	-1.0931012589763955	0	35	0	0	-7.75500276230677	35.41217798594848
1	-7.560765120489937	GO:0070482	M1	1	0	GO Biological Processes	19	response to oxygen levels	19_GO:0050896 response to stimulus	-7.560765120489937	5.71493362309255	7.966872713220244	30242	347	244	16	6.557377049180328	1.5846840083639415	677|1277|1909|1958|2277|4088|4323|4851|5327|5764|5978|6262|7412|10630|10631|112399	ZFP36L1|COL1A1|EDNRA|EGR1|VEGFD|SMAD3|MMP14|NOTCH1|PLAT|PTN|REST|RYR2|VCAM1|PDPN|POSTN|EGLN3	-5.54087374885726	0	36	1	1	-7.560765120489937	5.71493362309255
1	-6.626319658144217	GO:0001666	M1	1	0	GO Biological Processes	19	response to hypoxia	19_GO:0050896 response to stimulus	-6.626319658144217	5.652106584076466	7.38883638118126	30242	307	244	14	5.737704918032787	1.4888234353429823	677|1909|1958|2277|4088|4323|4851|5327|5764|5978|6262|7412|10631|112399	ZFP36L1|EDNRA|EGR1|VEGFD|SMAD3|MMP14|NOTCH1|PLAT|PTN|REST|RYR2|VCAM1|POSTN|EGLN3	-4.704494876719538	0	36	0	0	-7.560765120489937	5.71493362309255
1	-6.3764475091030715	GO:0036293	M1	1	0	GO Biological Processes	19	response to decreased oxygen levels	19_GO:0050896 response to stimulus	-6.3764475091030715	5.388809693513898	7.1406990138152535	30242	322	244	14	5.737704918032787	1.4888234353429823	677|1909|1958|2277|4088|4323|4851|5327|5764|5978|6262|7412|10631|112399	ZFP36L1|EDNRA|EGR1|VEGFD|SMAD3|MMP14|NOTCH1|PLAT|PTN|REST|RYR2|VCAM1|POSTN|EGLN3	-4.490095045840612	0	36	0	0	-7.560765120489937	5.71493362309255
1	-2.110915882489927	GO:0071456	M1	1	0	GO Biological Processes	19	cellular response to hypoxia	19_GO:0050896 response to stimulus	-2.110915882489927	4.104060362609923	3.448634418421442	30242	151	244	5	2.0491803278688523	0.9069831382087102	677|1958|4851|5764|112399	ZFP36L1|EGR1|NOTCH1|PTN|EGLN3	-0.8696580427806315	0	36	0	0	-7.560765120489937	5.71493362309255
1	-7.198477371746246	GO:0007188	M1	1	0	GO Biological Processes	19	adenylate cyclase-modulating G protein-coupled receptor signaling pathway	19_GO:0023052 signaling	-7.198477371746246	6.915253641032858	8.174710983737786	30242	233	244	13	5.327868852459017	1.4377816170858193	107|493|1129|1902|1903|1909|2899|5733|5739|6752|7432|8549|57211	ADCY1|ATP2B4|CHRM2|LPAR1|S1PR3|EDNRA|GRIK3|PTGER3|PTGIR|SSTR2|VIP|LGR5|ADGRG6	-5.2066147237138125	0	37	1	1	-7.198477371746246	9.53404791929382
1	-5.509525230292802	GO:0007189	M1	1	0	GO Biological Processes	19	adenylate cyclase-activating G protein-coupled receptor signaling pathway	19_GO:0023052 signaling	-5.509525230292802	7.640298675050527	7.253648217936158	30242	146	244	9	3.6885245901639343	1.2066197965637844	107|493|1902|1903|5733|5739|7432|8549|57211	ADCY1|ATP2B4|LPAR1|S1PR3|PTGER3|PTGIR|VIP|LGR5|ADGRG6	-3.70799428043066	0	37	0	0	-7.198477371746246	9.53404791929382
1	-5.228797688752573	GO:0055074	M1	1	0	GO Biological Processes	19	calcium ion homeostasis	19_GO:0065007 biological regulation	-5.228797688752573	4.032840226165499	5.91803041719309	30242	461	244	15	6.147540983606557	1.5377248445689642	487|493|1902|1903|1908|1909|2624|2697|4088|5733|5739|6262|7052|8989|160335	ATP2A1|ATP2B4|LPAR1|S1PR3|EDN3|EDNRA|GATA2|GJA1|SMAD3|PTGER3|PTGIR|RYR2|TGM2|TRPA1|TMTC2	-3.472147751894478	0	37	0	0	-7.198477371746246	9.53404791929382
1	-5.116027212880842	GO:0055065	M1	1	0	GO Biological Processes	19	metal ion homeostasis	19_GO:0065007 biological regulation	-5.116027212880842	3.390527679505705	5.591458597190843	30242	658	244	18	7.377049180327869	1.6734229956077251	487|493|730|1902|1903|1908|1909|2624|2697|4088|4881|5733|5739|6262|7052|8989|79901|160335	ATP2A1|ATP2B4|C7|LPAR1|S1PR3|EDN3|EDNRA|GATA2|GJA1|SMAD3|NPR1|PTGER3|PTGIR|RYR2|TGM2|TRPA1|CYBRD1|TMTC2	-3.3748894422009936	0	37	0	0	-7.198477371746246	9.53404791929382
1	-4.732256768682298	GO:0072507	M1	1	0	GO Biological Processes	19	divalent inorganic cation homeostasis	19_GO:0065007 biological regulation	-4.732256768682298	3.659723118626565	5.452409335366151	30242	508	244	15	6.147540983606557	1.5377248445689642	487|493|1902|1903|1908|1909|2624|2697|4088|5733|5739|6262|7052|8989|160335	ATP2A1|ATP2B4|LPAR1|S1PR3|EDN3|EDNRA|GATA2|GJA1|SMAD3|PTGER3|PTGIR|RYR2|TGM2|TRPA1|TMTC2	-3.0494917380618785	0	37	0	0	-7.198477371746246	9.53404791929382
1	-4.711445353784854	GO:0006874	M1	1	0	GO Biological Processes	19	cellular calcium ion homeostasis	19_GO:0065007 biological regulation	-4.711445353784854	3.8645806710723276	5.515361030560484	30242	449	244	14	5.737704918032787	1.4888234353429823	487|493|1902|1903|1908|1909|2624|2697|4088|5733|5739|6262|7052|8989	ATP2A1|ATP2B4|LPAR1|S1PR3|EDN3|EDNRA|GATA2|GJA1|SMAD3|PTGER3|PTGIR|RYR2|TGM2|TRPA1	-3.0300104757567823	0	37	0	0	-7.198477371746246	9.53404791929382
1	-4.641599914387891	GO:0006875	M1	1	0	GO Biological Processes	19	cellular metal ion homeostasis	19_GO:0065007 biological regulation	-4.641599914387891	3.413221974549251	5.297113516652523	30242	581	244	16	6.557377049180328	1.5846840083639415	487|493|730|1902|1903|1908|1909|2624|2697|4088|5733|5739|6262|7052|8989|79901	ATP2A1|ATP2B4|C7|LPAR1|S1PR3|EDN3|EDNRA|GATA2|GJA1|SMAD3|PTGER3|PTGIR|RYR2|TGM2|TRPA1|CYBRD1	-2.9693637505110972	0	37	0	0	-7.198477371746246	9.53404791929382
1	-4.584062388085592	GO:0050801	M1	1	0	GO Biological Processes	19	ion homeostasis	19_GO:0065007 biological regulation	-4.584062388085592	2.977130007668235	5.081831762873592	30242	791	244	19	7.786885245901639	1.7154707602676567	487|493|730|1634|1902|1903|1908|1909|2624|2697|4088|4881|5733|5739|6262|7052|8989|79901|160335	ATP2A1|ATP2B4|C7|DCN|LPAR1|S1PR3|EDN3|EDNRA|GATA2|GJA1|SMAD3|NPR1|PTGER3|PTGIR|RYR2|TGM2|TRPA1|CYBRD1|TMTC2	-2.9195586744394895	0	37	0	0	-7.198477371746246	9.53404791929382
1	-4.517247317767125	GO:0055080	M1	1	0	GO Biological Processes	19	cation homeostasis	19_GO:0065007 biological regulation	-4.517247317767125	3.056119470020211	5.0717436180115145	30242	730	244	18	7.377049180327869	1.6734229956077251	487|493|730|1902|1903|1908|1909|2624|2697|4088|4881|5733|5739|6262|7052|8989|79901|160335	ATP2A1|ATP2B4|C7|LPAR1|S1PR3|EDN3|EDNRA|GATA2|GJA1|SMAD3|NPR1|PTGER3|PTGIR|RYR2|TGM2|TRPA1|CYBRD1|TMTC2	-2.8628439310253477	0	37	0	0	-7.198477371746246	9.53404791929382
1	-4.464069994620209	GO:0051480	M1	1	0	GO Biological Processes	19	regulation of cytosolic calcium ion concentration	19_GO:0065007 biological regulation	-4.464069994620209	4.201444845790498	5.464445072024509	30242	354	244	12	4.918032786885246	1.3843626576930426	493|1902|1903|1909|2624|2697|4088|5733|5739|6262|7052|8989	ATP2B4|LPAR1|S1PR3|EDNRA|GATA2|GJA1|SMAD3|PTGER3|PTGIR|RYR2|TGM2|TRPA1	-2.8183157169869446	0	37	0	0	-7.198477371746246	9.53404791929382
1	-4.410379290818429	GO:0098771	M1	1	0	GO Biological Processes	19	inorganic ion homeostasis	19_GO:0065007 biological regulation	-4.410379290818429	2.998611845584347	4.978121316156024	30242	744	244	18	7.377049180327869	1.6734229956077251	487|493|730|1902|1903|1908|1909|2624|2697|4088|4881|5733|5739|6262|7052|8989|79901|160335	ATP2A1|ATP2B4|C7|LPAR1|S1PR3|EDN3|EDNRA|GATA2|GJA1|SMAD3|NPR1|PTGER3|PTGIR|RYR2|TGM2|TRPA1|CYBRD1|TMTC2	-2.7719038620357286	0	37	0	0	-7.198477371746246	9.53404791929382
1	-4.387128823884021	GO:0007193	M1	1	0	GO Biological Processes	19	adenylate cyclase-inhibiting G protein-coupled receptor signaling pathway	19_GO:0023052 signaling	-4.387128823884021	9.53404791929382	6.806200667606491	30242	78	244	6	2.459016393442623	0.9914695123596589	1129|1902|1903|1909|2899|6752	CHRM2|LPAR1|S1PR3|EDNRA|GRIK3|SSTR2	-2.7510528182317753	0	37	0	0	-7.198477371746246	9.53404791929382
1	-4.327633236248425	GO:0072503	M1	1	0	GO Biological Processes	19	cellular divalent inorganic cation homeostasis	19_GO:0065007 biological regulation	-4.327633236248425	3.5630322819537477	5.142631627424037	30242	487	244	14	5.737704918032787	1.4888234353429823	487|493|1902|1903|1908|1909|2624|2697|4088|5733|5739|6262|7052|8989	ATP2A1|ATP2B4|LPAR1|S1PR3|EDN3|EDNRA|GATA2|GJA1|SMAD3|PTGER3|PTGIR|RYR2|TGM2|TRPA1	-2.6986769717191272	0	37	0	0	-7.198477371746246	9.53404791929382
1	-4.203853936433757	GO:0007204	M1	1	0	GO Biological Processes	19	positive regulation of cytosolic calcium ion concentration	19_GO:0065007 biological regulation	-4.203853936433757	4.273883550028264	5.301549733786787	30242	319	244	11	4.508196721311475	1.3282797861827056	493|1902|1903|1909|2624|2697|5733|5739|6262|7052|8989	ATP2B4|LPAR1|S1PR3|EDNRA|GATA2|GJA1|PTGER3|PTGIR|RYR2|TGM2|TRPA1	-2.6011177519417417	0	37	0	0	-7.198477371746246	9.53404791929382
1	-4.073198731487447	GO:0030003	M1	1	0	GO Biological Processes	19	cellular cation homeostasis	19_GO:0065007 biological regulation	-4.073198731487447	3.0555962514839985	4.774330783355059	30242	649	244	16	6.557377049180328	1.5846840083639415	487|493|730|1902|1903|1908|1909|2624|2697|4088|5733|5739|6262|7052|8989|79901	ATP2A1|ATP2B4|C7|LPAR1|S1PR3|EDN3|EDNRA|GATA2|GJA1|SMAD3|PTGER3|PTGIR|RYR2|TGM2|TRPA1|CYBRD1	-2.4833119341832313	0	37	0	0	-7.198477371746246	9.53404791929382
1	-3.9439818458801974	GO:0006873	M1	1	0	GO Biological Processes	19	cellular ion homeostasis	19_GO:0065007 biological regulation	-3.9439818458801974	2.9776005513710433	4.654283219433699	30242	666	244	16	6.557377049180328	1.5846840083639415	487|493|730|1902|1903|1908|1909|2624|2697|4088|5733|5739|6262|7052|8989|79901	ATP2A1|ATP2B4|C7|LPAR1|S1PR3|EDN3|EDNRA|GATA2|GJA1|SMAD3|PTGER3|PTGIR|RYR2|TGM2|TRPA1|CYBRD1	-2.3794429842050113	0	37	0	0	-7.198477371746246	9.53404791929382
1	-2.8020180443749094	GO:0007200	M1	1	0	GO Biological Processes	19	phospholipase C-activating G protein-coupled receptor signaling pathway	19_GO:0023052 signaling	-2.8020180443749094	5.958779949558638	4.568578890574729	30242	104	244	5	2.0491803278688523	0.9069831382087102	1129|1902|5733|7052|7432	CHRM2|LPAR1|PTGER3|TGM2|VIP	-1.4301612476031	0	37	0	0	-7.198477371746246	9.53404791929382
1	-7.176739661265775	GO:0060560	M1	1	0	GO Biological Processes	19	developmental growth involved in morphogenesis	19_GO:0040007 growth	-7.176739661265775	6.885701275045538	8.151442248306278	30242	234	244	13	5.327868852459017	1.4377816170858193	1382|2255|2335|4851|6423|6662|6909|9353|10252|10253|10631|57556|91584	CRABP2|FGF10|FN1|NOTCH1|SFRP2|SOX9|TBX2|SLIT2|SPRY1|SPRY2|POSTN|SEMA6A|PLXNA4	-5.19470305169812	0	38	1	1	-7.176739661265775	14.30107187894073
1	-5.681395854445078	GO:0040008	M1	1	0	GO Biological Processes	19	regulation of growth	19_GO:0040007 growth	-5.681395854445078	3.5626472557724265	6.008000653783653	30242	661	244	19	7.786885245901639	1.7154707602676567	1382|1848|2296|2335|2697|3373|3481|3488|3490|4088|4323|4851|4881|6423|6608|6909|9353|57556|91584	CRABP2|DUSP6|FOXC1|FN1|GJA1|HYAL1|IGF2|IGFBP5|IGFBP7|SMAD3|MMP14|NOTCH1|NPR1|SFRP2|SMO|TBX2|SLIT2|SEMA6A|PLXNA4	-3.8564810860284564	0	38	0	0	-7.176739661265775	14.30107187894073
1	-5.244838875873546	GO:0090066	M1	1	0	GO Biological Processes	19	regulation of anatomical structure size	19_GO:0065007 biological regulation	-5.244838875873546	3.8209671815281596	5.846315232520301	30242	519	244	16	6.557377049180328	1.5846840083639415	1382|1908|1909|2296|2335|2697|4881|5865|5962|5979|6840|9353|23406|57556|91584|163782	CRABP2|EDN3|EDNRA|FOXC1|FN1|GJA1|NPR1|RAB3B|RDX|RET|SVIL|SLIT2|COTL1|SEMA6A|PLXNA4|KANK4	-3.4866068080055754	0	38	0	0	-7.176739661265775	14.30107187894073
1	-4.9673633579272325	GO:0016049	M1	1	0	GO Biological Processes	19	cell growth	19_GO:0040007 growth	-4.9673633579272325	3.8332769984789588	5.672991979471819	30242	485	244	15	6.147540983606557	1.5377248445689642	1382|2335|2697|3373|3488|3490|4088|4323|4881|6423|6662|9353|10631|57556|91584	CRABP2|FN1|GJA1|HYAL1|IGFBP5|IGFBP7|SMAD3|MMP14|NPR1|SFRP2|SOX9|SLIT2|POSTN|SEMA6A|PLXNA4	-3.2455969913151295	0	38	0	0	-7.176739661265775	14.30107187894073
1	-4.413224655776924	GO:0001558	M1	1	0	GO Biological Processes	19	regulation of cell growth	19_GO:0040007 growth	-4.413224655776924	3.8639187011046903	5.31111033302644	30242	417	244	13	5.327868852459017	1.4377816170858193	1382|2335|2697|3373|3488|3490|4088|4323|4881|6423|9353|57556|91584	CRABP2|FN1|GJA1|HYAL1|IGFBP5|IGFBP7|SMAD3|MMP14|NPR1|SFRP2|SLIT2|SEMA6A|PLXNA4	-2.773544525855853	0	38	0	0	-7.176739661265775	14.30107187894073
1	-3.688269529888308	GO:0045926	M1	1	0	GO Biological Processes	19	negative regulation of growth	19_GO:0040007 growth	-3.688269529888308	4.479853841595892	4.972760694327462	30242	249	244	9	3.6885245901639343	1.2066197965637844	2697|3373|3488|4088|4851|4881|6423|9353|57556	GJA1|HYAL1|IGFBP5|SMAD3|NOTCH1|NPR1|SFRP2|SLIT2|SEMA6A	-2.1597398520899036	0	38	0	0	-7.176739661265775	14.30107187894073
1	-3.5126745782055577	GO:0032535	M1	1	0	GO Biological Processes	19	regulation of cellular component size	19_GO:0065007 biological regulation	-3.5126745782055577	3.5597097975431238	4.546731676057301	30242	383	244	11	4.508196721311475	1.3282797861827056	1382|2335|5865|5962|5979|6840|9353|23406|57556|91584|163782	CRABP2|FN1|RAB3B|RDX|RET|SVIL|SLIT2|COTL1|SEMA6A|PLXNA4|KANK4	-2.012173624007397	0	38	0	0	-7.176739661265775	14.30107187894073
1	-3.286452594269649	GO:0050919	M1	1	0	GO Biological Processes	19	negative chemotaxis	19_GO:0040011 locomotion	-3.286452594269649	10.777619387027798	5.9852758615638795	30242	46	244	4	1.639344262295082	0.8129257437384667	9353|23768|57556|91584	SLIT2|FLRT2|SEMA6A|PLXNA4	-1.82925052206566	0	38	0	0	-7.176739661265775	14.30107187894073
1	-3.058998922593811	GO:0030308	M1	1	0	GO Biological Processes	19	negative regulation of cell growth	19_GO:0040007 growth	-3.058998922593811	4.614884897104987	4.484036032186098	30242	188	244	7	2.8688524590163933	1.0686572919622443	2697|3373|4088|4881|6423|9353|57556	GJA1|HYAL1|SMAD3|NPR1|SFRP2|SLIT2|SEMA6A	-1.6418907639081923	0	38	0	0	-7.176739661265775	14.30107187894073
1	-2.9296393453182694	GO:0021952	M1	1	0	GO Biological Processes	19	central nervous system projection neuron axonogenesis	19_GO:0032502 developmental process	-2.9296393453182694	14.30107187894073	6.119298876085558	30242	26	244	3	1.2295081967213115	0.7054795173866898	1009|9353|91584	CDH11|SLIT2|PLXNA4	-1.5343737929122963	0	38	0	0	-7.176739661265775	14.30107187894073
1	-2.5518941058022504	GO:0021955	M1	1	0	GO Biological Processes	19	central nervous system neuron axonogenesis	19_GO:0032502 developmental process	-2.5518941058022504	10.623653395784544	5.13767980598182	30242	35	244	3	1.2295081967213115	0.7054795173866898	1009|9353|91584	CDH11|SLIT2|PLXNA4	-1.2257296830932203	0	38	0	0	-7.176739661265775	14.30107187894073
1	-2.518638048913655	GO:0048588	M1	1	0	GO Biological Processes	19	developmental cell growth	19_GO:0040007 growth	-2.518638048913655	3.7076853019475964	3.7500272837484125	30242	234	244	7	2.8688524590163933	1.0686572919622443	1382|2335|6662|9353|10631|57556|91584	CRABP2|FN1|SOX9|SLIT2|POSTN|SEMA6A|PLXNA4	-1.1992163875105348	0	38	0	0	-7.176739661265775	14.30107187894073
1	-2.4825250664099223	GO:0048846	M1	1	0	GO Biological Processes	19	axon extension involved in axon guidance	19_GO:0040007 growth	-2.4825250664099223	10.049401860877271	4.967388795971011	30242	37	244	3	1.2295081967213115	0.7054795173866898	9353|57556|91584	SLIT2|SEMA6A|PLXNA4	-1.172468775522995	0	38	0	0	-7.176739661265775	14.30107187894073
1	-2.4825250664099223	GO:1902284	M1	1	0	GO Biological Processes	19	neuron projection extension involved in neuron projection guidance	19_GO:0040007 growth	-2.4825250664099223	10.049401860877271	4.967388795971011	30242	37	244	3	1.2295081967213115	0.7054795173866898	9353|57556|91584	SLIT2|SEMA6A|PLXNA4	-1.172468775522995	0	38	0	0	-7.176739661265775	14.30107187894073
1	-2.43085939783564	GO:0008361	M1	1	0	GO Biological Processes	19	regulation of cell size	19_GO:0065007 biological regulation	-2.43085939783564	4.086020536840209	3.766056702994613	30242	182	244	6	2.459016393442623	0.9914695123596589	1382|2335|5962|5979|57556|91584	CRABP2|FN1|RDX|RET|SEMA6A|PLXNA4	-1.1280835202071295	0	38	0	0	-7.176739661265775	14.30107187894073
1	-6.900898265031238	GO:0031960	M1	1	0	GO Biological Processes	19	response to corticosteroid	19_GO:0050896 response to stimulus	-6.900898265031238	8.163885344065966	8.372417579400583	30242	167	244	11	4.508196721311475	1.3282797861827056	677|1277|3490|4851|4916|5176|5978|6678|6752|9353|23462	ZFP36L1|COL1A1|IGFBP7|NOTCH1|NTRK3|SERPINF1|REST|SPARC|SSTR2|SLIT2|HEY1	-4.942961737471674	0	39	1	1	-6.900898265031238	11.0663056206089
1	-6.457396088915275	GO:0071407	M1	1	0	GO Biological Processes	19	cellular response to organic cyclic compound	19_GO:0050896 response to stimulus	-6.457396088915275	4.018617467688693	6.65499048982466	30242	586	244	19	7.786885245901639	1.7154707602676567	107|493|677|1129|1277|1958|3399|3488|3956|5139|5176|5764|5978|6262|6608|6752|7052|23462|348980	ADCY1|ATP2B4|ZFP36L1|CHRM2|COL1A1|EGR1|ID3|IGFBP5|LGALS1|PDE3A|SERPINF1|PTN|REST|RYR2|SMO|SSTR2|TGM2|HEY1|HCN1	-4.558078648488448	0	39	0	0	-6.900898265031238	11.0663056206089
1	-5.460898041915801	GO:0051384	M1	1	0	GO Biological Processes	19	response to glucocorticoid	19_GO:0050896 response to stimulus	-5.460898041915801	7.537051395657953	7.189846785558536	30242	148	244	9	3.6885245901639343	1.2066197965637844	677|3490|4916|5176|5978|6678|6752|9353|23462	ZFP36L1|IGFBP7|NTRK3|SERPINF1|REST|SPARC|SSTR2|SLIT2|HEY1	-3.674848534558737	0	39	0	0	-6.900898265031238	11.0663056206089
1	-5.361450971778197	GO:0048545	M1	1	0	GO Biological Processes	19	response to steroid hormone	19_GO:0050896 response to stimulus	-5.361450971778197	4.752961942066832	6.267054419833941	30242	339	244	13	5.327868852459017	1.4377816170858193	58|677|1277|3490|4851|4916|5176|5764|5978|6678|6752|9353|23462	ACTA1|ZFP36L1|COL1A1|IGFBP7|NOTCH1|NTRK3|SERPINF1|PTN|REST|SPARC|SSTR2|SLIT2|HEY1	-3.591979602454414	0	39	0	0	-6.900898265031238	11.0663056206089
1	-4.578944595144861	GO:0032870	M1	1	0	GO Biological Processes	19	cellular response to hormone stimulus	19_GO:0050896 response to stimulus	-4.578944595144861	3.372588379614141	5.239818661675706	30242	588	244	16	6.557377049180328	1.5846840083639415	677|2494|2697|3481|3490|4851|5176|5791|5915|5962|5978|6752|6778|8549|9353|23462	ZFP36L1|NR5A2|GJA1|IGF2|IGFBP7|NOTCH1|SERPINF1|PTPRE|RARB|RDX|REST|SSTR2|STAT6|LGR5|SLIT2|HEY1	-2.915716343449001	0	39	0	0	-6.900898265031238	11.0663056206089
1	-4.0475931938813785	GO:0071385	M1	1	0	GO Biological Processes	19	cellular response to glucocorticoid stimulus	19_GO:0050896 response to stimulus	-4.0475931938813785	11.0663056206089	6.799988500711751	30242	56	244	5	2.0491803278688523	0.9069831382087102	677|5176|5978|6752|23462	ZFP36L1|SERPINF1|REST|SSTR2|HEY1	-2.4627022192965686	0	39	0	0	-6.900898265031238	11.0663056206089
1	-3.8694028385460584	GO:0071384	M1	1	0	GO Biological Processes	19	cellular response to corticosteroid stimulus	19_GO:0050896 response to stimulus	-3.8694028385460584	10.159231389411449	6.458088206209981	30242	61	244	5	2.0491803278688523	0.9069831382087102	677|5176|5978|6752|23462	ZFP36L1|SERPINF1|REST|SSTR2|HEY1	-2.313901644828122	0	39	0	0	-6.900898265031238	11.0663056206089
1	-6.883404877566062	GO:0033002	M1	1	0	GO Biological Processes	19	muscle cell proliferation	19_GO:0009987 cellular process	-6.883404877566062	6.496992332099419	7.83936011266201	30242	248	244	13	5.327868852459017	1.4377816170858193	2296|2697|3486|3488|4851|4881|5739|6909|6934|7052|7432|25817|84466	FOXC1|GJA1|IGFBP3|IGFBP5|NOTCH1|NPR1|PTGIR|TBX2|TCF7L2|TGM2|VIP|TAFA5|MEGF10	-4.927971495160303	0	40	1	1	-6.883404877566062	11.804059328649494
1	-5.490719835507918	GO:0014812	M1	1	0	GO Biological Processes	19	muscle cell migration	19_GO:0040011 locomotion	-5.490719835507918	9.014008941877796	7.594147405854153	30242	110	244	8	3.278688524590164	1.1400299356468908	3486|3488|5327|6608|9353|10631|25817|84466	IGFBP3|IGFBP5|PLAT|SMO|SLIT2|POSTN|TAFA5|MEGF10	-3.6944109263005984	0	40	0	0	-6.883404877566062	11.804059328649494
1	-4.77317487249505	GO:0048660	M1	1	0	GO Biological Processes	19	regulation of smooth muscle cell proliferation	19_GO:0050789 regulation of biological process	-4.77317487249505	6.197131147540984	6.307217831133946	30242	180	244	9	3.6885245901639343	1.2066197965637844	2697|3486|3488|4881|5739|6934|7052|7432|25817	GJA1|IGFBP3|IGFBP5|NPR1|PTGIR|TCF7L2|TGM2|VIP|TAFA5	-3.0836972742115636	0	40	0	0	-6.883404877566062	11.804059328649494
1	-4.697409987645297	GO:0048659	M1	1	0	GO Biological Processes	19	smooth muscle cell proliferation	19_GO:0009987 cellular process	-4.697409987645297	6.062410905203136	6.212023662239142	30242	184	244	9	3.6885245901639343	1.2066197965637844	2697|3486|3488|4881|5739|6934|7052|7432|25817	GJA1|IGFBP3|IGFBP5|NPR1|PTGIR|TCF7L2|TGM2|VIP|TAFA5	-3.0186232549069127	0	40	0	0	-6.883404877566062	11.804059328649494
1	-4.484092739269816	GO:0048662	M1	1	0	GO Biological Processes	19	negative regulation of smooth muscle cell proliferation	19_GO:0048519 negative regulation of biological process	-4.484092739269816	9.915409836065573	6.971925201838897	30242	75	244	6	2.459016393442623	0.9914695123596589	3486|3488|4881|5739|7432|25817	IGFBP3|IGFBP5|NPR1|PTGIR|VIP|TAFA5	-2.8346527720595893	0	40	0	0	-6.883404877566062	11.804059328649494
1	-3.8572912450269334	GO:0014909	M1	1	0	GO Biological Processes	19	smooth muscle cell migration	19_GO:0040011 locomotion	-3.8572912450269334	7.6665539969579175	5.930980020000779	30242	97	244	6	2.459016393442623	0.9914695123596589	3486|3488|5327|9353|10631|25817	IGFBP3|IGFBP5|PLAT|SLIT2|POSTN|TAFA5	-2.302782724842675	0	40	0	0	-6.883404877566062	11.804059328649494
1	-3.4392288295636577	GO:0014912	M1	1	0	GO Biological Processes	19	negative regulation of smooth muscle cell migration	19_GO:0040011 locomotion	-3.4392288295636577	11.804059328649494	6.319096257918911	30242	42	244	4	1.639344262295082	0.8129257437384667	3486|3488|9353|25817	IGFBP3|IGFBP5|SLIT2|TAFA5	-1.9550534279164906	0	40	0	0	-6.883404877566062	11.804059328649494
1	-3.1051337378092767	GO:0014910	M1	1	0	GO Biological Processes	19	regulation of smooth muscle cell migration	19_GO:0040011 locomotion	-3.1051337378092767	6.963068705102229	5.0809671789728155	30242	89	244	5	2.0491803278688523	0.9069831382087102	3486|3488|9353|10631|25817	IGFBP3|IGFBP5|SLIT2|POSTN|TAFA5	-1.6770487231390092	0	40	0	0	-6.883404877566062	11.804059328649494
1	-6.848394575289076	GO:0031214	M1	1	0	GO Biological Processes	19	biomineral tissue development	19_GO:0110148 biomineralization	-6.848394575289076	8.06727131632554	8.309092169630873	30242	169	244	11	4.508196721311475	1.3282797861827056	1277|1278|4088|4256|4851|5764|6662|23462|54959|116039|340419	COL1A1|COL1A2|SMAD3|MGP|NOTCH1|PTN|SOX9|HEY1|ODAM|OSR2|RSPO2	-4.897286563914797	0	41	1	1	-6.848394575289076	9.295696721311476
1	-6.7966018567806845	GO:0110148	M1	1	0	GO Biological Processes	19	biomineralization	19_GO:0110148 biomineralization	-6.7966018567806845	7.9729172658422005	8.24680012886558	30242	171	244	11	4.508196721311475	1.3282797861827056	1277|1278|4088|4256|4851|5764|6662|23462|54959|116039|340419	COL1A1|COL1A2|SMAD3|MGP|NOTCH1|PTN|SOX9|HEY1|ODAM|OSR2|RSPO2	-4.848592492454133	0	41	0	0	-6.848394575289076	9.295696721311476
1	-4.849173593890713	GO:0070167	M1	1	0	GO Biological Processes	19	regulation of biomineral tissue development	19_GO:0110148 biomineralization	-4.849173593890713	8.944312996450902	7.067753696449997	30242	97	244	7	2.8688524590163933	1.0686572919622443	4088|4256|4851|5764|6662|23462|116039	SMAD3|MGP|NOTCH1|PTN|SOX9|HEY1|OSR2	-3.151501516991955	0	41	0	0	-6.848394575289076	9.295696721311476
1	-4.7910722782531545	GO:0110149	M1	1	0	GO Biological Processes	19	regulation of biomineralization	19_GO:0110148 biomineralization	-4.7910722782531545	8.76361980460341	6.978072167336499	30242	99	244	7	2.8688524590163933	1.0686572919622443	4088|4256|4851|5764|6662|23462|116039	SMAD3|MGP|NOTCH1|PTN|SOX9|HEY1|OSR2	-3.098880330621977	0	41	0	0	-6.848394575289076	9.295696721311476
1	-4.274801423316506	GO:0030282	M1	1	0	GO Biological Processes	19	bone mineralization	19_GO:0110148 biomineralization	-4.274801423316506	7.2907425265188035	6.201162570178475	30242	119	244	7	2.8688524590163933	1.0686572919622443	1278|4088|4256|5764|6662|116039|340419	COL1A2|SMAD3|MGP|PTN|SOX9|OSR2|RSPO2	-2.6563105924653736	0	41	0	0	-6.848394575289076	9.295696721311476
1	-3.455114148812863	GO:0030278	M1	1	0	GO Biological Processes	19	regulation of ossification	19_GO:0032501 multicellular organismal process	-3.455114148812863	6.466571632216678	5.29703517218636	30242	115	244	6	2.459016393442623	0.9914695123596589	4088|4256|4851|5764|6662|116039	SMAD3|MGP|NOTCH1|PTN|SOX9|OSR2	-1.9667016942224411	0	41	0	0	-6.848394575289076	9.295696721311476
1	-3.367605447953567	GO:0030500	M1	1	0	GO Biological Processes	19	regulation of bone mineralization	19_GO:0110148 biomineralization	-3.367605447953567	7.945039932744851	5.538911413883085	30242	78	244	5	2.0491803278688523	0.9069831382087102	4088|4256|5764|6662|116039	SMAD3|MGP|PTN|SOX9|OSR2	-1.8975344495602569	0	41	0	0	-6.848394575289076	9.295696721311476
1	-2.3858949152434343	GO:0030501	M1	1	0	GO Biological Processes	19	positive regulation of bone mineralization	19_GO:0110148 biomineralization	-2.3858949152434343	9.295696721311476	4.734911296879403	30242	40	244	3	1.2295081967213115	0.7054795173866898	4088|5764|116039	SMAD3|PTN|OSR2	-1.0931012589763955	0	41	0	0	-6.848394575289076	9.295696721311476
1	-2.1383293000206773	GO:0045778	M1	1	0	GO Biological Processes	19	positive regulation of ossification	19_GO:0048518 positive regulation of biological process	-2.1383293000206773	7.588323854131817	4.162619194344137	30242	49	244	3	1.2295081967213115	0.7054795173866898	4088|5764|116039	SMAD3|PTN|OSR2	-0.8902702891640455	0	41	0	0	-6.848394575289076	9.295696721311476
1	-2.1383293000206773	GO:0070169	M1	1	0	GO Biological Processes	19	positive regulation of biomineral tissue development	19_GO:0110148 biomineralization	-2.1383293000206773	7.588323854131817	4.162619194344137	30242	49	244	3	1.2295081967213115	0.7054795173866898	4088|5764|116039	SMAD3|PTN|OSR2	-0.8902702891640455	0	41	0	0	-6.848394575289076	9.295696721311476
1	-2.1140143128106725	GO:0110151	M1	1	0	GO Biological Processes	19	positive regulation of biomineralization	19_GO:0110148 biomineralization	-2.1140143128106725	7.43655737704918	4.108086150920272	30242	50	244	3	1.2295081967213115	0.7054795173866898	4088|5764|116039	SMAD3|PTN|OSR2	-0.8715030831478747	0	41	0	0	-6.848394575289076	9.295696721311476
1	-6.847756526789005	GO:0032808	M1	1	0	GO Biological Processes	19	lacrimal gland development	19_GO:0032502 developmental process	-6.847756526789005	70.82435597189696	16.66279337974667	30242	7	244	4	1.639344262295082	0.8129257437384667	2255|2296|3321|6662	FGF10|FOXC1|IGSF3|SOX9	-4.897286563914797	0	42	1	1	-6.847756526789005	70.82435597189696
1	-5.789527304763996	GO:0035272	M1	1	0	GO Biological Processes	19	exocrine system development	19_GO:0032502 developmental process	-5.789527304763996	16.52568306010929	9.399871367380312	30242	45	244	6	2.459016393442623	0.9914695123596589	2255|2296|3321|3481|6662|7052	FGF10|FOXC1|IGSF3|IGF2|SOX9|TGM2	-3.957156653967782	0	42	0	0	-6.847756526789005	70.82435597189696
1	-5.08759576966034	GO:2000736	M1	1	0	GO Biological Processes	19	regulation of stem cell differentiation	19_GO:0032502 developmental process	-5.08759576966034	12.604334537371491	8.046590149959993	30242	59	244	6	2.459016393442623	0.9914695123596589	2296|4851|5764|5978|6662|8463	FOXC1|NOTCH1|PTN|REST|SOX9|TEAD2	-3.351005626731213	0	42	0	0	-6.847756526789005	70.82435597189696
1	-4.850957715687731	GO:0048771	M1	1	0	GO Biological Processes	19	tissue remodeling	19_GO:0032501 multicellular organismal process	-4.850957715687731	6.337975037257824	6.405335506910644	30242	176	244	9	3.6885245901639343	1.2066197965637844	633|2255|2296|2697|3488|4323|5764|7052|7076	BGN|FGF10|FOXC1|GJA1|IGFBP5|MMP14|PTN|TGM2|TIMP1	-3.151501516991955	0	42	0	0	-6.847756526789005	70.82435597189696
1	-3.4888307712072746	GO:0048339	M1	1	0	GO Biological Processes	19	paraxial mesoderm development	19_GO:0032502 developmental process	-3.4888307712072746	21.872227579556412	7.763489039793491	30242	17	244	3	1.2295081967213115	0.7054795173866898	2296|4088|8463	FOXC1|SMAD3|TEAD2	-1.9926858663861622	0	42	0	0	-6.847756526789005	70.82435597189696
1	-3.340194711169697	GO:2000738	M1	1	0	GO Biological Processes	19	positive regulation of stem cell differentiation	19_GO:0048518 positive regulation of biological process	-3.340194711169697	19.569887834339948	7.3023750120435	30242	19	244	3	1.2295081967213115	0.7054795173866898	2296|5764|6662	FOXC1|PTN|SOX9	-1.8758008456680773	0	42	0	0	-6.847756526789005	70.82435597189696
1	-3.3232228218621107	GO:0071364	M1	1	0	GO Biological Processes	19	cellular response to epidermal growth factor stimulus	19_GO:0050896 response to stimulus	-3.3232228218621107	11.017122040072861	6.064767539275809	30242	45	244	4	1.639344262295082	0.8129257437384667	677|1277|2296|6662	ZFP36L1|COL1A1|FOXC1|SOX9	-1.8604374562803219	0	42	0	0	-6.847756526789005	70.82435597189696
1	-3.286452594269649	GO:0001974	M1	1	0	GO Biological Processes	19	blood vessel remodeling	19_GO:0032501 multicellular organismal process	-3.286452594269649	10.777619387027798	5.9852758615638795	30242	46	244	4	1.639344262295082	0.8129257437384667	633|2255|2296|7052	BGN|FGF10|FOXC1|TGM2	-1.82925052206566	0	42	0	0	-6.847756526789005	70.82435597189696
1	-3.181261747756443	GO:0070849	M1	1	0	GO Biological Processes	19	response to epidermal growth factor	19_GO:0050896 response to stimulus	-3.181261747756443	10.117765138842422	5.760764804035078	30242	49	244	4	1.639344262295082	0.8129257437384667	677|1277|2296|6662	ZFP36L1|COL1A1|FOXC1|SOX9	-1.7411539727405763	0	42	0	0	-6.847756526789005	70.82435597189696
1	-6.767310202706155	GO:0007264	M1	1	0	GO Biological Processes	19	small GTPase mediated signal transduction	19_GO:0023052 signaling	-6.767310202706155	4.435322491281817	7.00704911599886	30242	503	244	18	7.377049180327869	1.6734229956077251	389|1278|1281|1902|2255|4804|4851|5962|7052|9077|9265|9353|10252|10253|10395|10630|10769|81848	RHOC|COL1A2|COL3A1|LPAR1|FGF10|NGFR|NOTCH1|RDX|TGM2|DIRAS3|CYTH3|SLIT2|SPRY1|SPRY2|DLC1|PDPN|PLK2|SPRY4	-4.826600077121103	0	43	1	1	-6.767310202706155	6.523295944779982
1	-6.125050342817973	GO:0007265	M1	1	0	GO Biological Processes	19	Ras protein signal transduction	19_GO:0023052 signaling	-6.125050342817973	5.13371811038898	6.892573445804099	30242	338	244	14	5.737704918032787	1.4888234353429823	1278|1281|1902|2255|4804|4851|5962|9265|10252|10253|10395|10630|10769|81848	COL1A2|COL3A1|LPAR1|FGF10|NGFR|NOTCH1|RDX|CYTH3|SPRY1|SPRY2|DLC1|PDPN|PLK2|SPRY4	-4.257447315568353	0	43	0	0	-6.767310202706155	6.523295944779982
1	-5.439937192270664	GO:0046578	M1	1	0	GO Biological Processes	19	regulation of Ras protein signal transduction	19_GO:0023052 signaling	-5.439937192270664	6.523295944779982	6.887875065146754	30242	190	244	10	4.098360655737705	1.2691799106233133	1281|1902|2255|4851|5962|9265|10252|10253|10395|81848	COL3A1|LPAR1|FGF10|NOTCH1|RDX|CYTH3|SPRY1|SPRY2|DLC1|SPRY4	-3.6622558529020512	0	43	0	0	-6.767310202706155	6.523295944779982
1	-5.132261035952392	GO:0051056	M1	1	0	GO Biological Processes	19	regulation of small GTPase mediated signal transduction	19_GO:0023052 signaling	-5.132261035952392	4.908618730725531	6.1669839036772025	30242	303	244	12	4.918032786885246	1.3843626576930426	1281|1902|2255|4851|5962|7052|9265|9353|10252|10253|10395|81848	COL3A1|LPAR1|FGF10|NOTCH1|RDX|TGM2|CYTH3|SLIT2|SPRY1|SPRY2|DLC1|SPRY4	-3.386527513583395	0	43	0	0	-6.767310202706155	6.523295944779982
1	-3.0369037580722704	GO:0007266	M1	1	0	GO Biological Processes	19	Rho protein signal transduction	19_GO:0023052 signaling	-3.0369037580722704	5.388809693513899	4.6603767493428405	30242	138	244	6	2.459016393442623	0.9914695123596589	1278|1281|1902|4804|10395|10630	COL1A2|COL3A1|LPAR1|NGFR|DLC1|PDPN	-1.6226765020363811	0	43	0	0	-6.767310202706155	6.523295944779982
1	-6.75744837241464	GO:0010942	M1	1	0	GO Biological Processes	19	positive regulation of cell death	19_GO:0048518 positive regulation of biological process	-6.75744837241464	4.011088121385749	6.820915831763404	30242	618	244	20	8.19672131147541	1.7561203174097868	220|1848|1948|1958|3399|3486|4804|4851|5764|5915|5978|5979|6423|7052|9353|10252|10395|22822|23368|51083	ALDH1A3|DUSP6|EFNB2|EGR1|ID3|IGFBP3|NGFR|NOTCH1|PTN|RARB|REST|RET|SFRP2|TGM2|SLIT2|SPRY1|DLC1|PHLDA1|PPP1R13B|GAL	-4.819144316595466	0	44	1	1	-6.75744837241464	4.011088121385749
1	-5.671486858388525	GO:0043065	M1	1	0	GO Biological Processes	19	positive regulation of apoptotic process	19_GO:0048518 positive regulation of biological process	-5.671486858388525	3.9091365309163906	6.146178453333251	30242	539	244	17	6.967213114754099	1.6298688130968613	220|1848|3399|3486|4804|4851|5764|5915|5978|5979|6423|7052|9353|10252|10395|22822|51083	ALDH1A3|DUSP6|ID3|IGFBP3|NGFR|NOTCH1|PTN|RARB|REST|RET|SFRP2|TGM2|SLIT2|SPRY1|DLC1|PHLDA1|GAL	-3.848416230670274	0	44	0	0	-6.75744837241464	4.011088121385749
1	-5.501852500207022	GO:0043068	M1	1	0	GO Biological Processes	19	positive regulation of programmed cell death	19_GO:0048518 positive regulation of biological process	-5.501852500207022	3.7964407029980802	5.996747834478648	30242	555	244	17	6.967213114754099	1.6298688130968613	220|1848|3399|3486|4804|4851|5764|5915|5978|5979|6423|7052|9353|10252|10395|22822|51083	ALDH1A3|DUSP6|ID3|IGFBP3|NGFR|NOTCH1|PTN|RARB|REST|RET|SFRP2|TGM2|SLIT2|SPRY1|DLC1|PHLDA1|GAL	-3.7020692166144	0	44	0	0	-6.75744837241464	4.011088121385749
1	-2.845974234258277	GO:0009410	M1	1	0	GO Biological Processes	19	response to xenobiotic stimulus	19_GO:0050896 response to stimulus	-2.845974234258277	2.951014832162373	3.8112378157807467	30242	462	244	11	4.508196721311475	1.3282797861827056	107|1277|1848|3956|5139|5764|5978|5979|6423|8989|51083	ADCY1|COL1A1|DUSP6|LGALS1|PDE3A|PTN|REST|RET|SFRP2|TRPA1|GAL	-1.4649047848449925	0	44	0	0	-6.75744837241464	4.011088121385749
1	-6.646908944590324	GO:0032526	M1	1	0	GO Biological Processes	19	response to retinoic acid	19_GO:0050896 response to stimulus	-6.646908944590324	10.425080435115673	8.808220805351755	30242	107	244	9	3.6885245901639343	1.2066197965637844	1277|2042|2697|3490|4916|5176|5979|6662|8463	COL1A1|EPHA3|GJA1|IGFBP7|NTRK3|SERPINF1|RET|SOX9|TEAD2	-4.721180924427153	0	45	1	1	-6.646908944590324	13.145429706905114
1	-5.974461406917577	GO:0071300	M1	1	0	GO Biological Processes	19	cellular response to retinoic acid	19_GO:0050896 response to stimulus	-5.974461406917577	13.145429706905114	8.908423479881554	30242	66	244	7	2.8688524590163933	1.0686572919622443	1277|2042|4916|5176|5979|6662|8463	COL1A1|EPHA3|NTRK3|SERPINF1|RET|SOX9|TEAD2	-4.126783639277379	0	45	0	0	-6.646908944590324	13.145429706905114
1	-4.113059322458209	GO:0071396	M1	1	0	GO Biological Processes	19	cellular response to lipid	19_GO:0050896 response to stimulus	-4.113059322458209	3.2276724726775954	4.868329007554655	30242	576	244	15	6.147540983606557	1.5377248445689642	107|677|1277|2042|3399|4916|5176|5764|5978|5979|6608|6662|6752|8463|23462	ADCY1|ZFP36L1|COL1A1|EPHA3|ID3|NTRK3|SERPINF1|PTN|REST|RET|SMO|SOX9|SSTR2|TEAD2|HEY1	-2.515867198532966	0	45	0	0	-6.646908944590324	13.145429706905114
1	-3.4268726140452825	GO:0010976	M1	1	0	GO Biological Processes	19	positive regulation of neuron projection development	19_GO:0048518 positive regulation of biological process	-3.4268726140452825	5.322689329176304	4.990717257882897	30242	163	244	7	2.8688524590163933	1.0686572919622443	2042|4915|4916|5176|5764|5979|8507	EPHA3|NTRK2|NTRK3|SERPINF1|PTN|RET|ENC1	-1.9435396849841355	0	45	0	0	-6.646908944590324	13.145429706905114
1	-6.525808305498085	GO:0061614	M1	1	0	GO Biological Processes	19	pri-miRNA transcription by RNA polymerase II	19_GO:0008152 metabolic process	-6.525808305498085	15.774515648286137	9.89080082941038	30242	55	244	7	2.8688524590163933	1.0686572919622443	1958|2624|4088|4804|5978|6662|84913	EGR1|GATA2|SMAD3|NGFR|REST|SOX9|ATOH8	-4.617627404739953	0	46	1	1	-6.525808305498085	15.774515648286137
1	-6.525808305498085	GO:1902893	M1	1	0	GO Biological Processes	19	regulation of pri-miRNA transcription by RNA polymerase II	19_GO:0050789 regulation of biological process	-6.525808305498085	15.774515648286137	9.89080082941038	30242	55	244	7	2.8688524590163933	1.0686572919622443	1958|2624|4088|4804|5978|6662|84913	EGR1|GATA2|SMAD3|NGFR|REST|SOX9|ATOH8	-4.617627404739953	0	46	0	0	-6.525808305498085	15.774515648286137
1	-4.659987369948122	GO:1902895	M1	1	0	GO Biological Processes	19	positive regulation of pri-miRNA transcription by RNA polymerase II	19_GO:0048518 positive regulation of biological process	-4.659987369948122	14.755074160811866	8.045090739782927	30242	42	244	5	2.0491803278688523	0.9069831382087102	1958|2624|4088|4804|84913	EGR1|GATA2|SMAD3|NGFR|ATOH8	-2.986448972766084	0	46	0	0	-6.525808305498085	15.774515648286137
1	-3.9737283482834505	GO:0051345	M1	1	0	GO Biological Processes	19	positive regulation of hydrolase activity	19_GO:0065007 biological regulation	-3.9737283482834505	3.1351422331573273	4.735828529765507	30242	593	244	15	6.147540983606557	1.5377248445689642	389|1902|1909|2255|2260|2335|4088|4804|4916|5978|6423|7052|10395|54959|112399	RHOC|LPAR1|EDNRA|FGF10|FGFR1|FN1|SMAD3|NGFR|NTRK3|REST|SFRP2|TGM2|DLC1|ODAM|EGLN3	-2.403058168556766	0	46	0	0	-6.525808305498085	15.774515648286137
1	-2.903147071501539	GO:0010952	M1	1	0	GO Biological Processes	19	positive regulation of peptidase activity	19_GO:0048518 positive regulation of biological process	-2.903147071501539	4.337991803278688	4.271522316840511	30242	200	244	7	2.8688524590163933	1.0686572919622443	2335|4088|4804|5978|6423|10395|112399	FN1|SMAD3|NGFR|REST|SFRP2|DLC1|EGLN3	-1.511303873148531	0	46	0	0	-6.525808305498085	15.774515648286137
1	-2.831176133527703	GO:0052547	M1	1	0	GO Biological Processes	19	regulation of peptidase activity	19_GO:0050789 regulation of biological process	-2.831176133527703	2.9382949406444316	3.7947041872408858	30242	464	244	11	4.508196721311475	1.3282797861827056	302|1293|2335|4088|4804|5176|5978|6423|7076|10395|112399	ANXA2|COL6A3|FN1|SMAD3|NGFR|SERPINF1|REST|SFRP2|TIMP1|DLC1|EGLN3	-1.4547374383812133	0	46	0	0	-6.525808305498085	15.774515648286137
1	-2.525240231506501	GO:0052548	M1	1	0	GO Biological Processes	19	regulation of endopeptidase activity	19_GO:0050789 regulation of biological process	-2.525240231506501	2.8492557000188428	3.5037192364545025	30242	435	244	10	4.098360655737705	1.2691799106233133	302|1293|4088|4804|5176|5978|6423|7076|10395|112399	ANXA2|COL6A3|SMAD3|NGFR|SERPINF1|REST|SFRP2|TIMP1|DLC1|EGLN3	-1.203159198682604	0	46	0	0	-6.525808305498085	15.774515648286137
1	-2.470999733972136	GO:0030162	M1	1	0	GO Biological Processes	19	regulation of proteolysis	19_GO:0050789 regulation of biological process	-2.470999733972136	2.3074424485524934	3.2744695178635204	30242	752	244	14	5.737704918032787	1.4888234353429823	302|1293|2335|4088|4323|4804|5176|5327|5978|6423|7076|10395|10769|112399	ANXA2|COL6A3|FN1|SMAD3|MMP14|NGFR|SERPINF1|PLAT|REST|SFRP2|TIMP1|DLC1|PLK2|EGLN3	-1.1626344036195138	0	46	0	0	-6.525808305498085	15.774515648286137
1	-2.436365423088715	GO:0045862	M1	1	0	GO Biological Processes	19	positive regulation of proteolysis	19_GO:0048518 positive regulation of biological process	-2.436365423088715	2.966711719567492	3.460930950287504	30242	376	244	9	3.6885245901639343	1.2066197965637844	2335|4088|4323|4804|5978|6423|10395|10769|112399	FN1|SMAD3|MMP14|NGFR|REST|SFRP2|DLC1|PLK2|EGLN3	-1.1313623893900457	0	46	0	0	-6.525808305498085	15.774515648286137
1	-2.43085939783564	GO:0010950	M1	1	0	GO Biological Processes	19	positive regulation of endopeptidase activity	19_GO:0048518 positive regulation of biological process	-2.43085939783564	4.086020536840209	3.766056702994613	30242	182	244	6	2.459016393442623	0.9914695123596589	4088|4804|5978|6423|10395|112399	SMAD3|NGFR|REST|SFRP2|DLC1|EGLN3	-1.1280835202071295	0	46	0	0	-6.525808305498085	15.774515648286137
1	-2.354426263534765	GO:0006919	M1	1	0	GO Biological Processes	19	activation of cysteine-type endopeptidase activity involved in apoptotic process	19_GO:0048518 positive regulation of biological process	-2.354426263534765	6.045981607357057	4.126518130939995	30242	82	244	4	1.639344262295082	0.8129257437384667	4088|4804|10395|112399	SMAD3|NGFR|DLC1|EGLN3	-1.068083445509181	0	46	0	0	-6.525808305498085	15.774515648286137
1	-2.353975530603471	GO:0043280	M1	1	0	GO Biological Processes	19	positive regulation of cysteine-type endopeptidase activity involved in apoptotic process	19_GO:0048518 positive regulation of biological process	-2.353975530603471	4.694796323894685	3.8367979340127745	30242	132	244	5	2.0491803278688523	0.9069831382087102	4088|4804|5978|10395|112399	SMAD3|NGFR|REST|DLC1|EGLN3	-1.068083445509181	0	46	0	0	-6.525808305498085	15.774515648286137
1	-2.114069888776759	GO:0043281	M1	1	0	GO Biological Processes	19	regulation of cysteine-type endopeptidase activity involved in apoptotic process	19_GO:0050789 regulation of biological process	-2.114069888776759	3.507810083513764	3.3046977557207518	30242	212	244	6	2.459016393442623	0.9914695123596589	4088|4804|5978|6423|10395|112399	SMAD3|NGFR|REST|SFRP2|DLC1|EGLN3	-0.8715030831478747	0	46	0	0	-6.525808305498085	15.774515648286137
1	-2.110915882489927	GO:2001056	M1	1	0	GO Biological Processes	19	positive regulation of cysteine-type endopeptidase activity	19_GO:0048518 positive regulation of biological process	-2.110915882489927	4.104060362609923	3.448634418421442	30242	151	244	5	2.0491803278688523	0.9069831382087102	4088|4804|5978|10395|112399	SMAD3|NGFR|REST|DLC1|EGLN3	-0.8696580427806315	0	46	0	0	-6.525808305498085	15.774515648286137
1	-6.361187332326847	GO:0000165	M1	1	0	GO Biological Processes	19	MAPK cascade	19_GO:0023052 signaling	-6.361187332326847	3.495817570407734	6.369067673252522	30242	780	244	22	9.01639344262295	1.8335936156456698	677|1848|1902|1908|2255|2260|2335|3481|4088|4214|4851|4915|4916|5979|6423|6662|7162|10252|10253|23043|57556|81848	ZFP36L1|DUSP6|LPAR1|EDN3|FGF10|FGFR1|FN1|IGF2|SMAD3|MAP3K1|NOTCH1|NTRK2|NTRK3|RET|SFRP2|SOX9|TPBG|SPRY1|SPRY2|TNIK|SEMA6A|SPRY4	-4.476958562694243	0	47	1	1	-6.361187332326847	7.229986338797813
1	-5.8875752456465795	GO:0043491	M1	1	0	GO Biological Processes	19	protein kinase B signaling	19_GO:0023052 signaling	-5.8875752456465795	6.461463755729936	7.179797960812788	30242	211	244	11	4.508196721311475	1.3282797861827056	677|2260|3481|3488|4915|4916|5979|6662|6934|7162|10253	ZFP36L1|FGFR1|IGF2|IGFBP5|NTRK2|NTRK3|RET|SOX9|TCF7L2|TPBG|SPRY2	-4.045701054105622	0	47	0	0	-6.361187332326847	7.229986338797813
1	-5.389305691550152	GO:0070371	M1	1	0	GO Biological Processes	19	ERK1 and ERK2 cascade	19_GO:0023052 signaling	-5.389305691550152	4.781169431337258	6.295294072313483	30242	337	244	13	5.327868852459017	1.4377816170858193	677|1848|2255|2335|4851|4915|4916|6662|7162|10252|10253|57556|81848	ZFP36L1|DUSP6|FGF10|FN1|NOTCH1|NTRK2|NTRK3|SOX9|TPBG|SPRY1|SPRY2|SEMA6A|SPRY4	-3.616568934798601	0	47	0	0	-6.361187332326847	7.229986338797813
1	-5.081884708310827	GO:0001934	M1	1	0	GO Biological Processes	19	positive regulation of protein phosphorylation	19_GO:0048518 positive regulation of biological process	-5.081884708310827	3.2347662583318324	5.504661216982772	30242	728	244	19	7.786885245901639	1.7154707602676567	302|493|1908|1958|2255|2260|2277|3481|4915|4916|5979|6423|6662|10253|10826|11030|22998|23043|54959	ANXA2|ATP2B4|EDN3|EGR1|FGF10|FGFR1|VEGFD|IGF2|NTRK2|NTRK3|RET|SFRP2|SOX9|SPRY2|FAXDC2|RBPMS|LIMCH1|TNIK|ODAM	-3.348300075521425	0	47	0	0	-6.361187332326847	7.229986338797813
1	-4.9237805564805015	GO:0043408	M1	1	0	GO Biological Processes	19	regulation of MAPK cascade	19_GO:0023052 signaling	-4.9237805564805015	3.280834136933462	5.425354130593816	30242	680	244	18	7.377049180327869	1.6734229956077251	1848|1902|1908|2255|2260|2335|3481|4851|4915|4916|5979|6423|7162|10252|10253|23043|57556|81848	DUSP6|LPAR1|EDN3|FGF10|FGFR1|FN1|IGF2|NOTCH1|NTRK2|NTRK3|RET|SFRP2|TPBG|SPRY1|SPRY2|TNIK|SEMA6A|SPRY4	-3.2149363012693297	0	47	0	0	-6.361187332326847	7.229986338797813
1	-4.678773523068082	GO:0051896	M1	1	0	GO Biological Processes	19	regulation of protein kinase B signaling	19_GO:0023052 signaling	-4.678773523068082	6.029641116526363	6.18866369773369	30242	185	244	9	3.6885245901639343	1.2066197965637844	2260|3481|3488|4915|4916|5979|6934|7162|10253	FGFR1|IGF2|IGFBP5|NTRK2|NTRK3|RET|TCF7L2|TPBG|SPRY2	-3.0026188861554424	0	47	0	0	-6.361187332326847	7.229986338797813
1	-4.2528981890086275	GO:0070372	M1	1	0	GO Biological Processes	19	regulation of ERK1 and ERK2 cascade	19_GO:0023052 signaling	-4.2528981890086275	4.3281550871714805	5.3551800550527435	30242	315	244	11	4.508196721311475	1.3282797861827056	1848|2255|2335|4851|4915|4916|7162|10252|10253|57556|81848	DUSP6|FGF10|FN1|NOTCH1|NTRK2|NTRK3|TPBG|SPRY1|SPRY2|SEMA6A|SPRY4	-2.6378405339958886	0	47	0	0	-6.361187332326847	7.229986338797813
1	-4.2516578014398965	GO:0051897	M1	1	0	GO Biological Processes	19	positive regulation of protein kinase B signaling	19_GO:0048518 positive regulation of biological process	-4.2516578014398965	7.229986338797813	6.167123594191703	30242	120	244	7	2.8688524590163933	1.0686572919622443	2260|3481|3488|5979|6934|7162|10253	FGFR1|IGF2|IGFBP5|RET|TCF7L2|TPBG|SPRY2	-2.637738533663247	0	47	0	0	-6.361187332326847	7.229986338797813
1	-3.7552177891576535	GO:0033135	M1	1	0	GO Biological Processes	19	regulation of peptidyl-serine phosphorylation	19_GO:0050789 regulation of biological process	-3.7552177891576535	6.024988615664844	5.451227989951541	30242	144	244	7	2.8688524590163933	1.0686572919622443	493|4915|4916|5334|5979|6423|10253	ATP2B4|NTRK2|NTRK3|PLCL1|RET|SFRP2|SPRY2	-2.211046226255532	0	47	0	0	-6.361187332326847	7.229986338797813
1	-3.6022426889204637	GO:0033138	M1	1	0	GO Biological Processes	19	positive regulation of peptidyl-serine phosphorylation	19_GO:0048518 positive regulation of biological process	-3.6022426889204637	6.8857012750455375	5.526224687093187	30242	108	244	6	2.459016393442623	0.9914695123596589	493|4915|4916|5979|6423|10253	ATP2B4|NTRK2|NTRK3|RET|SFRP2|SPRY2	-2.0875012956076926	0	47	0	0	-6.361187332326847	7.229986338797813
1	-3.341495182685477	GO:0018209	M1	1	0	GO Biological Processes	19	peptidyl-serine modification	19_GO:0008152 metabolic process	-3.341495182685477	3.6669415074207	4.446865926673198	30242	338	244	10	4.098360655737705	1.2691799106233133	493|633|1634|4915|4916|5334|5979|6423|10253|10769	ATP2B4|BGN|DCN|NTRK2|NTRK3|PLCL1|RET|SFRP2|SPRY2|PLK2	-1.8758008456680773	0	47	0	0	-6.361187332326847	7.229986338797813
1	-3.3193304792053526	GO:0043549	M1	1	0	GO Biological Processes	19	regulation of kinase activity	19_GO:0050789 regulation of biological process	-3.3193304792053526	2.616203122972447	4.064285239951329	30242	758	244	16	6.557377049180328	1.5846840083639415	493|1908|1958|2042|2260|3315|3481|4915|4916|5979|6423|9077|10252|10253|25937|81848	ATP2B4|EDN3|EGR1|EPHA3|FGFR1|HSPB1|IGF2|NTRK2|NTRK3|RET|SFRP2|DIRAS3|SPRY1|SPRY2|WWTR1|SPRY4	-1.8573471350553814	0	47	0	0	-6.361187332326847	7.229986338797813
1	-3.2252767582515127	GO:0043410	M1	1	0	GO Biological Processes	19	positive regulation of MAPK cascade	19_GO:0048518 positive regulation of biological process	-3.2252767582515127	3.0857084552071288	4.163010384946239	30242	482	244	12	4.918032786885246	1.3843626576930426	1902|1908|2255|2260|3481|4851|4915|4916|5979|7162|10253|23043	LPAR1|EDN3|FGF10|FGFR1|IGF2|NOTCH1|NTRK2|NTRK3|RET|TPBG|SPRY2|TNIK	-1.7767059354495778	0	47	0	0	-6.361187332326847	7.229986338797813
1	-3.1557020906917597	GO:0043405	M1	1	0	GO Biological Processes	19	regulation of MAP kinase activity	19_GO:0050789 regulation of biological process	-3.1557020906917597	4.793361108595235	4.616454928352145	30242	181	244	7	2.8688524590163933	1.0686572919622443	1908|2260|4916|6423|10252|10253|81848	EDN3|FGFR1|NTRK3|SFRP2|SPRY1|SPRY2|SPRY4	-1.7186778131992113	0	47	0	0	-6.361187332326847	7.229986338797813
1	-3.1031142287908864	GO:0071900	M1	1	0	GO Biological Processes	19	regulation of protein serine/threonine kinase activity	19_GO:0050789 regulation of biological process	-3.1031142287908864	3.4143973264688614	4.1737445192510485	30242	363	244	10	4.098360655737705	1.2691799106233133	493|1908|2260|3481|4916|6423|9077|10252|10253|81848	ATP2B4|EDN3|FGFR1|IGF2|NTRK3|SFRP2|DIRAS3|SPRY1|SPRY2|SPRY4	-1.6757696993501425	0	47	0	0	-6.361187332326847	7.229986338797813
1	-2.6670314033430222	GO:0045859	M1	1	0	GO Biological Processes	19	regulation of protein kinase activity	19_GO:0050789 regulation of biological process	-2.6670314033430222	2.529441284710606	3.5185751356712434	30242	637	244	13	5.327868852459017	1.4377816170858193	493|1908|1958|2260|3315|3481|4916|6423|9077|10252|10253|25937|81848	ATP2B4|EDN3|EGR1|FGFR1|HSPB1|IGF2|NTRK3|SFRP2|DIRAS3|SPRY1|SPRY2|WWTR1|SPRY4	-1.3198766179637866	0	47	0	0	-6.361187332326847	7.229986338797813
1	-2.372016138542237	GO:0018105	M1	1	0	GO Biological Processes	19	peptidyl-serine phosphorylation	19_GO:0008152 metabolic process	-2.372016138542237	3.1477491543065317	3.455843592965992	30242	315	244	8	3.278688524590164	1.1400299356468908	493|4915|4916|5334|5979|6423|10253|10769	ATP2B4|NTRK2|NTRK3|PLCL1|RET|SFRP2|SPRY2|PLK2	-1.0823685496589697	0	47	0	0	-6.361187332326847	7.229986338797813
1	-2.2972183352777686	GO:0033674	M1	1	0	GO Biological Processes	19	positive regulation of kinase activity	19_GO:0048518 positive regulation of biological process	-2.2972183352777686	2.6426998496976477	3.233554438561981	30242	469	244	10	4.098360655737705	1.2691799106233133	493|1908|1958|2042|2260|3481|4915|4916|5979|10253	ATP2B4|EDN3|EGR1|EPHA3|FGFR1|IGF2|NTRK2|NTRK3|RET|SPRY2	-1.022181403314388	0	47	0	0	-6.361187332326847	7.229986338797813
1	-2.212918351703824	GO:0071902	M1	1	0	GO Biological Processes	19	positive regulation of protein serine/threonine kinase activity	19_GO:0048518 positive regulation of biological process	-2.212918351703824	3.6814640480441487	3.448613594951902	30242	202	244	6	2.459016393442623	0.9914695123596589	493|1908|2260|3481|4916|10253	ATP2B4|EDN3|FGFR1|IGF2|NTRK3|SPRY2	-0.9489018357436385	0	47	0	0	-6.361187332326847	7.229986338797813
1	-2.0301648246452144	GO:0070374	M1	1	0	GO Biological Processes	19	positive regulation of ERK1 and ERK2 cascade	19_GO:0048518 positive regulation of biological process	-2.0301648246452144	3.364958089162525	3.18239325426874	30242	221	244	6	2.459016393442623	0.9914695123596589	2255|4851|4915|4916|7162|10253	FGF10|NOTCH1|NTRK2|NTRK3|TPBG|SPRY2	-0.8049938048293739	0	47	0	0	-6.361187332326847	7.229986338797813
1	-6.236884728317827	GO:0048738	M1	1	0	GO Biological Processes	19	cardiac muscle tissue development	19_GO:0032502 developmental process	-6.236884728317827	6.275575845611122	7.3534994704023315	30242	237	244	12	4.918032786885246	1.3843626576930426	1301|1948|2296|2697|4851|5915|6262|6474|6909|9096|23462|56999	COL11A1|EFNB2|FOXC1|GJA1|NOTCH1|RARB|RYR2|SHOX2|TBX2|TBX18|HEY1|ADAMTS9	-4.367237958558221	0	48	1	1	-6.236884728317827	16.74900310146212
1	-5.251118501258876	GO:0035051	M1	1	0	GO Biological Processes	19	cardiocyte differentiation	19_GO:0032502 developmental process	-5.251118501258876	7.10499112456928	6.916823473681801	30242	157	244	9	3.6885245901639343	1.2066197965637844	1948|4851|5915|5978|6474|6909|7412|9096|10252	EFNB2|NOTCH1|RARB|REST|SHOX2|TBX2|VCAM1|TBX18|SPRY1	-3.491298517611274	0	48	0	0	-6.236884728317827	16.74900310146212
1	-4.9360942558577445	GO:0003161	M1	1	0	GO Biological Processes	19	cardiac conduction system development	19_GO:0032502 developmental process	-4.9360942558577445	16.74900310146212	8.644927339576858	30242	37	244	5	2.0491803278688523	0.9069831382087102	2697|4851|6474|9096|23462	GJA1|NOTCH1|SHOX2|TBX18|HEY1	-3.2258330516509663	0	48	0	0	-6.236884728317827	16.74900310146212
1	-2.789583665101002	GO:0003209	M1	1	0	GO Biological Processes	19	cardiac atrium morphogenesis	19_GO:0032502 developmental process	-2.789583665101002	12.821650650084793	5.744166654573366	30242	29	244	3	1.2295081967213115	0.7054795173866898	4851|6474|6608	NOTCH1|SHOX2|SMO	-1.420323554581636	0	48	0	0	-6.236884728317827	16.74900310146212
1	-2.7497757004010994	GO:0051147	M1	1	0	GO Biological Processes	19	regulation of muscle cell differentiation	19_GO:0032502 developmental process	-2.7497757004010994	4.736660749712853	4.233556160759002	30242	157	244	6	2.459016393442623	0.9914695123596589	1948|3481|4323|4851|6474|84466	EFNB2|IGF2|MMP14|NOTCH1|SHOX2|MEGF10	-1.3843817383978856	0	48	0	0	-6.236884728317827	16.74900310146212
1	-2.588239468519909	GO:0048741	M1	1	0	GO Biological Processes	19	skeletal muscle fiber development	19_GO:0032502 developmental process	-2.588239468519909	10.936113789778206	5.22807567848913	30242	34	244	3	1.2295081967213115	0.7054795173866898	58|6474|6608	ACTA1|SHOX2|SMO	-1.2573608124726785	0	48	0	0	-6.236884728317827	16.74900310146212
1	-2.546283531073769	GO:0014902	M1	1	0	GO Biological Processes	19	myotube differentiation	19_GO:0032502 developmental process	-2.546283531073769	5.207673233227717	4.147756111689524	30242	119	244	5	2.0491803278688523	0.9069831382087102	58|4323|4851|6474|6608	ACTA1|MMP14|NOTCH1|SHOX2|SMO	-1.221289714145986	0	48	0	0	-6.236884728317827	16.74900310146212
1	-2.5166772226976866	GO:0003230	M1	1	0	GO Biological Processes	19	cardiac atrium development	19_GO:0032502 developmental process	-2.5166772226976866	10.328551912568306	5.05086441969555	30242	36	244	3	1.2295081967213115	0.7054795173866898	4851|6474|6608	NOTCH1|SHOX2|SMO	-1.1992163875105348	0	48	0	0	-6.236884728317827	16.74900310146212
1	-2.4825250664099223	GO:0014904	M1	1	0	GO Biological Processes	19	myotube cell development	19_GO:0032502 developmental process	-2.4825250664099223	10.049401860877271	4.967388795971011	30242	37	244	3	1.2295081967213115	0.7054795173866898	58|6474|6608	ACTA1|SHOX2|SMO	-1.172468775522995	0	48	0	0	-6.236884728317827	16.74900310146212
1	-2.194660237788371	GO:0055006	M1	1	0	GO Biological Processes	19	cardiac cell development	19_GO:0032502 developmental process	-2.194660237788371	5.4480273824536125	3.8325173077407104	30242	91	244	4	1.639344262295082	0.8129257437384667	4851|6474|9096|10252	NOTCH1|SHOX2|TBX18|SPRY1	-0.9351913495789062	0	48	0	0	-6.236884728317827	16.74900310146212
1	-2.163209342105288	GO:0010830	M1	1	0	GO Biological Processes	19	regulation of myotube differentiation	19_GO:0032502 developmental process	-2.163209342105288	7.746413934426229	4.2187142948550616	30242	48	244	3	1.2295081967213115	0.7054795173866898	4323|4851|6474	MMP14|NOTCH1|SHOX2	-0.9102263047829701	0	48	0	0	-6.236884728317827	16.74900310146212
1	-2.03764467157912	GO:0051153	M1	1	0	GO Biological Processes	19	regulation of striated muscle cell differentiation	19_GO:0032502 developmental process	-2.03764467157912	4.908618730725532	3.548558785617359	30242	101	244	4	1.639344262295082	0.8129257437384667	1948|4323|4851|6474	EFNB2|MMP14|NOTCH1|SHOX2	-0.8115436846372618	0	48	0	0	-6.236884728317827	16.74900310146212
1	-6.07789650391096	GO:0035860	M1	1	0	GO Biological Processes	19	glial cell-derived neurotrophic factor receptor signaling pathway	19_GO:0023052 signaling	-6.07789650391096	49.577049180327876	13.856212254410696	30242	10	244	4	1.639344262295082	0.8129257437384667	2674|2675|5979|23213	GFRA1|GFRA2|RET|SULF1	-4.22235798806272	0	49	1	1	-6.07789650391096	49.577049180327876
1	-4.418196372302173	GO:0048483	M1	1	0	GO Biological Processes	19	autonomic nervous system development	19_GO:0032502 developmental process	-4.418196372302173	13.185385420299964	7.539933563792089	30242	47	244	5	2.0491803278688523	0.9069831382087102	1909|2335|5979|7412|91584	EDNRA|FN1|RET|VCAM1|PLXNA4	-2.777308190192134	0	49	0	0	-6.07789650391096	49.577049180327876
1	-3.3935426020797603	GO:0021675	M1	1	0	GO Biological Processes	19	nerve development	19_GO:0032502 developmental process	-3.3935426020797603	8.048222269533746	5.584960758133244	30242	77	244	5	2.0491803278688523	0.9069831382087102	4804|5979|7412|23213|91584	NGFR|RET|VCAM1|SULF1|PLXNA4	-1.917719274797359	0	49	0	0	-6.07789650391096	49.577049180327876
1	-3.08864551214381	GO:0060384	M1	1	0	GO Biological Processes	19	innervation	19_GO:0032502 developmental process	-3.08864551214381	16.166429080541697	6.562269305419017	30242	23	244	3	1.2295081967213115	0.7054795173866898	5979|7412|23213	RET|VCAM1|SULF1	-1.6657175748197144	0	49	0	0	-6.07789650391096	49.577049180327876
1	-5.9925784745815225	GO:0050680	M1	1	0	GO Biological Processes	19	negative regulation of epithelial cell proliferation	19_GO:0048519 negative regulation of biological process	-5.9925784745815225	7.511674118231495	7.564220999429678	30242	165	244	10	4.098360655737705	1.2691799106233133	2697|4804|5176|5764|5796|6423|6662|6678|23213|84913	GJA1|NGFR|SERPINF1|PTN|PTPRK|SFRP2|SOX9|SPARC|SULF1|ATOH8	-4.142948818343803	0	50	1	1	-5.9925784745815225	8.048222269533746
1	-3.3935426020797603	GO:0001937	M1	1	0	GO Biological Processes	19	negative regulation of endothelial cell proliferation	19_GO:0048519 negative regulation of biological process	-3.3935426020797603	8.048222269533746	5.584960758133244	30242	77	244	5	2.0491803278688523	0.9069831382087102	2697|4804|6678|23213|84913	GJA1|NGFR|SPARC|SULF1|ATOH8	-1.917719274797359	0	50	0	0	-5.9925784745815225	8.048222269533746
1	-2.163209342105288	GO:1904646	M1	1	0	GO Biological Processes	19	cellular response to amyloid-beta	19_GO:0050896 response to stimulus	-2.163209342105288	7.746413934426229	4.2187142948550616	30242	48	244	3	1.2295081967213115	0.7054795173866898	2697|4804|7412	GJA1|NGFR|VCAM1	-0.9102263047829701	0	50	0	0	-5.9925784745815225	8.048222269533746
1	-5.956598977251507	GO:0007498	M1	1	0	GO Biological Processes	19	mesoderm development	19_GO:0032502 developmental process	-5.956598977251507	8.64715974075486	7.849912975444139	30242	129	244	9	3.6885245901639343	1.2066197965637844	677|2296|2697|4088|6423|6608|8463|8516|642658	ZFP36L1|FOXC1|GJA1|SMAD3|SFRP2|SMO|TEAD2|ITGA8|SCX	-4.110864364897312	0	51	1	1	-5.956598977251507	11.267511177347243
1	-4.585526293146709	GO:0001707	M1	1	0	GO Biological Processes	19	mesoderm formation	19_GO:0032502 developmental process	-4.585526293146709	10.328551912568306	7.147261344729192	30242	72	244	6	2.459016393442623	0.9914695123596589	2296|2697|4088|6423|8516|642658	FOXC1|GJA1|SMAD3|SFRP2|ITGA8|SCX	-2.919743360661433	0	51	0	0	-5.956598977251507	11.267511177347243
1	-4.5173887903809575	GO:0048332	M1	1	0	GO Biological Processes	19	mesoderm morphogenesis	19_GO:0032502 developmental process	-4.5173887903809575	10.049401860877271	7.029255212018182	30242	74	244	6	2.459016393442623	0.9914695123596589	2296|2697|4088|6423|8516|642658	FOXC1|GJA1|SMAD3|SFRP2|ITGA8|SCX	-2.8628439310253477	0	51	0	0	-5.956598977251507	11.267511177347243
1	-2.745269325910999	GO:0045995	M1	1	0	GO Biological Processes	19	regulation of embryonic development	19_GO:0032502 developmental process	-2.745269325910999	7.74641393442623	4.8726428614286	30242	64	244	4	1.639344262295082	0.8129257437384667	3910|6423|9096|642658	LAMA4|SFRP2|TBX18|SCX	-1.3837073989041735	0	51	0	0	-5.956598977251507	11.267511177347243
1	-2.6257829644829496	GO:0048333	M1	1	0	GO Biological Processes	19	mesodermal cell differentiation	19_GO:0032502 developmental process	-2.6257829644829496	11.267511177347243	5.322317964769225	30242	33	244	3	1.2295081967213115	0.7054795173866898	2697|6423|8516	GJA1|SFRP2|ITGA8	-1.2889064781601007	0	51	0	0	-5.956598977251507	11.267511177347243
1	-2.535995032738163	GO:0072089	M1	1	0	GO Biological Processes	19	stem cell proliferation	19_GO:0009987 cellular process	-2.535995032738163	6.791376600044914	4.467963498539943	30242	73	244	4	1.639344262295082	0.8129257437384667	677|2697|6423|10763	ZFP36L1|GJA1|SFRP2|NES	-1.2121686747980975	0	51	0	0	-5.956598977251507	11.267511177347243
1	-5.685520719545586	GO:0070384	M1	1	0	GO Biological Processes	19	Harderian gland development	19_GO:0032502 developmental process	-5.685520719545586	92.95696721311475	16.587652964042004	30242	4	244	3	1.2295081967213115	0.7054795173866898	220|2255|6662	ALDH1A3|FGF10|SOX9	-3.858753946267371	0	52	1	1	-5.685520719545586	92.95696721311475
1	-3.7499730040867867	GO:0031076	M1	1	0	GO Biological Processes	19	embryonic camera-type eye development	19_GO:0032502 developmental process	-3.7499730040867867	14.164871194379392	7.028192943164579	30242	35	244	4	1.639344262295082	0.8129257437384667	220|2255|6909|10763	ALDH1A3|FGF10|TBX2|NES	-2.211046226255532	0	52	0	0	-5.685520719545586	92.95696721311475
1	-3.4122394270240313	GO:0042693	M1	1	0	GO Biological Processes	19	muscle cell fate commitment	19_GO:0032502 developmental process	-3.4122394270240313	20.657103825136613	7.5236165075403525	30242	18	244	3	1.2295081967213115	0.7054795173866898	2255|6909|9096	FGF10|TBX2|TBX18	-1.9305865560809061	0	52	0	0	-5.685520719545586	92.95696721311475
1	-2.6257829644829496	GO:0048048	M1	1	0	GO Biological Processes	19	embryonic eye morphogenesis	19_GO:0032502 developmental process	-2.6257829644829496	11.267511177347243	5.322317964769225	30242	33	244	3	1.2295081967213115	0.7054795173866898	220|5915|6909	ALDH1A3|RARB|TBX2	-1.2889064781601007	0	52	0	0	-5.685520719545586	92.95696721311475
1	-5.639867935404197	GO:0003401	M1	1	0	GO Biological Processes	19	axis elongation	19_GO:0040007 growth	-5.639867935404197	22.952337583485125	10.2919624332428	30242	27	244	5	2.0491803278688523	0.9069831382087102	2255|6423|6662|10252|10253	FGF10|SFRP2|SOX9|SPRY1|SPRY2	-3.824096546427445	0	53	1	1	-5.639867935404197	53.11826697892271
1	-5.477969907562776	GO:0060441	M1	1	0	GO Biological Processes	19	epithelial tube branching involved in lung morphogenesis	19_GO:0032502 developmental process	-5.477969907562776	21.369417750141324	9.897545924569965	30242	29	244	5	2.0491803278688523	0.9069831382087102	2255|6662|10252|10253|340419	FGF10|SOX9|SPRY1|SPRY2|RSPO2	-3.688527457308373	0	53	0	0	-5.639867935404197	53.11826697892271
1	-4.93647483298199	GO:0060602	M1	1	0	GO Biological Processes	19	branch elongation of an epithelium	19_GO:0040007 growth	-4.93647483298199	27.54280510018215	10.159069636331274	30242	18	244	4	1.639344262295082	0.8129257437384667	2255|6662|10252|10253	FGF10|SOX9|SPRY1|SPRY2	-3.2258330516509663	0	53	0	0	-5.639867935404197	53.11826697892271
1	-4.751317990828315	GO:0060437	M1	1	0	GO Biological Processes	19	lung growth	19_GO:0040007 growth	-4.751317990828315	53.11826697892271	12.437435360374721	30242	7	244	3	1.2295081967213115	0.7054795173866898	2255|10253|340419	FGF10|SPRY2|RSPO2	-3.065880370346569	0	53	0	0	-5.639867935404197	53.11826697892271
1	-4.751317990828315	GO:0060449	M1	1	0	GO Biological Processes	19	bud elongation involved in lung branching	19_GO:0040007 growth	-4.751317990828315	53.11826697892271	12.437435360374721	30242	7	244	3	1.2295081967213115	0.7054795173866898	2255|10252|10253	FGF10|SPRY1|SPRY2	-3.065880370346569	0	53	0	0	-5.639867935404197	53.11826697892271
1	-4.286470929912038	GO:0060425	M1	1	0	GO Biological Processes	19	lung morphogenesis	19_GO:0032502 developmental process	-4.286470929912038	12.394262295081967	7.2723054254568815	30242	50	244	5	2.0491803278688523	0.9069831382087102	2255|6662|10252|10253|340419	FGF10|SOX9|SPRY1|SPRY2|RSPO2	-2.6668296494294723	0	53	0	0	-5.639867935404197	53.11826697892271
1	-4.017405715290031	GO:0000132	M1	1	0	GO Biological Processes	19	establishment of mitotic spindle orientation	19_GO:0051179 localization	-4.017405715290031	16.52568306010929	7.673057319326878	30242	30	244	4	1.639344262295082	0.8129257437384667	2255|2697|10252|10253	FGF10|GJA1|SPRY1|SPRY2	-2.4405164152284153	0	53	0	0	-5.639867935404197	53.11826697892271
1	-3.851544249784634	GO:0110110	M1	1	0	GO Biological Processes	19	positive regulation of animal organ morphogenesis	19_GO:0048518 positive regulation of biological process	-3.851544249784634	15.023348236462992	7.269212271208382	30242	33	244	4	1.639344262295082	0.8129257437384667	2255|4804|6662|10252	FGF10|NGFR|SOX9|SPRY1	-2.299014295582463	0	53	0	0	-5.639867935404197	53.11826697892271
1	-3.7499730040867867	GO:0040001	M1	1	0	GO Biological Processes	19	establishment of mitotic spindle localization	19_GO:0051179 localization	-3.7499730040867867	14.164871194379392	7.028192943164579	30242	35	244	4	1.639344262295082	0.8129257437384667	2255|2697|10252|10253	FGF10|GJA1|SPRY1|SPRY2	-2.211046226255532	0	53	0	0	-5.639867935404197	53.11826697892271
1	-3.7015658213322276	GO:0038179	M1	1	0	GO Biological Processes	19	neurotrophin signaling pathway	19_GO:0023052 signaling	-3.7015658213322276	13.771402550091075	6.914966367175876	30242	36	244	4	1.639344262295082	0.8129257437384667	4915|4916|10252|10253	NTRK2|NTRK3|SPRY1|SPRY2	-2.1692841160335177	0	53	0	0	-5.639867935404197	53.11826697892271
1	-3.6546226793609855	GO:0051294	M1	1	0	GO Biological Processes	19	establishment of spindle orientation	19_GO:0051179 localization	-3.6546226793609855	13.399202481169695	6.806158067773935	30242	37	244	4	1.639344262295082	0.8129257437384667	2255|2697|10252|10253	FGF10|GJA1|SPRY1|SPRY2	-2.1307379066083447	0	53	0	0	-5.639867935404197	53.11826697892271
1	-3.6090619434555187	GO:0010719	M1	1	0	GO Biological Processes	19	negative regulation of epithelial to mesenchymal transition	19_GO:0048519 negative regulation of biological process	-3.6090619434555187	13.046591889559966	6.701478090751854	30242	38	244	4	1.639344262295082	0.8129257437384667	6423|10252|10253|54756	SFRP2|SPRY1|SPRY2|IL17RD	-2.0915976918072743	0	53	0	0	-5.639867935404197	53.11826697892271
1	-3.1150474856563255	GO:0051293	M1	1	0	GO Biological Processes	19	establishment of spindle localization	19_GO:0051179 localization	-3.1150474856563255	9.720990035358406	5.621587386772169	30242	51	244	4	1.639344262295082	0.8129257437384667	2255|2697|10252|10253	FGF10|GJA1|SPRY1|SPRY2	-1.6847334097269813	0	53	0	0	-5.639867935404197	53.11826697892271
1	-2.961467682111925	GO:0051653	M1	1	0	GO Biological Processes	19	spindle localization	19_GO:0051179 localization	-2.961467682111925	8.85304449648712	5.304886845712516	30242	56	244	4	1.639344262295082	0.8129257437384667	2255|2697|10252|10253	FGF10|GJA1|SPRY1|SPRY2	-1.5620593846339965	0	53	0	0	-5.639867935404197	53.11826697892271
1	-2.667774622487617	GO:0007163	M1	1	0	GO Biological Processes	19	establishment or maintenance of cell polarity	19_GO:0009987 cellular process	-2.667774622487617	3.943628912071534	3.952040866844991	30242	220	244	7	2.8688524590163933	1.0686572919622443	389|2255|2697|9265|10252|10253|10486	RHOC|FGF10|GJA1|CYTH3|SPRY1|SPRY2|CAP2	-1.3199811087906577	0	53	0	0	-5.639867935404197	53.11826697892271
1	-2.588239468519909	GO:0031128	M1	1	0	GO Biological Processes	19	developmental induction	19_GO:0032502 developmental process	-2.588239468519909	10.936113789778206	5.22807567848913	30242	34	244	3	1.2295081967213115	0.7054795173866898	2255|6662|10252	FGF10|SOX9|SPRY1	-1.2573608124726785	0	53	0	0	-5.639867935404197	53.11826697892271
1	-2.5166772226976866	GO:0070306	M1	1	0	GO Biological Processes	19	lens fiber cell differentiation	19_GO:0032502 developmental process	-2.5166772226976866	10.328551912568306	5.05086441969555	30242	36	244	3	1.2295081967213115	0.7054795173866898	4088|10252|10253	SMAD3|SPRY1|SPRY2	-1.1992163875105348	0	53	0	0	-5.639867935404197	53.11826697892271
1	-2.4825250664099223	GO:0034260	M1	1	0	GO Biological Processes	19	negative regulation of GTPase activity	19_GO:0048519 negative regulation of biological process	-2.4825250664099223	10.049401860877271	4.967388795971011	30242	37	244	3	1.2295081967213115	0.7054795173866898	5962|10252|10253	RDX|SPRY1|SPRY2	-1.172468775522995	0	53	0	0	-5.639867935404197	53.11826697892271
1	-2.4135395584273165	GO:0051640	M1	1	0	GO Biological Processes	19	organelle localization	19_GO:0051179 localization	-2.4135395584273165	2.591955993268092	3.3218161513107547	30242	526	244	11	4.508196721311475	1.3282797861827056	487|2255|2624|2697|3598|4744|5865|6809|10252|10253|79789	ATP2A1|FGF10|GATA2|GJA1|IL13RA2|NEFH|RAB3B|STX3|SPRY1|SPRY2|CLMN	-1.114568630338509	0	53	0	0	-5.639867935404197	53.11826697892271
1	-2.3679407187147135	GO:0090101	M1	1	0	GO Biological Processes	19	negative regulation of transmembrane receptor protein serine/threonine kinase signaling pathway	19_GO:0048519 negative regulation of biological process	-2.3679407187147135	4.730634463771743	3.8592471597102174	30242	131	244	5	2.0491803278688523	0.9069831382087102	4851|6423|10252|10253|54756	NOTCH1|SFRP2|SPRY1|SPRY2|IL17RD	-1.0793694488009413	0	53	0	0	-5.639867935404197	53.11826697892271
1	-2.1834026676000735	GO:0030010	M1	1	0	GO Biological Processes	19	establishment of cell polarity	19_GO:0009987 cellular process	-2.1834026676000735	4.273883550028264	3.5639570499613336	30242	145	244	5	2.0491803278688523	0.9069831382087102	2255|2697|9265|10252|10253	FGF10|GJA1|CYTH3|SPRY1|SPRY2	-0.9279365218442825	0	53	0	0	-5.639867935404197	53.11826697892271
1	-2.122745985043635	GO:1902850	M1	1	0	GO Biological Processes	19	microtubule cytoskeleton organization involved in mitosis	19_GO:0009987 cellular process	-2.122745985043635	4.131420765027323	3.4674353061950427	30242	150	244	5	2.0491803278688523	0.9069831382087102	2255|2697|10252|10253|10769	FGF10|GJA1|SPRY1|SPRY2|PLK2	-0.8781008731511946	0	53	0	0	-5.639867935404197	53.11826697892271
1	-5.634535472466208	GO:0003158	M1	1	0	GO Biological Processes	19	endothelium development	19_GO:0032502 developmental process	-5.634535472466208	7.911231252179979	7.418589767655316	30242	141	244	9	3.6885245901639343	1.2066197965637844	1903|2697|4851|5764|5962|10630|11167|23462|84913	S1PR3|GJA1|NOTCH1|PTN|RDX|PDPN|FSTL1|HEY1|ATOH8	-3.820569884352718	0	54	1	1	-5.634535472466208	8.061308809809411
1	-5.1294462612848735	GO:0045446	M1	1	0	GO Biological Processes	19	endothelial cell differentiation	19_GO:0032502 developmental process	-5.1294462612848735	8.061308809809411	7.077246512905369	30242	123	244	8	3.278688524590164	1.1400299356468908	1903|4851|5764|5962|10630|11167|23462|84913	S1PR3|NOTCH1|PTN|RDX|PDPN|FSTL1|HEY1|ATOH8	-3.3852500661208054	0	54	0	0	-5.634535472466208	8.061308809809411
1	-2.163209342105288	GO:0045601	M1	1	0	GO Biological Processes	19	regulation of endothelial cell differentiation	19_GO:0032502 developmental process	-2.163209342105288	7.746413934426229	4.2187142948550616	30242	48	244	3	1.2295081967213115	0.7054795173866898	1903|4851|84913	S1PR3|NOTCH1|ATOH8	-0.9102263047829701	0	54	0	0	-5.634535472466208	8.061308809809411
1	-5.485116051764387	GO:0016331	M1	1	0	GO Biological Processes	19	morphogenesis of embryonic epithelium	19_GO:0032502 developmental process	-5.485116051764387	7.588323854131817	7.221597340458554	30242	147	244	9	3.6885245901639343	1.2066197965637844	220|2255|5979|6423|6662|8463|9096|10395|23213	ALDH1A3|FGF10|RET|SFRP2|SOX9|TEAD2|TBX18|DLC1|SULF1	-3.690533961857573	0	55	1	1	-5.485116051764387	11.529546321006482
1	-5.460898041915801	GO:0035148	M1	1	0	GO Biological Processes	19	tube formation	19_GO:0032502 developmental process	-5.460898041915801	7.537051395657953	7.189846785558536	30242	148	244	9	3.6885245901639343	1.2066197965637844	2255|4851|5979|6423|6662|7052|8463|10395|84913	FGF10|NOTCH1|RET|SFRP2|SOX9|TGM2|TEAD2|DLC1|ATOH8	-3.674848534558737	0	55	0	0	-5.485116051764387	11.529546321006482
1	-3.3995654145783107	GO:2001239	M1	1	0	GO Biological Processes	19	regulation of extrinsic apoptotic signaling pathway in absence of ligand	19_GO:0023052 signaling	-3.3995654145783107	11.529546321006482	6.231526454476343	30242	43	244	4	1.639344262295082	0.8129257437384667	2070|2255|2260|5979	EYA4|FGF10|FGFR1|RET	-1.9212532868922145	0	55	0	0	-5.485116051764387	11.529546321006482
1	-3.137586564294922	GO:0072175	M1	1	0	GO Biological Processes	19	epithelial tube formation	19_GO:0032502 developmental process	-3.137586564294922	5.633755588673622	4.811844093912728	30242	132	244	6	2.459016393442623	0.9914695123596589	2255|5979|6423|6662|8463|10395	FGF10|RET|SFRP2|SOX9|TEAD2|DLC1	-1.7065269182564522	0	55	0	0	-5.485116051764387	11.529546321006482
1	-2.8356949181750726	GO:2001236	M1	1	0	GO Biological Processes	19	regulation of extrinsic apoptotic signaling pathway	19_GO:0023052 signaling	-2.8356949181750726	4.924872435131907	4.36056280694514	30242	151	244	6	2.459016393442623	0.9914695123596589	2070|2255|2260|5979|6423|6934	EYA4|FGF10|FGFR1|RET|SFRP2|TCF7L2	-1.4573322749198483	0	55	0	0	-5.485116051764387	11.529546321006482
1	-2.7204104506445606	GO:0038034	M1	1	0	GO Biological Processes	19	signal transduction in absence of ligand	19_GO:0023052 signaling	-2.7204104506445606	7.627238335435058	4.823897522047961	30242	65	244	4	1.639344262295082	0.8129257437384667	2070|2255|2260|5979	EYA4|FGF10|FGFR1|RET	-1.3645339144129602	0	55	0	0	-5.485116051764387	11.529546321006482
1	-2.7204104506445606	GO:0097192	M1	1	0	GO Biological Processes	19	extrinsic apoptotic signaling pathway in absence of ligand	19_GO:0023052 signaling	-2.7204104506445606	7.627238335435058	4.823897522047961	30242	65	244	4	1.639344262295082	0.8129257437384667	2070|2255|2260|5979	EYA4|FGF10|FGFR1|RET	-1.3645339144129602	0	55	0	0	-5.485116051764387	11.529546321006482
1	-2.6788904800976017	GO:0097191	M1	1	0	GO Biological Processes	19	extrinsic apoptotic signaling pathway	19_GO:0023052 signaling	-2.6788904800976017	3.961636350026199	3.9671039731214726	30242	219	244	7	2.8688524590163933	1.0686572919622443	2070|2255|2260|4088|5979|6423|6934	EYA4|FGF10|FGFR1|SMAD3|RET|SFRP2|TCF7L2	-1.3286258673759022	0	55	0	0	-5.485116051764387	11.529546321006482
1	-2.5150958210051146	GO:0001838	M1	1	0	GO Biological Processes	19	embryonic epithelial tube formation	19_GO:0032502 developmental process	-2.5150958210051146	5.121595989703292	4.097040412240194	30242	121	244	5	2.0491803278688523	0.9069831382087102	5979|6423|6662|8463|10395	RET|SFRP2|SOX9|TEAD2|DLC1	-1.19878239594881	0	55	0	0	-5.485116051764387	11.529546321006482
1	-2.228515157898762	GO:0060606	M1	1	0	GO Biological Processes	19	tube closure	19_GO:0032502 developmental process	-2.228515157898762	5.570454964081783	3.89435923245409	30242	89	244	4	1.639344262295082	0.8129257437384667	2255|6423|8463|10395	FGF10|SFRP2|TEAD2|DLC1	-0.9614402174543563	0	55	0	0	-5.485116051764387	11.529546321006482
1	-2.098137907084787	GO:2001237	M1	1	0	GO Biological Processes	19	negative regulation of extrinsic apoptotic signaling pathway	19_GO:0048519 negative regulation of biological process	-2.098137907084787	5.111035997971945	3.657432667102341	30242	97	244	4	1.639344262295082	0.8129257437384667	2070|2255|6423|6934	EYA4|FGF10|SFRP2|TCF7L2	-0.8588038556016322	0	55	0	0	-5.485116051764387	11.529546321006482
1	-2.0947225829998484	GO:0097190	M1	1	0	GO Biological Processes	19	apoptotic signaling pathway	19_GO:0023052 signaling	-2.0947225829998484	2.3425581657371417	2.949550703781779	30242	582	244	11	4.508196721311475	1.3282797861827056	487|2070|2255|2260|3315|4088|4804|5979|6423|6934|23368	ATP2A1|EYA4|FGF10|FGFR1|HSPB1|SMAD3|NGFR|RET|SFRP2|TCF7L2|PPP1R13B	-0.8558681499883032	0	55	0	0	-5.485116051764387	11.529546321006482
1	-2.0631757104690447	GO:2001233	M1	1	0	GO Biological Processes	19	regulation of apoptotic signaling pathway	19_GO:0023052 signaling	-2.0631757104690447	2.7852274820408915	3.055846278008002	30242	356	244	8	3.278688524590164	1.1400299356468908	2070|2255|2260|3315|4804|5979|6423|6934	EYA4|FGF10|FGFR1|HSPB1|NGFR|RET|SFRP2|TCF7L2	-0.8319240008343158	0	55	0	0	-5.485116051764387	11.529546321006482
1	-5.4423114412407925	GO:0006029	M1	1	0	GO Biological Processes	19	proteoglycan metabolic process	19_GO:0008152 metabolic process	-5.4423114412407925	10.982257729819462	8.012202075598053	30242	79	244	7	2.8688524590163933	1.0686572919622443	633|1301|1634|3373|6934|23213|92126	BGN|COL11A1|DCN|HYAL1|TCF7L2|SULF1|DSEL	-3.662969317890715	0	56	1	1	-5.4423114412407925	16.52568306010929
1	-4.017405715290031	GO:0030204	M1	1	0	GO Biological Processes	19	chondroitin sulfate metabolic process	19_GO:0008152 metabolic process	-4.017405715290031	16.52568306010929	7.673057319326878	30242	30	244	4	1.639344262295082	0.8129257437384667	633|1634|3373|92126	BGN|DCN|HYAL1|DSEL	-2.4405164152284153	0	56	0	0	-5.4423114412407925	16.52568306010929
1	-3.7499730040867867	GO:0050654	M1	1	0	GO Biological Processes	19	chondroitin sulfate proteoglycan metabolic process	19_GO:0008152 metabolic process	-3.7499730040867867	14.164871194379392	7.028192943164579	30242	35	244	4	1.639344262295082	0.8129257437384667	633|1634|3373|92126	BGN|DCN|HYAL1|DSEL	-2.211046226255532	0	56	0	0	-5.4423114412407925	16.52568306010929
1	-3.395221571531401	GO:0030203	M1	1	0	GO Biological Processes	19	glycosaminoglycan metabolic process	19_GO:0008152 metabolic process	-3.395221571531401	6.3021672686857455	5.204571095393372	30242	118	244	6	2.459016393442623	0.9914695123596589	633|1634|2296|3373|23670|92126	BGN|DCN|FOXC1|HYAL1|CEMIP2|DSEL	-1.9177406297103172	0	56	0	0	-5.4423114412407925	16.52568306010929
1	-3.1899903443419086	GO:0006022	M1	1	0	GO Biological Processes	19	aminoglycan metabolic process	19_GO:0008152 metabolic process	-3.1899903443419086	5.76477316050324	4.891104138749201	30242	129	244	6	2.459016393442623	0.9914695123596589	633|1634|2296|3373|23670|92126	BGN|DCN|FOXC1|HYAL1|CEMIP2|DSEL	-1.747590772546457	0	56	0	0	-5.4423114412407925	16.52568306010929
1	-3.1728665126998052	GO:1903510	M1	1	0	GO Biological Processes	19	mucopolysaccharide metabolic process	19_GO:0008152 metabolic process	-3.1728665126998052	7.205966450629051	5.197788676121991	30242	86	244	5	2.0491803278688523	0.9069831382087102	633|1634|3373|23670|92126	BGN|DCN|HYAL1|CEMIP2|DSEL	-1.735038503978837	0	56	0	0	-5.4423114412407925	16.52568306010929
1	-2.869236964084143	GO:0009100	M1	1	0	GO Biological Processes	19	glycoprotein metabolic process	19_GO:0008152 metabolic process	-2.869236964084143	3.1780159730979403	3.9043926303453103	30242	390	244	10	4.098360655737705	1.2691799106233133	633|1301|1634|3373|6934|22822|23213|56999|92126|160335	BGN|COL11A1|DCN|HYAL1|TCF7L2|PHLDA1|SULF1|ADAMTS9|DSEL|TMTC2	-1.483486851390869	0	56	0	0	-5.4423114412407925	16.52568306010929
1	-5.290183465685579	GO:0071504	M1	1	0	GO Biological Processes	19	cellular response to heparin	19_GO:0050896 response to stimulus	-5.290183465685579	74.3655737704918	14.796357211769802	30242	5	244	3	1.2295081967213115	0.7054795173866898	1958|6662|9353	EGR1|SOX9|SLIT2	-3.5271701258716264	0	57	1	1	-5.290183465685579	74.3655737704918
1	-4.751317990828315	GO:0071503	M1	1	0	GO Biological Processes	19	response to heparin	19_GO:0050896 response to stimulus	-4.751317990828315	53.11826697892271	12.437435360374721	30242	7	244	3	1.2295081967213115	0.7054795173866898	1958|6662|9353	EGR1|SOX9|SLIT2	-3.065880370346569	0	57	0	0	-5.290183465685579	74.3655737704918
1	-3.112569325551577	GO:0048511	M1	1	0	GO Biological Processes	19	rhythmic process	19_GO:0048511 rhythmic process	-3.112569325551577	3.73071440320193	4.279677632164908	30242	299	244	9	3.6885245901639343	1.2066197965637844	107|1958|1960|3399|4804|4915|5176|5764|9353	ADCY1|EGR1|EGR3|ID3|NGFR|NTRK2|SERPINF1|PTN|SLIT2	-1.6829995419756183	0	57	0	0	-5.290183465685579	74.3655737704918
1	-2.625150542651312	GO:0042698	M1	1	0	GO Biological Processes	19	ovulation cycle	19_GO:0048511 rhythmic process	-2.625150542651312	7.185079591351865	4.638819012503486	30242	69	244	4	1.639344262295082	0.8129257437384667	1958|5176|5764|9353	EGR1|SERPINF1|PTN|SLIT2	-1.2889064781601007	0	57	0	0	-5.290183465685579	74.3655737704918
1	-2.1333494112779645	GO:0007623	M1	1	0	GO Biological Processes	19	circadian rhythm	19_GO:0048511 rhythmic process	-2.1333494112779645	3.5412177985948476	3.332776919947974	30242	210	244	6	2.459016393442623	0.9914695123596589	107|1958|1960|3399|4804|4915	ADCY1|EGR1|EGR3|ID3|NGFR|NTRK2	-0.8857797463682073	0	57	0	0	-5.290183465685579	74.3655737704918
1	-5.1494174785185	GO:0007268	M1	1	0	GO Biological Processes	19	chemical synaptic transmission	19_GO:0023052 signaling	-5.1494174785185	3.2707081056466305	5.5616224995256776	30242	720	244	19	7.786885245901639	1.7154707602676567	107|1009|1129|1960|2899|3749|4852|4915|5327|5334|5764|5865|6809|7162|7425|9381|10769|22854|143425	ADCY1|CDH11|CHRM2|EGR3|GRIK3|KCNC4|NPY|NTRK2|PLAT|PLCL1|PTN|RAB3B|STX3|TPBG|VGF|OTOF|PLK2|NTNG1|SYT9	-3.400592879172361	0	58	1	1	-5.1494174785185	6.259728431859579
1	-5.1494174785185	GO:0098916	M1	1	0	GO Biological Processes	19	anterograde trans-synaptic signaling	19_GO:0023052 signaling	-5.1494174785185	3.2707081056466305	5.5616224995256776	30242	720	244	19	7.786885245901639	1.7154707602676567	107|1009|1129|1960|2899|3749|4852|4915|5327|5334|5764|5865|6809|7162|7425|9381|10769|22854|143425	ADCY1|CDH11|CHRM2|EGR3|GRIK3|KCNC4|NPY|NTRK2|PLAT|PLCL1|PTN|RAB3B|STX3|TPBG|VGF|OTOF|PLK2|NTNG1|SYT9	-3.400592879172361	0	58	0	0	-5.1494174785185	6.259728431859579
1	-5.081884708310827	GO:0099537	M1	1	0	GO Biological Processes	19	trans-synaptic signaling	19_GO:0023052 signaling	-5.081884708310827	3.2347662583318324	5.504661216982772	30242	728	244	19	7.786885245901639	1.7154707602676567	107|1009|1129|1960|2899|3749|4852|4915|5327|5334|5764|5865|6809|7162|7425|9381|10769|22854|143425	ADCY1|CDH11|CHRM2|EGR3|GRIK3|KCNC4|NPY|NTRK2|PLAT|PLCL1|PTN|RAB3B|STX3|TPBG|VGF|OTOF|PLK2|NTNG1|SYT9	-3.348300075521425	0	58	0	0	-5.1494174785185	6.259728431859579
1	-4.885328953531948	GO:0099536	M1	1	0	GO Biological Processes	19	synaptic signaling	19_GO:0023052 signaling	-4.885328953531948	3.131529037321242	5.3383817137624066	30242	752	244	19	7.786885245901639	1.7154707602676567	107|1009|1129|1960|2899|3749|4852|4915|5327|5334|5764|5865|6809|7162|7425|9381|10769|22854|143425	ADCY1|CDH11|CHRM2|EGR3|GRIK3|KCNC4|NPY|NTRK2|PLAT|PLCL1|PTN|RAB3B|STX3|TPBG|VGF|OTOF|PLK2|NTNG1|SYT9	-3.182106711870427	0	58	0	0	-5.1494174785185	6.259728431859579
1	-3.020545069672725	GO:0007610	M1	1	0	GO Biological Processes	19	behavior	19_GO:0007610 behavior	-3.020545069672725	2.773242854321267	3.892335139906534	30242	581	244	13	5.327868852459017	1.4377816170858193	107|220|1958|2697|4852|4915|5176|5764|6335|7162|7432|10769|51083	ADCY1|ALDH1A3|EGR1|GJA1|NPY|NTRK2|SERPINF1|PTN|SCN9A|TPBG|VIP|PLK2|GAL	-1.6113138611299282	0	58	0	0	-5.1494174785185	6.259728431859579
1	-2.8970734674530685	GO:0060291	M1	1	0	GO Biological Processes	19	long-term synaptic potentiation	19_GO:0048518 positive regulation of biological process	-2.8970734674530685	6.259728431859579	4.727532452882998	30242	99	244	5	2.0491803278688523	0.9069831382087102	107|4915|5764|6809|10769	ADCY1|NTRK2|PTN|STX3|PLK2	-1.5065916949231104	0	58	0	0	-5.1494174785185	6.259728431859579
1	-2.4970984971970633	GO:0050804	M1	1	0	GO Biological Processes	19	modulation of chemical synaptic transmission	19_GO:0023052 signaling	-2.4970984971970633	2.823294372456029	3.4706106659021403	30242	439	244	10	4.098360655737705	1.2691799106233133	107|1009|2899|4915|5334|5764|6809|7425|10769|22854	ADCY1|CDH11|GRIK3|NTRK2|PLCL1|PTN|STX3|VGF|PLK2|NTNG1	-1.1819294587894964	0	58	0	0	-5.1494174785185	6.259728431859579
1	-2.490120336690638	GO:0099177	M1	1	0	GO Biological Processes	19	regulation of trans-synaptic signaling	19_GO:0023052 signaling	-2.490120336690638	2.816877794336811	3.4623916120442906	30242	440	244	10	4.098360655737705	1.2691799106233133	107|1009|2899|4915|5334|5764|6809|7425|10769|22854	ADCY1|CDH11|GRIK3|NTRK2|PLCL1|PTN|STX3|VGF|PLK2|NTNG1	-1.1766561143046144	0	58	0	0	-5.1494174785185	6.259728431859579
1	-2.3153852182957357	GO:0007611	M1	1	0	GO Biological Processes	19	learning or memory	19_GO:0007610 behavior	-2.3153852182957357	3.4023465123754413	3.4744500069482727	30242	255	244	7	2.8688524590163933	1.0686572919622443	107|4915|5176|5764|7162|7432|10769	ADCY1|NTRK2|SERPINF1|PTN|TPBG|VIP|PLK2	-1.0363826349277596	0	58	0	0	-5.1494174785185	6.259728431859579
1	-2.254243286566968	GO:0048167	M1	1	0	GO Biological Processes	19	regulation of synaptic plasticity	19_GO:0023052 signaling	-2.254243286566968	3.7558370591157475	3.508763457665052	30242	198	244	6	2.459016393442623	0.9914695123596589	107|4915|5764|6809|7425|10769	ADCY1|NTRK2|PTN|STX3|VGF|PLK2	-0.9830566516765221	0	58	0	0	-5.1494174785185	6.259728431859579
1	-5.058375646211875	GO:0018149	M1	1	0	GO Biological Processes	19	peptide cross-linking	19_GO:0008152 metabolic process	-5.058375646211875	17.706088992974237	8.918706080347338	30242	35	244	5	2.0491803278688523	0.9069831382087102	633|1281|1634|2335|7052	BGN|COL3A1|DCN|FN1|TGM2	-3.327775866971935	0	59	1	1	-5.058375646211875	17.706088992974237
1	-2.712176127952406	GO:0007229	M1	1	0	GO Biological Processes	19	integrin-mediated signaling pathway	19_GO:0023052 signaling	-2.712176127952406	5.68544141976237	4.419665614272321	30242	109	244	5	2.0491803278688523	0.9069831382087102	1281|2335|5764|7076|8516	COL3A1|FN1|PTN|TIMP1|ITGA8	-1.3575529677189027	0	59	0	0	-5.058375646211875	17.706088992974237
1	-5.0466092714662105	GO:0022604	M1	1	0	GO Biological Processes	19	regulation of cell morphogenesis	19_GO:0032502 developmental process	-5.0466092714662105	4.8133057456629	6.076487118022314	30242	309	244	12	4.918032786885246	1.3843626576930426	389|1902|2335|5764|5962|6678|10395|10630|10631|22854|81848|91584	RHOC|LPAR1|FN1|PTN|RDX|SPARC|DLC1|PDPN|POSTN|NTNG1|SPRY4|PLXNA4	-3.3174942611319618	0	60	1	1	-5.0466092714662105	11.267511177347243
1	-4.42080412970835	GO:0008360	M1	1	0	GO Biological Processes	19	regulation of cell shape	19_GO:0032502 developmental process	-4.42080412970835	6.438577815626997	6.102332730439313	30242	154	244	8	3.278688524590164	1.1400299356468908	389|1902|2335|5764|5962|10395|10630|91584	RHOC|LPAR1|FN1|PTN|RDX|DLC1|PDPN|PLXNA4	-2.777489715132185	0	60	0	0	-5.0466092714662105	11.267511177347243
1	-4.010829863068762	GO:0034109	M1	1	0	GO Biological Processes	19	homotypic cell-cell adhesion	19_GO:0022610 biological adhesion	-4.010829863068762	8.172041073680418	6.179586855768221	30242	91	244	6	2.459016393442623	0.9914695123596589	2335|3315|3956|5962|10630|84466	FN1|HSPB1|LGALS1|RDX|PDPN|MEGF10	-2.4360235141554396	0	60	0	0	-5.0466092714662105	11.267511177347243
1	-3.6022426889204637	GO:0034446	M1	1	0	GO Biological Processes	19	substrate adhesion-dependent cell spreading	19_GO:0022610 biological adhesion	-3.6022426889204637	6.8857012750455375	5.526224687093187	30242	108	244	6	2.459016393442623	0.9914695123596589	2335|8516|10630|10631|22854|81848	FN1|ITGA8|PDPN|POSTN|NTNG1|SPRY4	-2.0875012956076926	0	60	0	0	-5.0466092714662105	11.267511177347243
1	-2.6257829644829496	GO:0034110	M1	1	0	GO Biological Processes	19	regulation of homotypic cell-cell adhesion	19_GO:0022610 biological adhesion	-2.6257829644829496	11.267511177347243	5.322317964769225	30242	33	244	3	1.2295081967213115	0.7054795173866898	3956|5962|10630	LGALS1|RDX|PDPN	-1.2889064781601007	0	60	0	0	-5.0466092714662105	11.267511177347243
1	-5.031988022606624	GO:0019935	M1	1	0	GO Biological Processes	19	cyclic-nucleotide-mediated signaling	19_GO:0023052 signaling	-5.031988022606624	9.534047919293819	7.3531216297819775	30242	91	244	7	2.8688524590163933	1.0686572919622443	107|4881|5139|6662|10486|51083|57211	ADCY1|NPR1|PDE3A|SOX9|CAP2|GAL|ADGRG6	-3.304352722330423	0	61	1	1	-5.031988022606624	11.994447382337388
1	-5.004551514126583	GO:0019932	M1	1	0	GO Biological Processes	19	second-messenger-mediated signaling	19_GO:0023052 signaling	-5.004551514126583	4.76702395964691	6.032108684979482	30242	312	244	12	4.918032786885246	1.3843626576930426	107|493|1908|2494|4881|5139|6262|6662|7412|10486|51083|57211	ADCY1|ATP2B4|EDN3|NR5A2|NPR1|PDE3A|RYR2|SOX9|VCAM1|CAP2|GAL|ADGRG6	-3.278390899416388	0	61	0	0	-5.031988022606624	11.994447382337388
1	-4.961431332074444	GO:0019933	M1	1	0	GO Biological Processes	19	cAMP-mediated signaling	19_GO:0023052 signaling	-4.961431332074444	11.994447382337388	7.815494630523009	30242	62	244	6	2.459016393442623	0.9914695123596589	107|5139|6662|10486|51083|57211	ADCY1|PDE3A|SOX9|CAP2|GAL|ADGRG6	-3.242569956105748	0	61	0	0	-5.031988022606624	11.994447382337388
1	-4.971625750980613	GO:2000241	M1	1	0	GO Biological Processes	19	regulation of reproductive process	19_GO:0022414 reproductive process	-4.971625750980613	6.561668273866924	6.558359558947218	30242	170	244	9	3.6885245901639343	1.2066197965637844	2697|4851|5139|5176|5327|6662|7076|7432|23213	GJA1|NOTCH1|PDE3A|SERPINF1|PLAT|SOX9|TIMP1|VIP|SULF1	-3.248399569609467	0	62	1	1	-4.971625750980613	9.836716107207911
1	-3.8026586495944343	GO:2000242	M1	1	0	GO Biological Processes	19	negative regulation of reproductive process	19_GO:0022414 reproductive process	-3.8026586495944343	9.836716107207911	6.332214121059939	30242	63	244	5	2.0491803278688523	0.9069831382087102	2697|5176|5327|7076|23213	GJA1|SERPINF1|PLAT|TIMP1|SULF1	-2.2511146083739146	0	62	0	0	-4.971625750980613	9.836716107207911
1	-2.2969979833650074	GO:0009268	M1	1	0	GO Biological Processes	19	response to pH	19_GO:0050896 response to stimulus	-2.2969979833650074	8.64715974075486	4.525691494518764	30242	43	244	3	1.2295081967213115	0.7054795173866898	2697|3373|5176	GJA1|HYAL1|SERPINF1	-1.022181403314388	0	62	0	0	-4.971625750980613	9.836716107207911
1	-4.93647483298199	GO:0072189	M1	1	0	GO Biological Processes	19	ureter development	19_GO:0032502 developmental process	-4.93647483298199	27.54280510018215	10.159069636331274	30242	18	244	4	1.639344262295082	0.8129257437384667	4774|5979|6662|9096	NFIA|RET|SOX9|TBX18	-3.2258330516509663	0	63	1	1	-4.93647483298199	27.54280510018215
1	-4.849173593890713	GO:0070252	M1	1	0	GO Biological Processes	19	actin-mediated cell contraction	19_GO:0009987 cellular process	-4.849173593890713	8.944312996450902	7.067753696449997	30242	97	244	7	2.8688524590163933	1.0686572919622443	487|2697|4620|4622|6262|10630|22998	ATP2A1|GJA1|MYH2|MYH4|RYR2|PDPN|LIMCH1	-3.151501516991955	0	64	1	1	-4.849173593890713	13.279566744730678
1	-4.0956643033040265	GO:0030048	M1	1	0	GO Biological Processes	19	actin filament-based movement	19_GO:0009987 cellular process	-4.0956643033040265	6.831483154769587	5.939314038709953	30242	127	244	7	2.8688524590163933	1.0686572919622443	487|2697|4620|4622|6262|10630|22998	ATP2A1|GJA1|MYH2|MYH4|RYR2|PDPN|LIMCH1	-2.5006545683024166	0	64	0	0	-4.849173593890713	13.279566744730678
1	-3.4592264255910594	GO:0035637	M1	1	0	GO Biological Processes	19	multicellular organismal signaling	19_GO:0023052 signaling	-3.4592264255910594	5.388809693513898	5.035706264428675	30242	161	244	7	2.8688524590163933	1.0686572919622443	487|493|2697|4915|6262|6335|9096	ATP2A1|ATP2B4|GJA1|NTRK2|RYR2|SCN9A|TBX18	-1.9699615772394599	0	64	0	0	-4.849173593890713	13.279566744730678
1	-3.2427384819518403	GO:0043269	M1	1	0	GO Biological Processes	19	regulation of ion transport	19_GO:0051179 localization	-3.2427384819518403	2.675020639226324	4.029050452724624	30242	695	244	15	6.147540983606557	1.5377248445689642	487|493|1908|2040|2697|3749|5865|6262|6335|7432|51083|79026|80333|143425|348980	ATP2A1|ATP2B4|EDN3|STOM|GJA1|KCNC4|RAB3B|RYR2|SCN9A|VIP|GAL|AHNAK|KCNIP4|SYT9|HCN1	-1.7914019179270912	0	64	0	0	-4.849173593890713	13.279566744730678
1	-2.9603951421082355	GO:0034762	M1	1	0	GO Biological Processes	19	regulation of transmembrane transport	19_GO:0051179 localization	-2.9603951421082355	2.730939149763824	3.82937279599113	30242	590	244	13	5.327868852459017	1.4377816170858193	487|493|1908|1909|2040|2697|3749|6262|6335|51083|79026|80333|348980	ATP2A1|ATP2B4|EDN3|EDNRA|STOM|GJA1|KCNC4|RYR2|SCN9A|GAL|AHNAK|KCNIP4|HCN1	-1.5616800522505938	0	64	0	0	-4.849173593890713	13.279566744730678
1	-2.8970734674530685	GO:0061337	M1	1	0	GO Biological Processes	19	cardiac conduction	19_GO:0023052 signaling	-2.8970734674530685	6.259728431859579	4.727532452882998	30242	99	244	5	2.0491803278688523	0.9069831382087102	487|493|2697|6262|9096	ATP2A1|ATP2B4|GJA1|RYR2|TBX18	-1.5065916949231104	0	64	0	0	-4.849173593890713	13.279566744730678
1	-2.8344294910141965	GO:1903779	M1	1	0	GO Biological Processes	19	regulation of cardiac conduction	19_GO:0023052 signaling	-2.8344294910141965	13.279566744730678	5.862796016940888	30242	28	244	3	1.2295081967213115	0.7054795173866898	487|493|6262	ATP2A1|ATP2B4|RYR2	-1.4573322749198483	0	64	0	0	-4.849173593890713	13.279566744730678
1	-2.740844186747142	GO:0010959	M1	1	0	GO Biological Processes	19	regulation of metal ion transport	19_GO:0051179 localization	-2.740844186747142	3.0527739643059033	3.755611716282045	30242	406	244	10	4.098360655737705	1.2691799106233133	487|493|1908|2040|2697|6262|7432|51083|79026|80333	ATP2A1|ATP2B4|EDN3|STOM|GJA1|RYR2|VIP|GAL|AHNAK|KCNIP4	-1.3799176577788999	0	64	0	0	-4.849173593890713	13.279566744730678
1	-2.639908444338399	GO:0034765	M1	1	0	GO Biological Processes	19	regulation of ion transmembrane transport	19_GO:0051179 localization	-2.639908444338399	2.7767186404460618	3.579772749555859	30242	491	244	11	4.508196721311475	1.3282797861827056	487|493|1908|2040|3749|6262|6335|51083|79026|80333|348980	ATP2A1|ATP2B4|EDN3|STOM|KCNC4|RYR2|SCN9A|GAL|AHNAK|KCNIP4|HCN1	-1.2976240254262152	0	64	0	0	-4.849173593890713	13.279566744730678
1	-2.588239468519909	GO:0086019	M1	1	0	GO Biological Processes	19	cell-cell signaling involved in cardiac conduction	19_GO:0023052 signaling	-2.588239468519909	10.936113789778206	5.22807567848913	30242	34	244	3	1.2295081967213115	0.7054795173866898	2697|6262|9096	GJA1|RYR2|TBX18	-1.2573608124726785	0	64	0	0	-4.849173593890713	13.279566744730678
1	-2.4171856221084758	GO:1903115	M1	1	0	GO Biological Processes	19	regulation of actin filament-based movement	19_GO:0051179 localization	-2.4171856221084758	9.53404791929382	4.809602406180629	30242	39	244	3	1.2295081967213115	0.7054795173866898	487|6262|10630	ATP2A1|RYR2|PDPN	-1.117177723779182	0	64	0	0	-4.849173593890713	13.279566744730678
1	-2.326427097494415	GO:0001508	M1	1	0	GO Biological Processes	19	action potential	19_GO:0065007 biological regulation	-2.326427097494415	4.624724736970883	3.792567455849071	30242	134	244	5	2.0491803278688523	0.9069831382087102	2697|4915|6262|6335|9096	GJA1|NTRK2|RYR2|SCN9A|TBX18	-1.045259195948152	0	64	0	0	-4.849173593890713	13.279566744730678
1	-2.0562723902934668	GO:1904062	M1	1	0	GO Biological Processes	19	regulation of cation transmembrane transport	19_GO:0051179 localization	-2.0562723902934668	2.777425724388116	3.0468128332684428	30242	357	244	8	3.278688524590164	1.1400299356468908	487|493|1908|2040|6262|51083|79026|80333	ATP2A1|ATP2B4|EDN3|STOM|RYR2|GAL|AHNAK|KCNIP4	-0.8259617308252152	0	64	0	0	-4.849173593890713	13.279566744730678
1	-2.0425570497482703	GO:0042391	M1	1	0	GO Biological Processes	19	regulation of membrane potential	19_GO:0065007 biological regulation	-2.0425570497482703	2.570238724786583	2.9716042201897146	30242	434	244	9	3.6885245901639343	1.2066197965637844	1634|2697|2899|4915|5764|6262|6335|9096|348980	DCN|GJA1|GRIK3|NTRK2|PTN|RYR2|SCN9A|TBX18|HCN1	-0.8150483665518369	0	64	0	0	-4.849173593890713	13.279566744730678
1	-4.820948114654966	GO:1901861	M1	1	0	GO Biological Processes	19	regulation of muscle tissue development	19_GO:0032502 developmental process	-4.820948114654966	15.890079865489701	8.39172273539414	30242	39	244	5	2.0491803278688523	0.9069831382087102	3481|3488|4088|6474|84466	IGF2|IGFBP5|SMAD3|SHOX2|MEGF10	-3.1273926039510402	0	65	1	1	-4.820948114654966	15.890079865489701
1	-3.6546226793609855	GO:0016202	M1	1	0	GO Biological Processes	19	regulation of striated muscle tissue development	19_GO:0032502 developmental process	-3.6546226793609855	13.399202481169695	6.806158067773935	30242	37	244	4	1.639344262295082	0.8129257437384667	3481|4088|6474|84466	IGF2|SMAD3|SHOX2|MEGF10	-2.1307379066083447	0	65	0	0	-4.820948114654966	15.890079865489701
1	-3.479953385540211	GO:0048634	M1	1	0	GO Biological Processes	19	regulation of muscle organ development	19_GO:0032502 developmental process	-3.479953385540211	12.091963214714115	6.409682598265586	30242	41	244	4	1.639344262295082	0.8129257437384667	3481|4088|6474|84466	IGF2|SMAD3|SHOX2|MEGF10	-1.986401291297378	0	65	0	0	-4.820948114654966	15.890079865489701
1	-3.0332374476105732	GO:0048641	M1	1	0	GO Biological Processes	19	regulation of skeletal muscle tissue development	19_GO:0032502 developmental process	-3.0332374476105732	15.492827868852459	6.405790534870375	30242	24	244	3	1.2295081967213115	0.7054795173866898	3481|6474|84466	IGF2|SHOX2|MEGF10	-1.6211583961949498	0	65	0	0	-4.820948114654966	15.890079865489701
1	-4.660256264619444	GO:0008217	M1	1	0	GO Biological Processes	19	regulation of blood pressure	19_GO:0032501 multicellular organismal process	-4.660256264619444	5.997223691168694	6.1654745327644545	30242	186	244	9	3.6885245901639343	1.2066197965637844	1278|1908|1909|2697|4088|4852|4881|10631|29953	COL1A2|EDN3|EDNRA|GJA1|SMAD3|NPY|NPR1|POSTN|TRHDE	-2.986448972766084	0	66	1	1	-4.660256264619444	5.997223691168694
1	-2.8527058258738123	GO:0003018	M1	1	0	GO Biological Processes	19	vascular process in circulatory system	19_GO:0032501 multicellular organismal process	-2.8527058258738123	3.7701178083899523	4.069250067011772	30242	263	244	8	3.278688524590164	1.1400299356468908	493|1908|1909|2296|2697|4881|5139|9353	ATP2B4|EDN3|EDNRA|FOXC1|GJA1|NPR1|PDE3A|SLIT2	-1.4689678919858231	0	66	0	0	-4.660256264619444	5.997223691168694
1	-2.233821519827884	GO:0035296	M1	1	0	GO Biological Processes	19	regulation of tube diameter	19_GO:0065007 biological regulation	-2.233821519827884	4.395128473433322	3.6443673252784023	30242	141	244	5	2.0491803278688523	0.9069831382087102	1908|1909|2296|2697|4881	EDN3|EDNRA|FOXC1|GJA1|NPR1	-0.9657222994702328	0	66	0	0	-4.660256264619444	5.997223691168694
1	-2.233821519827884	GO:0097746	M1	1	0	GO Biological Processes	19	blood vessel diameter maintenance	19_GO:0032501 multicellular organismal process	-2.233821519827884	4.395128473433322	3.6443673252784023	30242	141	244	5	2.0491803278688523	0.9069831382087102	1908|1909|2296|2697|4881	EDN3|EDNRA|FOXC1|GJA1|NPR1	-0.9657222994702328	0	66	0	0	-4.660256264619444	5.997223691168694
1	-2.221052999554027	GO:0035150	M1	1	0	GO Biological Processes	19	regulation of tube size	19_GO:0065007 biological regulation	-2.221052999554027	4.364176864465481	3.623986582736069	30242	142	244	5	2.0491803278688523	0.9069831382087102	1908|1909|2296|2697|4881	EDN3|EDNRA|FOXC1|GJA1|NPR1	-0.9549999289502565	0	66	0	0	-4.660256264619444	5.997223691168694
1	-4.511317603316459	GO:0030850	M1	1	0	GO Biological Processes	19	prostate gland development	19_GO:0022414 reproductive process	-4.511317603316459	13.771402550091075	7.73231945332806	30242	45	244	5	2.0491803278688523	0.9069831382087102	2255|4851|5176|6662|23213	FGF10|NOTCH1|SERPINF1|SOX9|SULF1	-2.860642089093925	0	67	1	1	-4.511317603316459	19.83081967213115
1	-4.339390610485827	GO:0060740	M1	1	0	GO Biological Processes	19	prostate gland epithelium morphogenesis	19_GO:0022414 reproductive process	-4.339390610485827	19.83081967213115	8.494941518390194	30242	25	244	4	1.639344262295082	0.8129257437384667	2255|4851|6662|23213	FGF10|NOTCH1|SOX9|SULF1	-2.7092557984709864	0	67	0	0	-4.511317603316459	19.83081967213115
1	-4.202707832254673	GO:0060512	M1	1	0	GO Biological Processes	19	prostate gland morphogenesis	19_GO:0022414 reproductive process	-4.202707832254673	18.3618700667881	8.139803509246944	30242	27	244	4	1.639344262295082	0.8129257437384667	2255|4851|6662|23213	FGF10|NOTCH1|SOX9|SULF1	-2.6011177519417417	0	67	0	0	-4.511317603316459	19.83081967213115
1	-3.5292351017693693	GO:0051057	M1	1	0	GO Biological Processes	19	positive regulation of small GTPase mediated signal transduction	19_GO:0048518 positive regulation of biological process	-3.5292351017693693	8.607126593806921	5.828356036173749	30242	72	244	5	2.0491803278688523	0.9069831382087102	1281|1902|2255|4851|7052	COL3A1|LPAR1|FGF10|NOTCH1|TGM2	-2.026099390358241	0	67	0	0	-4.511317603316459	19.83081967213115
1	-2.8344294910141965	GO:0003156	M1	1	0	GO Biological Processes	19	regulation of animal organ formation	19_GO:0032502 developmental process	-2.8344294910141965	13.279566744730678	5.862796016940888	30242	28	244	3	1.2295081967213115	0.7054795173866898	2255|10252|23213	FGF10|SPRY1|SULF1	-1.4573322749198483	0	67	0	0	-4.511317603316459	19.83081967213115
1	-2.745269325910999	GO:0046579	M1	1	0	GO Biological Processes	19	positive regulation of Ras protein signal transduction	19_GO:0048518 positive regulation of biological process	-2.745269325910999	7.74641393442623	4.8726428614286	30242	64	244	4	1.639344262295082	0.8129257437384667	1281|1902|2255|4851	COL3A1|LPAR1|FGF10|NOTCH1	-1.3837073989041735	0	67	0	0	-4.511317603316459	19.83081967213115
1	-2.7204104506445606	GO:0048645	M1	1	0	GO Biological Processes	19	animal organ formation	19_GO:0032502 developmental process	-2.7204104506445606	7.627238335435058	4.823897522047961	30242	65	244	4	1.639344262295082	0.8129257437384667	2255|4851|10252|23213	FGF10|NOTCH1|SPRY1|SULF1	-1.3645339144129602	0	67	0	0	-4.511317603316459	19.83081967213115
1	-2.5577500362950656	GO:0042246	M1	1	0	GO Biological Processes	19	tissue regeneration	19_GO:0040007 growth	-2.5577500362950656	6.8857012750455375	4.509450727618306	30242	72	244	4	1.639344262295082	0.8129257437384667	2255|4851|5764|10631	FGF10|NOTCH1|PTN|POSTN	-1.230411844001533	0	67	0	0	-4.511317603316459	19.83081967213115
1	-2.2810081768244146	GO:0009798	M1	1	0	GO Biological Processes	19	axis specification	19_GO:0032502 developmental process	-2.2810081768244146	5.764773160503241	3.9907215378909062	30242	86	244	4	1.639344262295082	0.8129257437384667	2255|4188|4851|6608	FGF10|MDFI|NOTCH1|SMO	-1.0072318235750728	0	67	0	0	-4.511317603316459	19.83081967213115
1	-2.188678813917615	GO:0045747	M1	1	0	GO Biological Processes	19	positive regulation of Notch signaling pathway	19_GO:0048518 positive regulation of biological process	-2.188678813917615	7.911231252179979	4.276452708556006	30242	47	244	3	1.2295081967213115	0.7054795173866898	2255|4242|4851	FGF10|MFNG|NOTCH1	-0.9317159596779232	0	67	0	0	-4.511317603316459	19.83081967213115
1	-4.511317603316459	GO:0085029	M1	1	0	GO Biological Processes	19	extracellular matrix assembly	19_GO:0009987 cellular process	-4.511317603316459	13.771402550091075	7.73231945332806	30242	45	244	5	2.0491803278688523	0.9069831382087102	1278|4088|4851|6662|22854	COL1A2|SMAD3|NOTCH1|SOX9|NTNG1	-2.860642089093925	0	68	1	1	-4.511317603316459	33.80253353204173
1	-4.244506997656132	GO:0045661	M1	1	0	GO Biological Processes	19	regulation of myoblast differentiation	19_GO:0032502 developmental process	-4.244506997656132	12.151237544198006	7.188135300143993	30242	51	244	5	2.0491803278688523	0.9069831382087102	677|3399|3486|4851|6662	ZFP36L1|ID3|IGFBP3|NOTCH1|SOX9	-2.632855591335305	0	68	0	0	-4.511317603316459	33.80253353204173
1	-4.244506997656132	GO:0045668	M1	1	0	GO Biological Processes	19	negative regulation of osteoblast differentiation	19_GO:0048519 negative regulation of biological process	-4.244506997656132	12.151237544198006	7.188135300143993	30242	51	244	5	2.0491803278688523	0.9069831382087102	3399|3488|4088|4851|6662	ID3|IGFBP5|SMAD3|NOTCH1|SOX9	-2.632855591335305	0	68	0	0	-4.511317603316459	33.80253353204173
1	-4.0882954269343825	GO:0060767	M1	1	0	GO Biological Processes	19	epithelial cell proliferation involved in prostate gland development	19_GO:0022414 reproductive process	-4.0882954269343825	33.80253353204173	9.813508679577582	30242	11	244	3	1.2295081967213115	0.7054795173866898	4851|5176|6662	NOTCH1|SERPINF1|SOX9	-2.495457168866207	0	68	0	0	-4.511317603316459	33.80253353204173
1	-3.5705607571867	GO:1901201	M1	1	0	GO Biological Processes	19	regulation of extracellular matrix assembly	19_GO:0050789 regulation of biological process	-3.5705607571867	23.239241803278688	8.024841550304007	30242	16	244	3	1.2295081967213115	0.7054795173866898	4088|4851|6662	SMAD3|NOTCH1|SOX9	-2.059423488142754	0	68	0	0	-4.511317603316459	33.80253353204173
1	-3.4888307712072746	GO:0030903	M1	1	0	GO Biological Processes	19	notochord development	19_GO:0032502 developmental process	-3.4888307712072746	21.872227579556412	7.763489039793491	30242	17	244	3	1.2295081967213115	0.7054795173866898	3399|6662|8463	ID3|SOX9|TEAD2	-1.9926858663861622	0	68	0	0	-4.511317603316459	33.80253353204173
1	-3.215509130522688	GO:1903053	M1	1	0	GO Biological Processes	19	regulation of extracellular matrix organization	19_GO:0050789 regulation of biological process	-3.215509130522688	10.328551912568306	5.833394702188024	30242	48	244	4	1.639344262295082	0.8129257437384667	4088|4851|6662|10630	SMAD3|NOTCH1|SOX9|PDPN	-1.7686554061483708	0	68	0	0	-4.511317603316459	33.80253353204173
1	-3.08864551214381	GO:0045662	M1	1	0	GO Biological Processes	19	negative regulation of myoblast differentiation	19_GO:0048519 negative regulation of biological process	-3.08864551214381	16.166429080541697	6.562269305419017	30242	23	244	3	1.2295081967213115	0.7054795173866898	3399|4851|6662	ID3|NOTCH1|SOX9	-1.6657175748197144	0	68	0	0	-4.511317603316459	33.80253353204173
1	-2.9803029935849286	GO:1903055	M1	1	0	GO Biological Processes	19	positive regulation of extracellular matrix organization	19_GO:0048518 positive regulation of biological process	-2.9803029935849286	14.87311475409836	6.258426375799079	30242	25	244	3	1.2295081967213115	0.7054795173866898	4088|6662|10630	SMAD3|SOX9|PDPN	-1.5753088379853861	0	68	0	0	-4.511317603316459	33.80253353204173
1	-2.6646008999330695	GO:0061036	M1	1	0	GO Biological Processes	19	positive regulation of cartilage development	19_GO:0048518 positive regulation of biological process	-2.6646008999330695	11.619620901639344	5.420701302985238	30242	32	244	3	1.2295081967213115	0.7054795173866898	4088|6662|642658	SMAD3|SOX9|SCX	-1.3198766179637866	0	68	0	0	-4.511317603316459	33.80253353204173
1	-4.380915794555568	GO:0001764	M1	1	0	GO Biological Processes	19	neuron migration	19_GO:0040011 locomotion	-4.380915794555568	6.356031946195881	6.048811756708765	30242	156	244	8	3.278688524590164	1.1400299356468908	1281|2260|2624|4915|4916|22854|23768|57556	COL3A1|FGFR1|GATA2|NTRK2|NTRK3|NTNG1|FLRT2|SEMA6A	-2.7460345475162655	0	69	1	1	-4.380915794555568	11.994447382337388
1	-3.4392288295636577	GO:2001222	M1	1	0	GO Biological Processes	19	regulation of neuron migration	19_GO:0040011 locomotion	-3.4392288295636577	11.804059328649494	6.319096257918911	30242	42	244	4	1.639344262295082	0.8129257437384667	1281|22854|23768|57556	COL3A1|NTNG1|FLRT2|SEMA6A	-1.9550534279164906	0	69	0	0	-4.380915794555568	11.994447382337388
1	-2.704777109803304	GO:0071711	M1	1	0	GO Biological Processes	19	basement membrane organization	19_GO:0009987 cellular process	-2.704777109803304	11.994447382337388	5.523553164756675	30242	31	244	3	1.2295081967213115	0.7054795173866898	4811|22854|23768	NID1|NTNG1|FLRT2	-1.352649901738107	0	69	0	0	-4.380915794555568	11.994447382337388
1	-4.355739215450668	GO:0014068	M1	1	0	GO Biological Processes	19	positive regulation of phosphatidylinositol 3-kinase signaling	19_GO:0048518 positive regulation of biological process	-4.355739215450668	9.413363768416684	6.752938310408536	30242	79	244	6	2.459016393442623	0.9914695123596589	1634|2260|2335|4915|4916|6662	DCN|FGFR1|FN1|NTRK2|NTRK3|SOX9	-2.722049449218784	0	70	1	1	-4.355739215450668	9.413363768416684
1	-3.978435318787797	GO:0048015	M1	1	0	GO Biological Processes	19	phosphatidylinositol-mediated signaling	19_GO:0023052 signaling	-3.978435318787797	5.570454964081783	5.515601620606917	30242	178	244	8	3.278688524590164	1.1400299356468908	677|1634|2260|2335|4915|4916|5334|6662	ZFP36L1|DCN|FGFR1|FN1|NTRK2|NTRK3|PLCL1|SOX9	-2.4057019784973397	0	70	0	0	-4.355739215450668	9.413363768416684
1	-3.911634201393255	GO:0048017	M1	1	0	GO Biological Processes	19	inositol lipid-mediated signaling	19_GO:0023052 signaling	-3.911634201393255	5.4480273824536125	5.428195677513207	30242	182	244	8	3.278688524590164	1.1400299356468908	677|1634|2260|2335|4915|4916|5334|6662	ZFP36L1|DCN|FGFR1|FN1|NTRK2|NTRK3|PLCL1|SOX9	-2.352139467058262	0	70	0	0	-4.355739215450668	9.413363768416684
1	-3.7552177891576535	GO:0014065	M1	1	0	GO Biological Processes	19	phosphatidylinositol 3-kinase signaling	19_GO:0023052 signaling	-3.7552177891576535	6.024988615664844	5.451227989951541	30242	144	244	7	2.8688524590163933	1.0686572919622443	677|1634|2260|2335|4915|4916|6662	ZFP36L1|DCN|FGFR1|FN1|NTRK2|NTRK3|SOX9	-2.211046226255532	0	70	0	0	-4.355739215450668	9.413363768416684
1	-3.537868355048927	GO:0014066	M1	1	0	GO Biological Processes	19	regulation of phosphatidylinositol 3-kinase signaling	19_GO:0023052 signaling	-3.537868355048927	6.699601240584847	5.425578180229164	30242	111	244	6	2.459016393442623	0.9914695123596589	1634|2260|2335|4915|4916|6662	DCN|FGFR1|FN1|NTRK2|NTRK3|SOX9	-2.0338508271279294	0	70	0	0	-4.355739215450668	9.413363768416684
1	-4.34727709883363	GO:0051098	M1	1	0	GO Biological Processes	19	regulation of binding	19_GO:0065007 biological regulation	-4.34727709883363	4.086020536840209	5.3422053644416545	30242	364	244	12	4.918032786885246	1.3843626576930426	302|2296|4088|4188|4242|5334|6608|6934|10763|10769|23462|57326	ANXA2|FOXC1|SMAD3|MDFI|MFNG|PLCL1|SMO|TCF7L2|NES|PLK2|HEY1|PBXIP1	-2.7147755535396825	0	71	1	1	-4.34727709883363	7.290742526518804
1	-3.196049573291208	GO:0032092	M1	1	0	GO Biological Processes	19	positive regulation of protein binding	19_GO:0065007 biological regulation	-3.196049573291208	7.290742526518804	5.237983693243671	30242	85	244	5	2.0491803278688523	0.9069831382087102	302|4242|5334|6934|10769	ANXA2|MFNG|PLCL1|TCF7L2|PLK2	-1.7528833737911214	0	71	0	0	-4.34727709883363	7.290742526518804
1	-2.8783030763997877	GO:0032388	M1	1	0	GO Biological Processes	19	positive regulation of intracellular transport	19_GO:0048518 positive regulation of biological process	-2.8783030763997877	4.295041389384839	4.237731451089242	30242	202	244	7	2.8688524590163933	1.0686572919622443	302|487|2040|4088|5962|6608|6934	ANXA2|ATP2A1|STOM|SMAD3|RDX|SMO|TCF7L2	-1.4905231667151027	0	71	0	0	-4.34727709883363	7.290742526518804
1	-2.5390454971645826	GO:0051099	M1	1	0	GO Biological Processes	19	positive regulation of binding	19_GO:0065007 biological regulation	-2.5390454971645826	4.298588079219179	3.924085677031463	30242	173	244	6	2.459016393442623	0.9914695123596589	302|2296|4242|5334|6934|10769	ANXA2|FOXC1|MFNG|PLCL1|TCF7L2|PLK2	-1.214635802022103	0	71	0	0	-4.34727709883363	7.290742526518804
1	-2.2647421394102114	GO:0043393	M1	1	0	GO Biological Processes	19	regulation of protein binding	19_GO:0065007 biological regulation	-2.2647421394102114	3.7749022218523756	3.5240456894988417	30242	197	244	6	2.459016393442623	0.9914695123596589	302|4242|5334|6934|10763|10769	ANXA2|MFNG|PLCL1|TCF7L2|NES|PLK2	-0.9925214695505534	0	71	0	0	-4.34727709883363	7.290742526518804
1	-2.199780262662966	GO:0032386	M1	1	0	GO Biological Processes	19	regulation of intracellular transport	19_GO:0051179 localization	-2.199780262662966	2.9422581115921584	3.233678415855762	30242	337	244	8	3.278688524590164	1.1400299356468908	302|487|2040|4088|4744|5962|6608|6934	ANXA2|ATP2A1|STOM|SMAD3|NEFH|RDX|SMO|TCF7L2	-0.9372849198233133	0	71	0	0	-4.34727709883363	7.290742526518804
1	-4.339390610485827	GO:0050927	M1	1	0	GO Biological Processes	19	positive regulation of positive chemotaxis	19_GO:0040011 locomotion	-4.339390610485827	19.83081967213115	8.494941518390194	30242	25	244	4	1.639344262295082	0.8129257437384667	2255|2277|4088|4916	FGF10|VEGFD|SMAD3|NTRK3	-2.7092557984709864	0	72	1	1	-4.339390610485827	19.83081967213115
1	-4.269592194946957	GO:0050926	M1	1	0	GO Biological Processes	19	regulation of positive chemotaxis	19_GO:0040011 locomotion	-4.269592194946957	19.068095838587645	8.312418695603695	30242	26	244	4	1.639344262295082	0.8129257437384667	2255|2277|4088|4916	FGF10|VEGFD|SMAD3|NTRK3	-2.6533931608754084	0	72	0	0	-4.339390610485827	19.83081967213115
1	-3.9386459691442646	GO:0048010	M1	1	0	GO Biological Processes	19	vascular endothelial growth factor receptor signaling pathway	19_GO:0023052 signaling	-3.9386459691442646	10.503612114476242	6.589923048418653	30242	59	244	5	2.0491803278688523	0.9069831382087102	2255|2277|2296|3315|23213	FGF10|VEGFD|FOXC1|HSPB1|SULF1	-2.3751206306406307	0	72	0	0	-4.339390610485827	19.83081967213115
1	-2.6959821200024114	GO:0050918	M1	1	0	GO Biological Processes	19	positive chemotaxis	19_GO:0040011 locomotion	-2.6959821200024114	7.511674118231496	4.776179353721045	30242	66	244	4	1.639344262295082	0.8129257437384667	2255|2277|4088|4916	FGF10|VEGFD|SMAD3|NTRK3	-1.3444766650597346	0	72	0	0	-4.339390610485827	19.83081967213115
1	-4.324795194660977	GO:0001570	M1	1	0	GO Biological Processes	19	vasculogenesis	19_GO:0032502 developmental process	-4.324795194660977	9.295696721311476	6.700614441981769	30242	80	244	6	2.459016393442623	0.9914695123596589	677|4851|4915|6608|8463|23462	ZFP36L1|NOTCH1|NTRK2|SMO|TEAD2|HEY1	-2.6970142880396137	0	73	1	1	-4.324795194660977	9.295696721311476
1	-2.8210896000408923	GO:0021915	M1	1	0	GO Biological Processes	19	neural tube development	19_GO:0032502 developmental process	-2.8210896000408923	4.892471958584987	4.338933854916333	30242	152	244	6	2.459016393442623	0.9914695123596589	677|4851|6423|6608|8463|10395	ZFP36L1|NOTCH1|SFRP2|SMO|TEAD2|DLC1	-1.4461264084642544	0	73	0	0	-4.324795194660977	9.295696721311476
1	-2.353975530603471	GO:0035264	M1	1	0	GO Biological Processes	19	multicellular organism growth	19_GO:0040007 growth	-2.353975530603471	4.694796323894685	3.8367979340127745	30242	132	244	5	2.0491803278688523	0.9069831382087102	677|3481|5915|6608|25937	ZFP36L1|IGF2|RARB|SMO|WWTR1	-1.068083445509181	0	73	0	0	-4.324795194660977	9.295696721311476
1	-4.202707832254673	GO:0001958	M1	1	0	GO Biological Processes	19	endochondral ossification	19_GO:0032502 developmental process	-4.202707832254673	18.3618700667881	8.139803509246944	30242	27	244	4	1.639344262295082	0.8129257437384667	1277|2296|4323|642658	COL1A1|FOXC1|MMP14|SCX	-2.6011177519417417	0	74	1	1	-4.202707832254673	18.3618700667881
1	-4.202707832254673	GO:0036075	M1	1	0	GO Biological Processes	19	replacement ossification	19_GO:0032501 multicellular organismal process	-4.202707832254673	18.3618700667881	8.139803509246944	30242	27	244	4	1.639344262295082	0.8129257437384667	1277|2296|4323|642658	COL1A1|FOXC1|MMP14|SCX	-2.6011177519417417	0	74	0	0	-4.202707832254673	18.3618700667881
1	-3.6913724958829373	GO:0032963	M1	1	0	GO Biological Processes	19	collagen metabolic process	19_GO:0008152 metabolic process	-3.6913724958829373	7.150535939470365	5.666556883873527	30242	104	244	6	2.459016393442623	0.9914695123596589	1277|1278|4323|9508|9902|642658	COL1A1|COL1A2|MMP14|ADAMTS3|MRC2|SCX	-2.161599614246992	0	74	0	0	-4.202707832254673	18.3618700667881
1	-2.3258419914242405	GO:0030574	M1	1	0	GO Biological Processes	19	collagen catabolic process	19_GO:0008152 metabolic process	-2.3258419914242405	8.853044496487119	4.593101776054897	30242	42	244	3	1.2295081967213115	0.7054795173866898	4323|9508|9902	MMP14|ADAMTS3|MRC2	-1.045259195948152	0	74	0	0	-4.202707832254673	18.3618700667881
1	-2.2969979833650074	GO:0010171	M1	1	0	GO Biological Processes	19	body morphogenesis	19_GO:0032502 developmental process	-2.2969979833650074	8.64715974075486	4.525691494518764	30242	43	244	3	1.2295081967213115	0.7054795173866898	1277|10586|642658	COL1A1|MAB21L2|SCX	-1.022181403314388	0	74	0	0	-4.202707832254673	18.3618700667881
1	-2.268892581972546	GO:0060324	M1	1	0	GO Biological Processes	19	face development	19_GO:0032502 developmental process	-2.268892581972546	8.450633383010432	4.460435654408313	30242	44	244	3	1.2295081967213115	0.7054795173866898	220|1277|642658	ALDH1A3|COL1A1|SCX	-0.9961539699144641	0	74	0	0	-4.202707832254673	18.3618700667881
1	-2.0902414847104103	GO:0032964	M1	1	0	GO Biological Processes	19	collagen biosynthetic process	19_GO:0008152 metabolic process	-2.0902414847104103	7.290742526518804	4.055039473400344	30242	51	244	3	1.2295081967213115	0.7054795173866898	1277|9508|642658	COL1A1|ADAMTS3|SCX	-0.8537772309950502	0	74	0	0	-4.202707832254673	18.3618700667881
1	-4.0882954269343825	GO:0060379	M1	1	0	GO Biological Processes	19	cardiac muscle cell myoblast differentiation	19_GO:0032502 developmental process	-4.0882954269343825	33.80253353204173	9.813508679577582	30242	11	244	3	1.2295081967213115	0.7054795173866898	4851|5978|6909	NOTCH1|REST|TBX2	-2.495457168866207	0	75	1	1	-4.0882954269343825	33.80253353204173
1	-3.9448120537453937	GO:0010721	M1	1	0	GO Biological Processes	19	negative regulation of cell development	19_GO:0048519 negative regulation of biological process	-3.9448120537453937	5.5085610200364306	5.471571844359538	30242	180	244	8	3.278688524590164	1.1400299356468908	1903|4851|4916|5764|5978|10631|57556|81848	S1PR3|NOTCH1|NTRK3|PTN|REST|POSTN|SEMA6A|SPRY4	-2.3794429842050113	0	75	0	0	-4.0882954269343825	33.80253353204173
1	-3.340194711169697	GO:0010002	M1	1	0	GO Biological Processes	19	cardioblast differentiation	19_GO:0032502 developmental process	-3.340194711169697	19.569887834339948	7.3023750120435	30242	19	244	3	1.2295081967213115	0.7054795173866898	4851|5978|6909	NOTCH1|REST|TBX2	-1.8758008456680773	0	75	0	0	-4.0882954269343825	33.80253353204173
1	-3.214901721267668	GO:0045055	M1	1	0	GO Biological Processes	19	regulated exocytosis	19_GO:0051179 localization	-3.214901721267668	4.292385210417998	4.530261124955252	30242	231	244	8	3.278688524590164	1.1400299356468908	107|2624|3598|4851|5978|6809|9381|143425	ADCY1|GATA2|IL13RA2|NOTCH1|REST|STX3|OTOF|SYT9	-1.7686554061483708	0	75	0	0	-4.0882954269343825	33.80253353204173
1	-3.176960335749545	GO:0006887	M1	1	0	GO Biological Processes	19	exocytosis	19_GO:0051179 localization	-3.176960335749545	3.491341491572385	4.2584652980411235	30242	355	244	10	4.098360655737705	1.2691799106233133	107|2624|3598|4851|5865|5978|6809|9381|63910|143425	ADCY1|GATA2|IL13RA2|NOTCH1|RAB3B|REST|STX3|OTOF|SLC17A9|SYT9	-1.738373733854211	0	75	0	0	-4.0882954269343825	33.80253353204173
1	-3.08864551214381	GO:1903306	M1	1	0	GO Biological Processes	19	negative regulation of regulated secretory pathway	19_GO:0048519 negative regulation of biological process	-3.08864551214381	16.166429080541697	6.562269305419017	30242	23	244	3	1.2295081967213115	0.7054795173866898	3598|4851|5978	IL13RA2|NOTCH1|REST	-1.6657175748197144	0	75	0	0	-4.0882954269343825	33.80253353204173
1	-3.0698751786857126	GO:1903305	M1	1	0	GO Biological Processes	19	regulation of regulated secretory pathway	19_GO:0051179 localization	-3.0698751786857126	5.468056894889103	4.709864978715819	30242	136	244	6	2.459016393442623	0.9914695123596589	107|2624|3598|4851|5978|143425	ADCY1|GATA2|IL13RA2|NOTCH1|REST|SYT9	-1.6498668791267235	0	75	0	0	-4.0882954269343825	33.80253353204173
1	-2.853764910137301	GO:0017157	M1	1	0	GO Biological Processes	19	regulation of exocytosis	19_GO:0051179 localization	-2.853764910137301	4.252933140469302	4.204376027399401	30242	204	244	7	2.8688524590163933	1.0686572919622443	107|2624|3598|4851|5865|5978|143425	ADCY1|GATA2|IL13RA2|NOTCH1|RAB3B|REST|SYT9	-1.4693572853195362	0	75	0	0	-4.0882954269343825	33.80253353204173
1	-2.6257829644829496	GO:0045920	M1	1	0	GO Biological Processes	19	negative regulation of exocytosis	19_GO:0048519 negative regulation of biological process	-2.6257829644829496	11.267511177347243	5.322317964769225	30242	33	244	3	1.2295081967213115	0.7054795173866898	3598|4851|5978	IL13RA2|NOTCH1|REST	-1.2889064781601007	0	75	0	0	-4.0882954269343825	33.80253353204173
1	-2.4171856221084758	GO:0017158	M1	1	0	GO Biological Processes	19	regulation of calcium ion-dependent exocytosis	19_GO:0051179 localization	-2.4171856221084758	9.53404791929382	4.809602406180629	30242	39	244	3	1.2295081967213115	0.7054795173866898	4851|5978|143425	NOTCH1|REST|SYT9	-1.117177723779182	0	75	0	0	-4.0882954269343825	33.80253353204173
1	-2.389085554425433	GO:0060627	M1	1	0	GO Biological Processes	19	regulation of vesicle-mediated transport	19_GO:0051179 localization	-2.389085554425433	2.5723940612434273	3.293671055976003	30242	530	244	11	4.508196721311475	1.3282797861827056	107|302|2042|2624|3598|4851|5865|5962|5978|7052|143425	ADCY1|ANXA2|EPHA3|GATA2|IL13RA2|NOTCH1|RAB3B|RDX|REST|TGM2|SYT9	-1.093470052393545	0	75	0	0	-4.0882954269343825	33.80253353204173
1	-2.2969979833650074	GO:0014014	M1	1	0	GO Biological Processes	19	negative regulation of gliogenesis	19_GO:0048519 negative regulation of biological process	-2.2969979833650074	8.64715974075486	4.525691494518764	30242	43	244	3	1.2295081967213115	0.7054795173866898	4851|4916|5764	NOTCH1|NTRK3|PTN	-1.022181403314388	0	75	0	0	-4.0882954269343825	33.80253353204173
1	-2.2467018864331294	GO:0050768	M1	1	0	GO Biological Processes	19	negative regulation of neurogenesis	19_GO:0048519 negative regulation of biological process	-2.2467018864331294	4.426522248243559	3.664938868897225	30242	140	244	5	2.0491803278688523	0.9069831382087102	4851|4916|5764|5978|57556	NOTCH1|NTRK3|PTN|REST|SEMA6A	-0.9760313472444206	0	75	0	0	-4.0882954269343825	33.80253353204173
1	-2.1834026676000735	GO:0051961	M1	1	0	GO Biological Processes	19	negative regulation of nervous system development	19_GO:0048519 negative regulation of biological process	-2.1834026676000735	4.273883550028264	3.5639570499613336	30242	145	244	5	2.0491803278688523	0.9069831382087102	4851|4916|5764|5978|57556	NOTCH1|NTRK3|PTN|REST|SEMA6A	-0.9279365218442825	0	75	0	0	-4.0882954269343825	33.80253353204173
1	-4.0475931938813785	GO:0051058	M1	1	0	GO Biological Processes	19	negative regulation of small GTPase mediated signal transduction	19_GO:0048519 negative regulation of biological process	-4.0475931938813785	11.0663056206089	6.799988500711751	30242	56	244	5	2.0491803278688523	0.9069831382087102	9353|10252|10253|10395|81848	SLIT2|SPRY1|SPRY2|DLC1|SPRY4	-2.4627022192965686	0	76	1	1	-4.0475931938813785	11.0663056206089
1	-3.9251793245632314	GO:0001933	M1	1	0	GO Biological Processes	19	negative regulation of protein phosphorylation	19_GO:0048519 negative regulation of biological process	-3.9251793245632314	3.9748363045452373	4.997221941958892	30242	343	244	11	4.508196721311475	1.3282797861827056	1848|2675|3315|3486|4916|6423|9353|10252|10253|25937|81848	DUSP6|GFRA2|HSPB1|IGFBP3|NTRK3|SFRP2|SLIT2|SPRY1|SPRY2|WWTR1|SPRY4	-2.3636739640356046	0	76	0	0	-4.0475931938813785	11.0663056206089
1	-3.4840381548745456	GO:0042326	M1	1	0	GO Biological Processes	19	negative regulation of phosphorylation	19_GO:0048519 negative regulation of biological process	-3.4840381548745456	3.5320436592202498	4.515396250107414	30242	386	244	11	4.508196721311475	1.3282797861827056	1848|2675|3315|3486|4916|6423|9353|10252|10253|25937|81848	DUSP6|GFRA2|HSPB1|IGFBP3|NTRK3|SFRP2|SLIT2|SPRY1|SPRY2|WWTR1|SPRY4	-1.9887592413312065	0	76	0	0	-4.0475931938813785	11.0663056206089
1	-3.367605447953567	GO:0070373	M1	1	0	GO Biological Processes	19	negative regulation of ERK1 and ERK2 cascade	19_GO:0048519 negative regulation of biological process	-3.367605447953567	7.945039932744851	5.538911413883085	30242	78	244	5	2.0491803278688523	0.9069831382087102	1848|10252|10253|57556|81848	DUSP6|SPRY1|SPRY2|SEMA6A|SPRY4	-1.8975344495602569	0	76	0	0	-4.0475931938813785	11.0663056206089
1	-3.181261747756443	GO:0046580	M1	1	0	GO Biological Processes	19	negative regulation of Ras protein signal transduction	19_GO:0048519 negative regulation of biological process	-3.181261747756443	10.117765138842422	5.760764804035078	30242	49	244	4	1.639344262295082	0.8129257437384667	10252|10253|10395|81848	SPRY1|SPRY2|DLC1|SPRY4	-1.7411539727405763	0	76	0	0	-4.0475931938813785	11.0663056206089
1	-3.1105638145792827	GO:0043086	M1	1	0	GO Biological Processes	19	negative regulation of catalytic activity	19_GO:0065007 biological regulation	-3.1105638145792827	2.5007338804705106	3.8623519161882514	30242	793	244	16	6.557377049180328	1.5846840083639415	302|493|1293|3315|4851|5176|5764|5962|6423|7076|9353|10252|10253|10763|25937|81848	ANXA2|ATP2B4|COL6A3|HSPB1|NOTCH1|SERPINF1|PTN|RDX|SFRP2|TIMP1|SLIT2|SPRY1|SPRY2|NES|WWTR1|SPRY4	-1.6817370499731048	0	76	0	0	-4.0475931938813785	11.0663056206089
1	-2.9990905335346127	GO:0045936	M1	1	0	GO Biological Processes	19	negative regulation of phosphate metabolic process	19_GO:0048519 negative regulation of biological process	-2.9990905335346127	3.084544915065648	3.981631803297994	30242	442	244	11	4.508196721311475	1.3282797861827056	1848|2675|3315|3486|4916|6423|9353|10252|10253|25937|81848	DUSP6|GFRA2|HSPB1|IGFBP3|NTRK3|SFRP2|SLIT2|SPRY1|SPRY2|WWTR1|SPRY4	-1.5907888579540712	0	76	0	0	-4.0475931938813785	11.0663056206089
1	-2.991205863587929	GO:0010563	M1	1	0	GO Biological Processes	19	negative regulation of phosphorus metabolic process	19_GO:0048519 negative regulation of biological process	-2.991205863587929	3.077582059726899	3.972885432316297	30242	443	244	11	4.508196721311475	1.3282797861827056	1848|2675|3315|3486|4916|6423|9353|10252|10253|25937|81848	DUSP6|GFRA2|HSPB1|IGFBP3|NTRK3|SFRP2|SLIT2|SPRY1|SPRY2|WWTR1|SPRY4	-1.5848039450639964	0	76	0	0	-4.0475931938813785	11.0663056206089
1	-2.9626332435244485	GO:0031400	M1	1	0	GO Biological Processes	19	negative regulation of protein modification process	19_GO:0048519 negative regulation of biological process	-2.9626332435244485	2.8768113644290834	3.881966661047037	30242	517	244	12	4.918032786885246	1.3843626576930426	493|1848|2675|3315|3486|4916|6423|9353|10252|10253|25937|81848	ATP2B4|DUSP6|GFRA2|HSPB1|IGFBP3|NTRK3|SFRP2|SLIT2|SPRY1|SPRY2|WWTR1|SPRY4	-1.5620593846339965	0	76	0	0	-4.0475931938813785	11.0663056206089
1	-2.87653433038504	GO:0043407	M1	1	0	GO Biological Processes	19	negative regulation of MAP kinase activity	19_GO:0048519 negative regulation of biological process	-2.87653433038504	8.402889691580995	5.133255946877313	30242	59	244	4	1.639344262295082	0.8129257437384667	6423|10252|10253|81848	SFRP2|SPRY1|SPRY2|SPRY4	-1.4901114143319496	0	76	0	0	-4.0475931938813785	11.0663056206089
1	-2.454313508543919	GO:0043409	M1	1	0	GO Biological Processes	19	negative regulation of MAPK cascade	19_GO:0048519 negative regulation of biological process	-2.454313508543919	4.131420765027323	3.8002798708107224	30242	180	244	6	2.459016393442623	0.9914695123596589	1848|6423|10252|10253|57556|81848	DUSP6|SFRP2|SPRY1|SPRY2|SEMA6A|SPRY4	-1.147632580361871	0	76	0	0	-4.0475931938813785	11.0663056206089
1	-2.3409968346297894	GO:1902532	M1	1	0	GO Biological Processes	19	negative regulation of intracellular signal transduction	19_GO:0048519 negative regulation of biological process	-2.3409968346297894	2.5341428484368334	3.2381451079938564	30242	538	244	11	4.508196721311475	1.3282797861827056	493|1848|3315|5139|6423|9353|10252|10253|10395|57556|81848	ATP2B4|DUSP6|HSPB1|PDE3A|SFRP2|SLIT2|SPRY1|SPRY2|DLC1|SEMA6A|SPRY4	-1.0561718126814077	0	76	0	0	-4.0475931938813785	11.0663056206089
1	-2.1454879976506427	GO:1990830	M1	1	0	GO Biological Processes	19	cellular response to leukemia inhibitory factor	19_GO:0050896 response to stimulus	-2.1454879976506427	5.274154168119987	3.7431022720116367	30242	94	244	4	1.639344262295082	0.8129257437384667	2494|4744|10253|81848	NR5A2|NEFH|SPRY2|SPRY4	-0.8954660705398532	0	76	0	0	-4.0475931938813785	11.0663056206089
1	-2.1295079894767674	GO:1990823	M1	1	0	GO Biological Processes	19	response to leukemia inhibitory factor	19_GO:0050896 response to stimulus	-2.1295079894767674	5.218636755823987	3.7141438599690213	30242	95	244	4	1.639344262295082	0.8129257437384667	2494|4744|10253|81848	NR5A2|NEFH|SPRY2|SPRY4	-0.8838902131645322	0	76	0	0	-4.0475931938813785	11.0663056206089
1	-2.1045187839326323	GO:0006469	M1	1	0	GO Biological Processes	19	negative regulation of protein kinase activity	19_GO:0048519 negative regulation of biological process	-2.1045187839326323	3.491341491572385	3.2907846629946556	30242	213	244	6	2.459016393442623	0.9914695123596589	3315|6423|10252|10253|25937|81848	HSPB1|SFRP2|SPRY1|SPRY2|WWTR1|SPRY4	-0.8637426907862158	0	76	0	0	-4.0475931938813785	11.0663056206089
1	-4.046961541977585	GO:1903829	M1	1	0	GO Biological Processes	19	positive regulation of cellular protein localization	19_GO:0048518 positive regulation of biological process	-4.046961541977585	4.490674744594916	5.254076285559689	30242	276	244	10	4.098360655737705	1.2691799106233133	493|2040|2042|4088|4804|5764|5962|6608|6809|25937	ATP2B4|STOM|EPHA3|SMAD3|NGFR|PTN|RDX|SMO|STX3|WWTR1	-2.4627022192965686	0	77	1	1	-4.046961541977585	5.846350139189607
1	-3.920203033694956	GO:0072659	M1	1	0	GO Biological Processes	19	protein localization to plasma membrane	19_GO:0051179 localization	-3.920203033694956	4.333658145133555	5.108683586587045	30242	286	244	10	4.098360655737705	1.2691799106233133	302|493|2042|4323|5865|5962|6809|7162|23043|80333	ANXA2|ATP2B4|EPHA3|MMP14|RAB3B|RDX|STX3|TPBG|TNIK|KCNIP4	-2.3597041498215097	0	77	0	0	-4.046961541977585	5.846350139189607
1	-3.3716656941168184	GO:1990778	M1	1	0	GO Biological Processes	19	protein localization to cell periphery	19_GO:0051179 localization	-3.3716656941168184	3.6997797895767066	4.481373657333243	30242	335	244	10	4.098360655737705	1.2691799106233133	302|493|2042|4323|5865|5962|6809|7162|23043|80333	ANXA2|ATP2B4|EPHA3|MMP14|RAB3B|RDX|STX3|TPBG|TNIK|KCNIP4	-1.8983169859622724	0	77	0	0	-4.046961541977585	5.846350139189607
1	-2.8922010414243635	GO:1903827	M1	1	0	GO Biological Processes	19	regulation of cellular protein localization	19_GO:0051179 localization	-2.8922010414243635	2.82222291349115	3.8059736792372627	30242	527	244	12	4.918032786885246	1.3843626576930426	493|2040|2042|4088|4323|4804|5764|5962|6608|6809|6934|25937	ATP2B4|STOM|EPHA3|SMAD3|MMP14|NGFR|PTN|RDX|SMO|STX3|TCF7L2|WWTR1	-1.5023983847198923	0	77	0	0	-4.046961541977585	5.846350139189607
1	-2.765483968751433	GO:1905477	M1	1	0	GO Biological Processes	19	positive regulation of protein localization to membrane	19_GO:0048518 positive regulation of biological process	-2.765483968751433	5.846350139189607	4.5078738465042525	30242	106	244	5	2.0491803278688523	0.9069831382087102	493|2040|2042|5764|6809	ATP2B4|STOM|EPHA3|PTN|STX3	-1.3994480340047106	0	77	0	0	-4.046961541977585	5.846350139189607
1	-2.5855279078690208	GO:0072657	M1	1	0	GO Biological Processes	19	protein localization to membrane	19_GO:0051179 localization	-2.5855279078690208	2.5911349745815957	3.4710883657066853	30242	574	244	12	4.918032786885246	1.3843626576930426	302|493|2040|2042|4323|5764|5865|5962|6809|7162|23043|80333	ANXA2|ATP2B4|STOM|EPHA3|MMP14|PTN|RAB3B|RDX|STX3|TPBG|TNIK|KCNIP4	-1.255241337096733	0	77	0	0	-4.046961541977585	5.846350139189607
1	-2.5144055313986176	GO:1905475	M1	1	0	GO Biological Processes	19	regulation of protein localization to membrane	19_GO:0051179 localization	-2.5144055313986176	4.249461358313817	3.88805311511645	30242	175	244	6	2.459016393442623	0.9914695123596589	493|2040|2042|4323|5764|6809	ATP2B4|STOM|EPHA3|MMP14|PTN|STX3	-1.1986646766057398	0	77	0	0	-4.046961541977585	5.846350139189607
1	-2.157191639355583	GO:0051668	M1	1	0	GO Biological Processes	19	localization within membrane	19_GO:0051179 localization	-2.157191639355583	2.2846566442547402	2.9884402532241614	30242	651	244	12	4.918032786885246	1.3843626576930426	302|493|2040|2042|4323|5764|5865|5962|6809|7162|23043|80333	ANXA2|ATP2B4|STOM|EPHA3|MMP14|PTN|RAB3B|RDX|STX3|TPBG|TNIK|KCNIP4	-0.9051978837409965	0	77	0	0	-4.046961541977585	5.846350139189607
1	-4.044245936524271	GO:0032940	M1	1	0	GO Biological Processes	19	secretion by cell	19_GO:0051179 localization	-4.044245936524271	2.8062480668110115	4.654652550142329	30242	795	244	18	7.377049180327869	1.6734229956077251	107|1908|2255|2624|2697|3598|4851|4915|5865|5978|6809|6934|7425|7432|9381|51083|63910|143425	ADCY1|EDN3|FGF10|GATA2|GJA1|IL13RA2|NOTCH1|NTRK2|RAB3B|REST|STX3|TCF7L2|VGF|VIP|OTOF|GAL|SLC17A9|SYT9	-2.461047162555648	0	78	1	1	-4.044245936524271	4.201444845790498
1	-3.7410047477276724	GO:0051046	M1	1	0	GO Biological Processes	19	regulation of secretion	19_GO:0051179 localization	-3.7410047477276724	2.9841723021866695	4.513204860527858	30242	623	244	15	6.147540983606557	1.5377248445689642	107|1908|2255|2624|2697|3598|4851|4881|5733|5865|5978|6934|7432|51083|143425	ADCY1|EDN3|FGF10|GATA2|GJA1|IL13RA2|NOTCH1|NPR1|PTGER3|RAB3B|REST|TCF7L2|VIP|GAL|SYT9	-2.203186821736645	0	78	0	0	-4.044245936524271	4.201444845790498
1	-3.579846024777442	GO:0010817	M1	1	0	GO Biological Processes	19	regulation of hormone levels	19_GO:0065007 biological regulation	-3.579846024777442	3.184296637076395	4.46881564072459	30242	506	244	13	5.327868852459017	1.4377816170858193	220|1381|1382|1908|1958|2697|5978|6934|7425|7432|10202|51083|143425	ALDH1A3|CRABP1|CRABP2|EDN3|EGR1|GJA1|REST|TCF7L2|VGF|VIP|DHRS2|GAL|SYT9	-2.0669104323279335	0	78	0	0	-4.044245936524271	4.201444845790498
1	-3.1542379604643576	GO:0030072	M1	1	0	GO Biological Processes	19	peptide hormone secretion	19_GO:0051179 localization	-3.1542379604643576	4.201444845790498	4.452919152497408	30242	236	244	8	3.278688524590164	1.1400299356468908	1908|2697|5978|6934|7425|7432|51083|143425	EDN3|GJA1|REST|TCF7L2|VGF|VIP|GAL|SYT9	-1.7186778131992113	0	78	0	0	-4.044245936524271	4.201444845790498
1	-3.083548911575955	GO:0002790	M1	1	0	GO Biological Processes	19	peptide secretion	19_GO:0051179 localization	-3.083548911575955	4.097276791762634	4.36288645790365	30242	242	244	8	3.278688524590164	1.1400299356468908	1908|2697|5978|6934|7425|7432|51083|143425	EDN3|GJA1|REST|TCF7L2|VGF|VIP|GAL|SYT9	-1.662283051352191	0	78	0	0	-4.044245936524271	4.201444845790498
1	-3.061869261671712	GO:0042886	M1	1	0	GO Biological Processes	19	amide transport	19_GO:0051179 localization	-3.061869261671712	3.66935396893874	4.2186976764211535	30242	304	244	9	3.6885245901639343	1.2066197965637844	1908|2697|5978|6934|7425|7432|10630|51083|143425	EDN3|GJA1|REST|TCF7L2|VGF|VIP|PDPN|GAL|SYT9	-1.643591783031565	0	78	0	0	-4.044245936524271	4.201444845790498
1	-2.8423090439729166	GO:0015833	M1	1	0	GO Biological Processes	19	peptide transport	19_GO:0051179 localization	-2.8423090439729166	3.755837059115748	4.0560286003350665	30242	264	244	8	3.278688524590164	1.1400299356468908	1908|2697|5978|6934|7425|7432|51083|143425	EDN3|GJA1|REST|TCF7L2|VGF|VIP|GAL|SYT9	-1.4619041616088255	0	78	0	0	-4.044245936524271	4.201444845790498
1	-2.823810912176274	GO:0023061	M1	1	0	GO Biological Processes	19	signal release	19_GO:0051179 localization	-2.823810912176274	2.9319760267935835	3.786470485373087	30242	465	244	11	4.508196721311475	1.3282797861827056	107|1908|2697|5978|6809|6934|7425|7432|9381|51083|143425	ADCY1|EDN3|GJA1|REST|STX3|TCF7L2|VGF|VIP|OTOF|GAL|SYT9	-1.4480297409735559	0	78	0	0	-4.044245936524271	4.201444845790498
1	-2.641325026066339	GO:1903530	M1	1	0	GO Biological Processes	19	regulation of secretion by cell	19_GO:0051179 localization	-2.641325026066339	2.63240969099086	3.5325655292308236	30242	565	244	12	4.918032786885246	1.3843626576930426	107|1908|2624|2697|3598|4851|5865|5978|6934|7432|51083|143425	ADCY1|EDN3|GATA2|GJA1|IL13RA2|NOTCH1|RAB3B|REST|TCF7L2|VIP|GAL|SYT9	-1.2983687618382453	0	78	0	0	-4.044245936524271	4.201444845790498
1	-2.516776195757006	GO:0046879	M1	1	0	GO Biological Processes	19	hormone secretion	19_GO:0051179 localization	-2.516776195757006	3.3273187369347568	3.64129552854943	30242	298	244	8	3.278688524590164	1.1400299356468908	1908|2697|5978|6934|7425|7432|51083|143425	EDN3|GJA1|REST|TCF7L2|VGF|VIP|GAL|SYT9	-1.1992163875105348	0	78	0	0	-4.044245936524271	4.201444845790498
1	-2.4218750034856935	GO:0009914	M1	1	0	GO Biological Processes	19	hormone transport	19_GO:0051179 localization	-2.4218750034856935	3.2088704971086	3.519826107918514	30242	309	244	8	3.278688524590164	1.1400299356468908	1908|2697|5978|6934|7425|7432|51083|143425	EDN3|GJA1|REST|TCF7L2|VGF|VIP|GAL|SYT9	-1.1207620295425877	0	78	0	0	-4.044245936524271	4.201444845790498
1	-2.413474257817447	GO:0051047	M1	1	0	GO Biological Processes	19	positive regulation of secretion	19_GO:0048518 positive regulation of biological process	-2.413474257817447	3.198519301956637	3.509054378605396	30242	310	244	8	3.278688524590164	1.1400299356468908	1908|2624|2697|4881|6934|7432|51083|143425	EDN3|GATA2|GJA1|NPR1|TCF7L2|VIP|GAL|SYT9	-1.114568630338509	0	78	0	0	-4.044245936524271	4.201444845790498
1	-2.285945878738927	GO:0030073	M1	1	0	GO Biological Processes	19	insulin secretion	19_GO:0051179 localization	-2.285945878738927	3.8136191677175284	3.554912356303916	30242	195	244	6	2.459016393442623	0.9914695123596589	2697|5978|6934|7425|51083|143425	GJA1|REST|TCF7L2|VGF|GAL|SYT9	-1.0116497235341706	0	78	0	0	-4.044245936524271	4.201444845790498
1	-2.084498036660225	GO:1903532	M1	1	0	GO Biological Processes	19	positive regulation of secretion by cell	19_GO:0048518 positive regulation of biological process	-2.084498036660225	3.0765899314033245	3.159739144446671	30242	282	244	7	2.8688524590163933	1.0686572919622443	1908|2624|2697|6934|7432|51083|143425	EDN3|GATA2|GJA1|TCF7L2|VIP|GAL|SYT9	-0.8489861835061658	0	78	0	0	-4.044245936524271	4.201444845790498
1	-2.04254804868626	GO:0009306	M1	1	0	GO Biological Processes	19	protein secretion	19_GO:0051179 localization	-2.04254804868626	2.761952600575369	3.028838972209625	30242	359	244	8	3.278688524590164	1.1400299356468908	2697|5865|5978|6934|7425|7432|51083|143425	GJA1|RAB3B|REST|TCF7L2|VGF|VIP|GAL|SYT9	-0.8150483665518369	0	78	0	0	-4.044245936524271	4.201444845790498
1	-2.035726714237291	GO:0035592	M1	1	0	GO Biological Processes	19	establishment of protein localization to extracellular region	19_GO:0051179 localization	-2.035726714237291	2.7542805100182153	3.0198981423239597	30242	360	244	8	3.278688524590164	1.1400299356468908	2697|5865|5978|6934|7425|7432|51083|143425	GJA1|RAB3B|REST|TCF7L2|VGF|VIP|GAL|SYT9	-0.8100909597790261	0	78	0	0	-4.044245936524271	4.201444845790498
1	-3.8546040800098673	GO:0014745	M1	1	0	GO Biological Processes	19	negative regulation of muscle adaptation	19_GO:0048519 negative regulation of biological process	-3.8546040800098673	28.60214375788146	8.977376434434102	30242	13	244	3	1.2295081967213115	0.7054795173866898	493|3488|4088	ATP2B4|IGFBP5|SMAD3	-2.3010859695636303	0	79	1	1	-3.8546040800098673	28.60214375788146
1	-3.7015658213322276	GO:0014741	M1	1	0	GO Biological Processes	19	negative regulation of muscle hypertrophy	19_GO:0048519 negative regulation of biological process	-3.7015658213322276	13.771402550091075	6.914966367175876	30242	36	244	4	1.639344262295082	0.8129257437384667	493|3488|4088|4851	ATP2B4|IGFBP5|SMAD3|NOTCH1	-2.1692841160335177	0	79	0	0	-3.8546040800098673	28.60214375788146
1	-3.649724604294986	GO:0090257	M1	1	0	GO Biological Processes	19	regulation of muscle system process	19_GO:0032501 multicellular organismal process	-3.649724604294986	4.426522248243559	4.926204429479455	30242	252	244	9	3.6885245901639343	1.2066197965637844	487|493|1129|3488|4088|4851|6262|6752|7140	ATP2A1|ATP2B4|CHRM2|IGFBP5|SMAD3|NOTCH1|RYR2|SSTR2|TNNT3	-2.126762880735524	0	79	0	0	-3.8546040800098673	28.60214375788146
1	-3.0209818143904252	GO:0014888	M1	1	0	GO Biological Processes	19	striated muscle adaptation	19_GO:0032501 multicellular organismal process	-3.0209818143904252	9.18093503339405	5.426620985451766	30242	54	244	4	1.639344262295082	0.8129257437384667	58|493|3488|4088	ACTA1|ATP2B4|IGFBP5|SMAD3	-1.6113138611299282	0	79	0	0	-3.8546040800098673	28.60214375788146
1	-2.839385435282067	GO:0014897	M1	1	0	GO Biological Processes	19	striated muscle hypertrophy	19_GO:0032501 multicellular organismal process	-2.839385435282067	6.075618772099003	4.630888172515151	30242	102	244	5	2.0491803278688523	0.9069831382087102	493|3488|4088|4851|6262	ATP2B4|IGFBP5|SMAD3|NOTCH1|RYR2	-1.4596441045854918	0	79	0	0	-3.8546040800098673	28.60214375788146
1	-2.8020180443749094	GO:0014896	M1	1	0	GO Biological Processes	19	muscle hypertrophy	19_GO:0032501 multicellular organismal process	-2.8020180443749094	5.958779949558638	4.568578890574729	30242	104	244	5	2.0491803278688523	0.9069831382087102	493|3488|4088|4851|6262	ATP2B4|IGFBP5|SMAD3|NOTCH1|RYR2	-1.4301612476031	0	79	0	0	-3.8546040800098673	28.60214375788146
1	-2.588239468519909	GO:0010614	M1	1	0	GO Biological Processes	19	negative regulation of cardiac muscle hypertrophy	19_GO:0048519 negative regulation of biological process	-2.588239468519909	10.936113789778206	5.22807567848913	30242	34	244	3	1.2295081967213115	0.7054795173866898	493|4088|4851	ATP2B4|SMAD3|NOTCH1	-1.2573608124726785	0	79	0	0	-3.8546040800098673	28.60214375788146
1	-2.5577500362950656	GO:0014743	M1	1	0	GO Biological Processes	19	regulation of muscle hypertrophy	19_GO:0032501 multicellular organismal process	-2.5577500362950656	6.8857012750455375	4.509450727618306	30242	72	244	4	1.639344262295082	0.8129257437384667	493|3488|4088|4851	ATP2B4|IGFBP5|SMAD3|NOTCH1	-1.230411844001533	0	79	0	0	-3.8546040800098673	28.60214375788146
1	-2.5150958210051146	GO:0043500	M1	1	0	GO Biological Processes	19	muscle adaptation	19_GO:0032501 multicellular organismal process	-2.5150958210051146	5.121595989703292	4.097040412240194	30242	121	244	5	2.0491803278688523	0.9069831382087102	58|493|3488|4088|4851	ACTA1|ATP2B4|IGFBP5|SMAD3|NOTCH1	-1.19878239594881	0	79	0	0	-3.8546040800098673	28.60214375788146
1	-2.082739586805322	GO:0043502	M1	1	0	GO Biological Processes	19	regulation of muscle adaptation	19_GO:0032501 multicellular organismal process	-2.082739586805322	5.058882569421211	3.6296597939349047	30242	98	244	4	1.639344262295082	0.8129257437384667	493|3488|4088|4851	ATP2B4|IGFBP5|SMAD3|NOTCH1	-0.8477031518507949	0	79	0	0	-3.8546040800098673	28.60214375788146
1	-2.067527129350904	GO:0003300	M1	1	0	GO Biological Processes	19	cardiac muscle hypertrophy	19_GO:0032501 multicellular organismal process	-2.067527129350904	5.007782745487664	3.6022625956562466	30242	99	244	4	1.639344262295082	0.8129257437384667	493|4088|4851|6262	ATP2B4|SMAD3|NOTCH1|RYR2	-0.8352662811198646	0	79	0	0	-3.8546040800098673	28.60214375788146
1	-3.7499730040867867	GO:0032350	M1	1	0	GO Biological Processes	19	regulation of hormone metabolic process	19_GO:0050789 regulation of biological process	-3.7499730040867867	14.164871194379392	7.028192943164579	30242	35	244	4	1.639344262295082	0.8129257437384667	1958|5978|6934|51083	EGR1|REST|TCF7L2|GAL	-2.211046226255532	0	80	1	1	-3.7499730040867867	14.164871194379392
1	-3.3806481164352045	GO:0042445	M1	1	0	GO Biological Processes	19	hormone metabolic process	19_GO:0008152 metabolic process	-3.3806481164352045	4.548353135809896	4.742066529882616	30242	218	244	8	3.278688524590164	1.1400299356468908	220|1381|1382|1958|5978|6934|10202|51083	ALDH1A3|CRABP1|CRABP2|EGR1|REST|TCF7L2|DHRS2|GAL	-1.9056512299005852	0	80	0	0	-3.7499730040867867	14.164871194379392
1	-3.0533176176967443	GO:0034754	M1	1	0	GO Biological Processes	19	cellular hormone metabolic process	19_GO:0008152 metabolic process	-3.0533176176967443	5.428144070838818	4.684999479723591	30242	137	244	6	2.459016393442623	0.9914695123596589	220|1381|1382|1958|5978|10202	ALDH1A3|CRABP1|CRABP2|EGR1|REST|DHRS2	-1.6376522991485374	0	80	0	0	-3.7499730040867867	14.164871194379392
1	-2.5524837161121408	GO:0070997	M1	1	0	GO Biological Processes	19	neuron death	19_GO:0009987 cellular process	-2.5524837161121408	3.0899822896326232	3.602844182881632	30242	361	244	9	3.6885245901639343	1.2066197965637844	1948|1958|4804|4915|5176|5978|10763|23368|112399	EFNB2|EGR1|NGFR|NTRK2|SERPINF1|REST|NES|PPP1R13B|EGLN3	-1.2257328051547587	0	80	0	0	-3.7499730040867867	14.164871194379392
1	-2.5166772226976866	GO:0008207	M1	1	0	GO Biological Processes	19	C21-steroid hormone metabolic process	19_GO:0008152 metabolic process	-2.5166772226976866	10.328551912568306	5.05086441969555	30242	36	244	3	1.2295081967213115	0.7054795173866898	1958|5978|10202	EGR1|REST|DHRS2	-1.1992163875105348	0	80	0	0	-3.7499730040867867	14.164871194379392
1	-2.3394903083005767	GO:1901214	M1	1	0	GO Biological Processes	19	regulation of neuron death	19_GO:0050789 regulation of biological process	-2.3394903083005767	3.1082789454751016	3.4140327569181004	30242	319	244	8	3.278688524590164	1.1400299356468908	1948|1958|4915|5176|5978|10763|23368|112399	EFNB2|EGR1|NTRK2|SERPINF1|REST|NES|PPP1R13B|EGLN3	-1.055729734144634	0	80	0	0	-3.7499730040867867	14.164871194379392
1	-2.098137907084787	GO:1901216	M1	1	0	GO Biological Processes	19	positive regulation of neuron death	19_GO:0048518 positive regulation of biological process	-2.098137907084787	5.111035997971945	3.657432667102341	30242	97	244	4	1.639344262295082	0.8129257437384667	1948|1958|5978|23368	EFNB2|EGR1|REST|PPP1R13B	-0.8588038556016322	0	80	0	0	-3.7499730040867867	14.164871194379392
1	-2.052496722979016	GO:0019218	M1	1	0	GO Biological Processes	19	regulation of steroid metabolic process	19_GO:0050789 regulation of biological process	-2.052496722979016	4.957704918032787	3.5752318837780486	30242	100	244	4	1.639344262295082	0.8129257437384667	1958|3490|5978|51083	EGR1|IGFBP7|REST|GAL	-0.8226558250296901	0	80	0	0	-3.7499730040867867	14.164871194379392
1	-3.5705607571867	GO:0006349	M1	1	0	GO Biological Processes	19	regulation of gene expression by genetic imprinting	19_GO:0050789 regulation of biological process	-3.5705607571867	23.239241803278688	8.024841550304007	30242	16	244	3	1.2295081967213115	0.7054795173866898	3481|9077|140690	IGF2|DIRAS3|CTCFL	-2.059423488142754	0	81	1	1	-3.5705607571867	23.239241803278688
1	-3.08864551214381	GO:0071514	M1	1	0	GO Biological Processes	19	genetic imprinting	19_GO:0050789 regulation of biological process	-3.08864551214381	16.166429080541697	6.562269305419017	30242	23	244	3	1.2295081967213115	0.7054795173866898	3481|9077|140690	IGF2|DIRAS3|CTCFL	-1.6657175748197144	0	81	0	0	-3.5705607571867	23.239241803278688
1	-3.4754848256308124	GO:0046660	M1	1	0	GO Biological Processes	19	female sex differentiation	19_GO:0022414 reproductive process	-3.4754848256308124	6.523295944779982	5.3285914679522834	30242	114	244	6	2.459016393442623	0.9914695123596589	2255|2296|4323|7425|9353|56956	FGF10|FOXC1|MMP14|VGF|SLIT2|LHX9	-1.9845101542757901	0	82	1	1	-3.4754848256308124	16.166429080541697
1	-3.360813741157152	GO:0007548	M1	1	0	GO Biological Processes	19	sex differentiation	19_GO:0022414 reproductive process	-3.360813741157152	4.041607270135424	4.578151159098901	30242	276	244	9	3.6885245901639343	1.2066197965637844	2255|2296|4323|6423|6662|7425|9353|56956|642658	FGF10|FOXC1|MMP14|SFRP2|SOX9|VGF|SLIT2|LHX9|SCX	-1.891558319495366	0	82	0	0	-3.4754848256308124	16.166429080541697
1	-3.3413235456136823	GO:0008406	M1	1	0	GO Biological Processes	19	gonad development	19_GO:0022414 reproductive process	-3.3413235456136823	4.486610785550034	4.69173922998537	30242	221	244	8	3.278688524590164	1.1400299356468908	2296|4323|6423|6662|7425|9353|56956|642658	FOXC1|MMP14|SFRP2|SOX9|VGF|SLIT2|LHX9|SCX	-1.8758008456680773	0	82	0	0	-3.4754848256308124	16.166429080541697
1	-3.264633428933765	GO:0045137	M1	1	0	GO Biological Processes	19	development of primary sexual characteristics	19_GO:0022414 reproductive process	-3.264633428933765	4.368021954213909	4.593730420484476	30242	227	244	8	3.278688524590164	1.1400299356468908	2296|4323|6423|6662|7425|9353|56956|642658	FOXC1|MMP14|SFRP2|SOX9|VGF|SLIT2|LHX9|SCX	-1.8090134877396504	0	82	0	0	-3.4754848256308124	16.166429080541697
1	-3.08864551214381	GO:0035988	M1	1	0	GO Biological Processes	19	chondrocyte proliferation	19_GO:0009987 cellular process	-3.08864551214381	16.166429080541697	6.562269305419017	30242	23	244	3	1.2295081967213115	0.7054795173866898	4323|6662|57326	MMP14|SOX9|PBXIP1	-1.6657175748197144	0	82	0	0	-3.4754848256308124	16.166429080541697
1	-2.977240837978262	GO:0008585	M1	1	0	GO Biological Processes	19	female gonad development	19_GO:0022414 reproductive process	-2.977240837978262	6.523295944779982	4.862783147132918	30242	95	244	5	2.0491803278688523	0.9069831382087102	2296|4323|7425|9353|56956	FOXC1|MMP14|VGF|SLIT2|LHX9	-1.5736498967881576	0	82	0	0	-3.4754848256308124	16.166429080541697
1	-2.877619930043649	GO:0046545	M1	1	0	GO Biological Processes	19	development of primary female sexual characteristics	19_GO:0022414 reproductive process	-2.877619930043649	6.197131147540984	4.694879827498699	30242	100	244	5	2.0491803278688523	0.9069831382087102	2296|4323|7425|9353|56956	FOXC1|MMP14|VGF|SLIT2|LHX9	-1.4905231667151027	0	82	0	0	-3.4754848256308124	16.166429080541697
1	-2.641261862674738	GO:0046661	M1	1	0	GO Biological Processes	19	male sex differentiation	19_GO:0022414 reproductive process	-2.641261862674738	4.507004470938897	4.073876607230222	30242	165	244	6	2.459016393442623	0.9914695123596589	2255|4323|6423|6662|56956|642658	FGF10|MMP14|SFRP2|SOX9|LHX9|SCX	-1.2983687618382453	0	82	0	0	-3.4754848256308124	16.166429080541697
1	-2.233821519827884	GO:0008584	M1	1	0	GO Biological Processes	19	male gonad development	19_GO:0022414 reproductive process	-2.233821519827884	4.395128473433322	3.6443673252784023	30242	141	244	5	2.0491803278688523	0.9069831382087102	4323|6423|6662|56956|642658	MMP14|SFRP2|SOX9|LHX9|SCX	-0.9657222994702328	0	82	0	0	-3.4754848256308124	16.166429080541697
1	-2.221052999554027	GO:0046546	M1	1	0	GO Biological Processes	19	development of primary male sexual characteristics	19_GO:0022414 reproductive process	-2.221052999554027	4.364176864465481	3.623986582736069	30242	142	244	5	2.0491803278688523	0.9069831382087102	4323|6423|6662|56956|642658	MMP14|SFRP2|SOX9|LHX9|SCX	-0.9549999289502565	0	82	0	0	-3.4754848256308124	16.166429080541697
1	-2.044237425192403	GO:0001541	M1	1	0	GO Biological Processes	19	ovarian follicle development	19_GO:0022414 reproductive process	-2.044237425192403	7.015620167027528	3.953127433805019	30242	53	244	3	1.2295081967213115	0.7054795173866898	2296|4323|7425	FOXC1|MMP14|VGF	-0.8153345286485418	0	82	0	0	-3.4754848256308124	16.166429080541697
1	-3.3722064245427523	GO:0098742	M1	1	0	GO Biological Processes	19	cell-cell adhesion via plasma-membrane adhesion molecules	19_GO:0022610 biological adhesion	-3.3722064245427523	4.056304023845008	4.591854338781444	30242	275	244	9	3.6885245901639343	1.2066197965637844	1004|1009|5979|7412|8404|22854|54510|79633|347902	CDH6|CDH11|RET|VCAM1|SPARCL1|NTNG1|PCDH18|FAT4|AMIGO2	-1.8983169859622724	0	83	1	1	-3.3722064245427523	8.083214540270848
1	-2.58940476036084	GO:0007156	M1	1	0	GO Biological Processes	19	homophilic cell adhesion via plasma membrane adhesion molecules	19_GO:0022610 biological adhesion	-2.58940476036084	4.40032980890484	3.99781648739976	30242	169	244	6	2.459016393442623	0.9914695123596589	1004|1009|5979|54510|79633|347902	CDH6|CDH11|RET|PCDH18|FAT4|AMIGO2	-1.2573608124726785	0	83	0	0	-3.3722064245427523	8.083214540270848
1	-2.214763699701502	GO:0007157	M1	1	0	GO Biological Processes	19	heterophilic cell-cell adhesion via plasma membrane cell adhesion molecules	19_GO:0022610 biological adhesion	-2.214763699701502	8.083214540270848	4.335921795688616	30242	46	244	3	1.2295081967213115	0.7054795173866898	7412|79633|347902	VCAM1|FAT4|AMIGO2	-0.949730100180667	0	83	0	0	-3.3722064245427523	8.083214540270848
1	-3.316848956780539	GO:0007422	M1	1	0	GO Biological Processes	19	peripheral nervous system development	19_GO:0032502 developmental process	-3.316848956780539	7.746413934426229	5.44922508129696	30242	80	244	5	2.0491803278688523	0.9069831382087102	1960|4744|4915|57211|91584	EGR3|NEFH|NTRK2|ADGRG6|PLXNA4	-1.8556661556810277	0	84	1	1	-3.316848956780539	7.746413934426229
1	-3.268406904970684	GO:0051129	M1	1	0	GO Biological Processes	19	negative regulation of cellular component organization	19_GO:0048519 negative regulation of biological process	-3.268406904970684	2.690505563331831	4.054304598120408	30242	691	244	15	6.147540983606557	1.5377248445689642	1902|1948|2042|3956|4323|4851|5764|5962|6662|6840|9353|10253|10395|57556|163782	LPAR1|EFNB2|EPHA3|LGALS1|MMP14|NOTCH1|PTN|RDX|SOX9|SVIL|SLIT2|SPRY2|DLC1|SEMA6A|KANK4	-1.8119966187324175	0	85	1	1	-3.268406904970684	7.627238335435058
1	-2.7204104506445606	GO:0030837	M1	1	0	GO Biological Processes	19	negative regulation of actin filament polymerization	19_GO:0048519 negative regulation of biological process	-2.7204104506445606	7.627238335435058	4.823897522047961	30242	65	244	4	1.639344262295082	0.8129257437384667	5962|6840|9353|163782	RDX|SVIL|SLIT2|KANK4	-1.3645339144129602	0	85	0	0	-3.268406904970684	7.627238335435058
1	-2.392714936769073	GO:0032272	M1	1	0	GO Biological Processes	19	negative regulation of protein polymerization	19_GO:0048519 negative regulation of biological process	-2.392714936769073	6.1971311475409845	4.197835720612149	30242	80	244	4	1.639344262295082	0.8129257437384667	5962|6840|9353|163782	RDX|SVIL|SLIT2|KANK4	-1.0965528085078113	0	85	0	0	-3.268406904970684	7.627238335435058
1	-2.38490952138059	GO:0031345	M1	1	0	GO Biological Processes	19	negative regulation of cell projection organization	19_GO:0048519 negative regulation of biological process	-2.38490952138059	3.998149127445796	3.6990563627088626	30242	186	244	6	2.459016393442623	0.9914695123596589	1902|1948|3956|9353|10253|57556	LPAR1|EFNB2|LGALS1|SLIT2|SPRY2|SEMA6A	-1.0931012589763955	0	85	0	0	-3.268406904970684	7.627238335435058
1	-2.2083947238554695	GO:0031333	M1	1	0	GO Biological Processes	19	negative regulation of protein-containing complex assembly	19_GO:0048519 negative regulation of biological process	-2.2083947238554695	4.333658145133555	3.603793391267677	30242	143	244	5	2.0491803278688523	0.9069831382087102	5962|6662|6840|9353|163782	RDX|SOX9|SVIL|SLIT2|KANK4	-0.9448858578442645	0	85	0	0	-3.268406904970684	7.627238335435058
1	-3.2570962516738406	GO:0001659	M1	1	0	GO Biological Processes	19	temperature homeostasis	19_GO:0032501 multicellular organismal process	-3.2570962516738406	4.9861974750329745	4.755848373447119	30242	174	244	7	2.8688524590163933	1.0686572919622443	1958|2697|3910|4851|5334|5733|6778	EGR1|GJA1|LAMA4|NOTCH1|PLCL1|PTGER3|STAT6	-1.8022652198372675	0	86	1	1	-3.2570962516738406	7.911231252179979
1	-2.1958451248043303	GO:0106106	M1	1	0	GO Biological Processes	19	cold-induced thermogenesis	19_GO:0032501 multicellular organismal process	-2.1958451248043303	4.3035632969034605	3.583784579037116	30242	144	244	5	2.0491803278688523	0.9069831382087102	2697|3910|4851|5334|6778	GJA1|LAMA4|NOTCH1|PLCL1|STAT6	-0.9351913495789062	0	86	0	0	-3.2570962516738406	7.911231252179979
1	-2.1958451248043303	GO:0120161	M1	1	0	GO Biological Processes	19	regulation of cold-induced thermogenesis	19_GO:0032501 multicellular organismal process	-2.1958451248043303	4.3035632969034605	3.583784579037116	30242	144	244	5	2.0491803278688523	0.9069831382087102	2697|3910|4851|5334|6778	GJA1|LAMA4|NOTCH1|PLCL1|STAT6	-0.9351913495789062	0	86	0	0	-3.2570962516738406	7.911231252179979
1	-2.188678813917615	GO:0120163	M1	1	0	GO Biological Processes	19	negative regulation of cold-induced thermogenesis	19_GO:0048519 negative regulation of biological process	-2.188678813917615	7.911231252179979	4.276452708556006	30242	47	244	3	1.2295081967213115	0.7054795173866898	3910|4851|5334	LAMA4|NOTCH1|PLCL1	-0.9317159596779232	0	86	0	0	-3.2570962516738406	7.911231252179979
1	-2.0419328173696254	GO:1990845	M1	1	0	GO Biological Processes	19	adaptive thermogenesis	19_GO:0008152 metabolic process	-2.0419328173696254	3.947217291427378	3.3391337231180684	30242	157	244	5	2.0491803278688523	0.9069831382087102	2697|3910|4851|5334|6778	GJA1|LAMA4|NOTCH1|PLCL1|STAT6	-0.8148998676626098	0	86	0	0	-3.2570962516738406	7.911231252179979
1	-3.242309757033392	GO:0050954	M1	1	0	GO Biological Processes	19	sensory perception of mechanical stimulus	19_GO:0032501 multicellular organismal process	-3.242309757033392	4.957704918032786	4.73548235799116	30242	175	244	7	2.8688524590163933	1.0686572919622443	1277|1301|2070|8989|9381|10253|53942	COL1A1|COL11A1|EYA4|TRPA1|OTOF|SPRY2|CNTN5	-1.7914019179270912	0	87	1	1	-3.242309757033392	4.957704918032786
1	-2.7922260498975935	GO:0007605	M1	1	0	GO Biological Processes	19	sensory perception of sound	19_GO:0032501 multicellular organismal process	-2.7922260498975935	4.828933361720247	4.296238128423795	30242	154	244	6	2.459016393442623	0.9914695123596589	1277|1301|2070|9381|10253|53942	COL1A1|COL11A1|EYA4|OTOF|SPRY2|CNTN5	-1.421019881684781	0	87	0	0	-3.242309757033392	4.957704918032786
1	-3.233817207134889	GO:0043087	M1	1	0	GO Biological Processes	19	regulation of GTPase activity	19_GO:0065007 biological regulation	-3.233817207134889	3.551364554464747	4.323618007353016	30242	349	244	10	4.098360655737705	1.2691799106233133	2042|4915|4916|5962|7052|10252|10253|54959|57326|91584	EPHA3|NTRK2|NTRK3|RDX|TGM2|SPRY1|SPRY2|ODAM|PBXIP1|PLXNA4	-1.7836897716202598	0	88	1	1	-3.233817207134889	3.551364554464747
1	-3.227232816668358	GO:0045444	M1	1	0	GO Biological Processes	19	fat cell differentiation	19_GO:0032502 developmental process	-3.227232816668358	4.31104775481112	4.545992663995385	30242	230	244	8	3.278688524590164	1.1400299356468908	677|862|2255|2624|4088|6423|6934|25937	ZFP36L1|RUNX1T1|FGF10|GATA2|SMAD3|SFRP2|TCF7L2|WWTR1	-1.7778843849175787	0	89	1	1	-3.227232816668358	8.85304449648712
1	-3.0206314787933213	GO:0045598	M1	1	0	GO Biological Processes	19	regulation of fat cell differentiation	19_GO:0032502 developmental process	-3.0206314787933213	5.350041278452648	4.635992511495793	30242	139	244	6	2.459016393442623	0.9914695123596589	677|862|2624|4088|6423|25937	ZFP36L1|RUNX1T1|GATA2|SMAD3|SFRP2|WWTR1	-1.6113138611299282	0	89	0	0	-3.227232816668358	8.85304449648712
1	-2.961467682111925	GO:0045599	M1	1	0	GO Biological Processes	19	negative regulation of fat cell differentiation	19_GO:0048519 negative regulation of biological process	-2.961467682111925	8.85304449648712	5.304886845712516	30242	56	244	4	1.639344262295082	0.8129257437384667	862|2624|4088|25937	RUNX1T1|GATA2|SMAD3|WWTR1	-1.5620593846339965	0	89	0	0	-3.227232816668358	8.85304449648712
1	-2.335686571694387	GO:0060395	M1	1	0	GO Biological Processes	19	SMAD protein signal transduction	19_GO:0023052 signaling	-2.335686571694387	5.973138455461189	4.091739389175313	30242	83	244	4	1.639344262295082	0.8129257437384667	4088|11030|25937|84913	SMAD3|RBPMS|WWTR1|ATOH8	-1.0524572446773517	0	89	0	0	-3.227232816668358	8.85304449648712
1	-3.215509130522688	GO:0048146	M1	1	0	GO Biological Processes	19	positive regulation of fibroblast proliferation	19_GO:0048518 positive regulation of biological process	-3.215509130522688	10.328551912568306	5.833394702188024	30242	48	244	4	1.639344262295082	0.8129257437384667	302|2255|2335|4804	ANXA2|FGF10|FN1|NGFR	-1.7686554061483708	0	90	1	1	-3.215509130522688	10.328551912568306
1	-2.392714936769073	GO:0048145	M1	1	0	GO Biological Processes	19	regulation of fibroblast proliferation	19_GO:0050789 regulation of biological process	-2.392714936769073	6.1971311475409845	4.197835720612149	30242	80	244	4	1.639344262295082	0.8129257437384667	302|2255|2335|4804	ANXA2|FGF10|FN1|NGFR	-1.0965528085078113	0	90	0	0	-3.215509130522688	10.328551912568306
1	-2.3734334530778485	GO:0048144	M1	1	0	GO Biological Processes	19	fibroblast proliferation	19_GO:0009987 cellular process	-2.3734334530778485	6.120623355596034	4.161877668729526	30242	81	244	4	1.639344262295082	0.8129257437384667	302|2255|2335|4804	ANXA2|FGF10|FN1|NGFR	-1.083246702757359	0	90	0	0	-3.215509130522688	10.328551912568306
1	-2.1295079894767674	GO:0007589	M1	1	0	GO Biological Processes	19	body fluid secretion	19_GO:0051179 localization	-2.1295079894767674	5.218636755823987	3.7141438599690213	30242	95	244	4	1.639344262295082	0.8129257437384667	302|2255|4881|7432	ANXA2|FGF10|NPR1|VIP	-0.8838902131645322	0	90	0	0	-3.215509130522688	10.328551912568306
1	-3.207841647836631	GO:0001502	M1	1	0	GO Biological Processes	19	cartilage condensation	19_GO:0032502 developmental process	-3.207841647836631	17.706088992974237	6.906799666345045	30242	21	244	3	1.2295081967213115	0.7054795173866898	1301|4256|6662	COL11A1|MGP|SOX9	-1.7638457553135796	0	91	1	1	-3.207841647836631	17.706088992974237
1	-3.0332374476105732	GO:0098743	M1	1	0	GO Biological Processes	19	cell aggregation	19_GO:0009987 cellular process	-3.0332374476105732	15.492827868852459	6.405790534870375	30242	24	244	3	1.2295081967213115	0.7054795173866898	1301|4256|6662	COL11A1|MGP|SOX9	-1.6211583961949498	0	91	0	0	-3.207841647836631	17.706088992974237
1	-3.1548961756802645	GO:0019079	M1	1	0	GO Biological Processes	19	viral genome replication	19_GO:0016032 viral process	-3.1548961756802645	5.676761356526091	4.837991541944896	30242	131	244	6	2.459016393442623	0.9914695123596589	2040|2494|4774|4851|10410|10581	STOM|NR5A2|NFIA|NOTCH1|IFITM3|IFITM2	-1.7186778131992113	0	92	1	1	-3.1548961756802645	8.853044496487119
1	-2.7204104506445606	GO:0048524	M1	1	0	GO Biological Processes	19	positive regulation of viral process	19_GO:0016032 viral process	-2.7204104506445606	7.627238335435058	4.823897522047961	30242	65	244	4	1.639344262295082	0.8129257437384667	2040|2494|3956|4851	STOM|NR5A2|LGALS1|NOTCH1	-1.3645339144129602	0	92	0	0	-3.1548961756802645	8.853044496487119
1	-2.6544688530498695	GO:0050792	M1	1	0	GO Biological Processes	19	regulation of viral process	19_GO:0016032 viral process	-2.6544688530498695	4.534486205517792	4.09327171464191	30242	164	244	6	2.459016393442623	0.9914695123596589	2040|2494|3956|4851|10410|10581	STOM|NR5A2|LGALS1|NOTCH1|IFITM3|IFITM2	-1.3103558230912775	0	92	0	0	-3.1548961756802645	8.853044496487119
1	-2.3475692946957385	GO:0019058	M1	1	0	GO Biological Processes	19	viral life cycle	19_GO:0016032 viral process	-2.3475692946957385	3.118053407567791	3.42442359399371	30242	318	244	8	3.278688524590164	1.1400299356468908	1948|2040|2494|3956|4774|4851|10410|10581	EFNB2|STOM|NR5A2|LGALS1|NFIA|NOTCH1|IFITM3|IFITM2	-1.0622110688965816	0	92	0	0	-3.1548961756802645	8.853044496487119
1	-2.3258419914242405	GO:0046596	M1	1	0	GO Biological Processes	19	regulation of viral entry into host cell	19_GO:0016032 viral process	-2.3258419914242405	8.853044496487119	4.593101776054897	30242	42	244	3	1.2295081967213115	0.7054795173866898	3956|10410|10581	LGALS1|IFITM3|IFITM2	-1.045259195948152	0	92	0	0	-3.1548961756802645	8.853044496487119
1	-2.2989837265152433	GO:0045069	M1	1	0	GO Biological Processes	19	regulation of viral genome replication	19_GO:0016032 viral process	-2.2989837265152433	5.832594021215044	4.023857052245165	30242	85	244	4	1.639344262295082	0.8129257437384667	2494|4851|10410|10581	NR5A2|NOTCH1|IFITM3|IFITM2	-1.022181403314388	0	92	0	0	-3.1548961756802645	8.853044496487119
1	-2.156250007224942	GO:0016032	M1	1	0	GO Biological Processes	19	viral process	19_GO:0016032 viral process	-2.156250007224942	2.6814509773013873	3.1144416984043826	30242	416	244	9	3.6885245901639343	1.2066197965637844	1948|2040|2494|3956|4774|4851|5978|10410|10581	EFNB2|STOM|NR5A2|LGALS1|NFIA|NOTCH1|REST|IFITM3|IFITM2	-0.9047500486867525	0	92	0	0	-3.1548961756802645	8.853044496487119
1	-2.1467032740638485	GO:1903900	M1	1	0	GO Biological Processes	19	regulation of viral life cycle	19_GO:0016032 viral process	-2.1467032740638485	4.18725077536553	3.505532288954006	30242	148	244	5	2.0491803278688523	0.9069831382087102	2494|3956|4851|10410|10581	NR5A2|LGALS1|NOTCH1|IFITM3|IFITM2	-0.8956965517875382	0	92	0	0	-3.1548961756802645	8.853044496487119
1	-2.1383293000206773	GO:0052372	M1	1	0	GO Biological Processes	19	modulation by symbiont of entry into host	19_GO:0044419 biological process involved in interspecies interaction between organisms	-2.1383293000206773	7.588323854131817	4.162619194344137	30242	49	244	3	1.2295081967213115	0.7054795173866898	3956|10410|10581	LGALS1|IFITM3|IFITM2	-0.8902702891640455	0	92	0	0	-3.1548961756802645	8.853044496487119
1	-2.014098913461725	GO:0044403	M1	1	0	GO Biological Processes	19	biological process involved in symbiotic interaction	19_GO:0044419 biological process involved in interspecies interaction between organisms	-2.014098913461725	2.981437665483634	3.063148714378417	30242	291	244	7	2.8688524590163933	1.0686572919622443	1948|2040|2335|3956|5978|10410|10581	EFNB2|STOM|FN1|LGALS1|REST|IFITM3|IFITM2	-0.7917059062006238	0	92	0	0	-3.1548961756802645	8.853044496487119
1	-3.1467584630002974	GO:0036120	M1	1	0	GO Biological Processes	19	cellular response to platelet-derived growth factor stimulus	19_GO:0050896 response to stimulus	-3.1467584630002974	16.901266766020864	6.728878256433355	30242	22	244	3	1.2295081967213115	0.7054795173866898	3373|5764|5962	HYAL1|PTN|RDX	-1.71495196470227	0	93	1	1	-3.1467584630002974	16.901266766020864
1	-3.08864551214381	GO:0036119	M1	1	0	GO Biological Processes	19	response to platelet-derived growth factor	19_GO:0050896 response to stimulus	-3.08864551214381	16.166429080541697	6.562269305419017	30242	23	244	3	1.2295081967213115	0.7054795173866898	3373|5764|5962	HYAL1|PTN|RDX	-1.6657175748197144	0	93	0	0	-3.1467584630002974	16.901266766020864
1	-2.3736165933827365	GO:0071478	M1	1	0	GO Biological Processes	19	cellular response to radiation	19_GO:0050896 response to stimulus	-2.3736165933827365	3.9767686508284386	3.6825983763548247	30242	187	244	6	2.459016393442623	0.9914695123596589	1958|3373|5764|5796|6423|7076	EGR1|HYAL1|PTN|PTPRK|SFRP2|TIMP1	-1.083246702757359	0	93	0	0	-3.1467584630002974	16.901266766020864
1	-2.214763699701502	GO:1900087	M1	1	0	GO Biological Processes	19	positive regulation of G1/S transition of mitotic cell cycle	19_GO:0048518 positive regulation of biological process	-2.214763699701502	8.083214540270848	4.335921795688616	30242	46	244	3	1.2295081967213115	0.7054795173866898	2255|3373|5962	FGF10|HYAL1|RDX	-0.949730100180667	0	93	0	0	-3.1467584630002974	16.901266766020864
1	-2.194660237788371	GO:0034644	M1	1	0	GO Biological Processes	19	cellular response to UV	19_GO:0050896 response to stimulus	-2.194660237788371	5.4480273824536125	3.8325173077407104	30242	91	244	4	1.639344262295082	0.8129257437384667	3373|5764|5796|7076	HYAL1|PTN|PTPRK|TIMP1	-0.9351913495789062	0	93	0	0	-3.1467584630002974	16.901266766020864
1	-3.086578609993426	GO:0001101	M1	1	0	GO Biological Processes	19	response to acid chemical	19_GO:0050896 response to stimulus	-3.086578609993426	5.50856102003643	4.734977631935357	30242	135	244	6	2.459016393442623	0.9914695123596589	493|1277|1278|1290|4915|5764	ATP2B4|COL1A1|COL1A2|COL5A2|NTRK2|PTN	-1.664382424286261	0	94	1	1	-3.086578609993426	6.9826829831447705
1	-2.594258227554781	GO:0043200	M1	1	0	GO Biological Processes	19	response to amino acid	19_GO:0050896 response to stimulus	-2.594258227554781	5.342354437535331	4.2260084854094515	30242	116	244	5	2.0491803278688523	0.9069831382087102	1277|1278|1290|4915|5764	COL1A1|COL1A2|COL5A2|NTRK2|PTN	-1.2592122175665168	0	94	0	0	-3.086578609993426	6.9826829831447705
1	-2.5798541150168197	GO:0071230	M1	1	0	GO Biological Processes	19	cellular response to amino acid stimulus	19_GO:0050896 response to stimulus	-2.5798541150168197	6.9826829831447705	4.55173688337762	30242	71	244	4	1.639344262295082	0.8129257437384667	1277|1278|1290|4915	COL1A1|COL1A2|COL5A2|NTRK2	-1.2507492986659603	0	94	0	0	-3.086578609993426	6.9826829831447705
1	-2.392714936769073	GO:0071229	M1	1	0	GO Biological Processes	19	cellular response to acid chemical	19_GO:0050896 response to stimulus	-2.392714936769073	6.1971311475409845	4.197835720612149	30242	80	244	4	1.639344262295082	0.8129257437384667	1277|1278|1290|4915	COL1A1|COL1A2|COL5A2|NTRK2	-1.0965528085078113	0	94	0	0	-3.086578609993426	6.9826829831447705
1	-3.068276661357288	GO:0010035	M1	1	0	GO Biological Processes	19	response to inorganic substance	19_GO:0050896 response to stimulus	-3.068276661357288	2.8070628891300626	3.942138832193715	30242	574	244	13	5.327868852459017	1.4377816170858193	58|107|493|1277|5176|6262|6678|6778|7412|8989|79901|140576|143425	ACTA1|ADCY1|ATP2B4|COL1A1|SERPINF1|RYR2|SPARC|STAT6|VCAM1|TRPA1|CYBRD1|S100A16|SYT9	-1.6489952146573406	0	95	1	1	-3.068276661357288	4.131420765027323
1	-2.4590680671011835	GO:0010038	M1	1	0	GO Biological Processes	19	response to metal ion	19_GO:0050896 response to stimulus	-2.4590680671011835	2.9905726717355954	3.4887427641459987	30242	373	244	9	3.6885245901639343	1.2066197965637844	58|107|5176|6262|6678|7412|79901|140576|143425	ACTA1|ADCY1|SERPINF1|RYR2|SPARC|VCAM1|CYBRD1|S100A16|SYT9	-1.1518263970957179	0	95	0	0	-3.068276661357288	4.131420765027323
1	-2.122745985043635	GO:0051592	M1	1	0	GO Biological Processes	19	response to calcium ion	19_GO:0050896 response to stimulus	-2.122745985043635	4.131420765027323	3.4674353061950427	30242	150	244	5	2.0491803278688523	0.9069831382087102	107|6262|6678|140576|143425	ADCY1|RYR2|SPARC|S100A16|SYT9	-0.8781008731511946	0	95	0	0	-3.068276661357288	4.131420765027323
1	-3.051672959792381	GO:0007566	M1	1	0	GO Biological Processes	19	embryo implantation	19_GO:0051704 multi-organism process	-3.051672959792381	9.354160222703372	5.489884508298314	30242	53	244	4	1.639344262295082	0.8129257437384667	2697|3490|7076|340784	GJA1|IGFBP7|TIMP1|HMX3	-1.6367272677251545	0	96	1	1	-3.051672959792381	9.354160222703372
1	-2.3074291514365366	GO:0007565	M1	1	0	GO Biological Processes	19	female pregnancy	19_GO:0051704 multi-organism process	-2.3074291514365366	3.8531385373311813	3.5861903644981314	30242	193	244	6	2.459016393442623	0.9914695123596589	2697|3488|3490|5764|7076|340784	GJA1|IGFBP5|IGFBP7|PTN|TIMP1|HMX3	-1.028952030300725	0	96	0	0	-3.051672959792381	9.354160222703372
1	-2.0392642638708605	GO:0044706	M1	1	0	GO Biological Processes	19	multi-multicellular organism process	19_GO:0051704 multi-organism process	-2.0392642638708605	3.3802533532041728	3.195667255043972	30242	220	244	6	2.459016393442623	0.9914695123596589	2697|3488|3490|5764|7076|340784	GJA1|IGFBP5|IGFBP7|PTN|TIMP1|HMX3	-0.8126975455364835	0	96	0	0	-3.051672959792381	9.354160222703372
1	-2.988503407751336	GO:0032355	M1	1	0	GO Biological Processes	19	response to estradiol	19_GO:0050896 response to stimulus	-2.988503407751336	5.274154168119986	4.587922935872631	30242	141	244	6	2.459016393442623	0.9914695123596589	1277|2255|2697|5764|6752|10631	COL1A1|FGF10|GJA1|PTN|SSTR2|POSTN	-1.5828059410962194	0	97	1	1	-2.988503407751336	11.267511177347243
1	-2.6257829644829496	GO:0071295	M1	1	0	GO Biological Processes	19	cellular response to vitamin	19_GO:0050896 response to stimulus	-2.6257829644829496	11.267511177347243	5.322317964769225	30242	33	244	3	1.2295081967213115	0.7054795173866898	1277|5764|10631	COL1A1|PTN|POSTN	-1.2889064781601007	0	97	0	0	-2.988503407751336	11.267511177347243
1	-2.5266814235403325	GO:0007584	M1	1	0	GO Biological Processes	19	response to nutrient	19_GO:0050896 response to stimulus	-2.5266814235403325	4.273883550028264	3.9060016102509825	30242	174	244	6	2.459016393442623	0.9914695123596589	1277|5764|6423|6678|7412|10631	COL1A1|PTN|SFRP2|SPARC|VCAM1|POSTN	-1.2040193946673732	0	97	0	0	-2.988503407751336	11.267511177347243
1	-2.472729193147495	GO:0014823	M1	1	0	GO Biological Processes	19	response to activity	19_GO:0050896 response to stimulus	-2.472729193147495	6.523295944779983	4.348035522437345	30242	76	244	4	1.639344262295082	0.8129257437384667	1284|5764|6262|10631	COL4A2|PTN|RYR2|POSTN	-1.1638009405100938	0	97	0	0	-2.988503407751336	11.267511177347243
1	-2.241491737604313	GO:0031670	M1	1	0	GO Biological Processes	19	cellular response to nutrient	19_GO:0050896 response to stimulus	-2.241491737604313	8.262841530054645	4.3972156252235575	30242	45	244	3	1.2295081967213115	0.7054795173866898	1277|5764|10631	COL1A1|PTN|POSTN	-0.9713366815406972	0	97	0	0	-2.988503407751336	11.267511177347243
1	-2.1616703717459957	GO:0033273	M1	1	0	GO Biological Processes	19	response to vitamin	19_GO:0050896 response to stimulus	-2.1616703717459957	5.3308655032610615	3.77247657743347	30242	93	244	4	1.639344262295082	0.8129257437384667	1277|5764|6678|10631	COL1A1|PTN|SPARC|POSTN	-0.9091822569637401	0	97	0	0	-2.988503407751336	11.267511177347243
1	-2.080875330051747	GO:0009991	M1	1	0	GO Biological Processes	19	response to extracellular stimulus	19_GO:0050896 response to stimulus	-2.080875330051747	2.4543093653627657	2.972355497511209	30242	505	244	10	4.098360655737705	1.2691799106233133	58|1277|4852|5764|6423|6678|6752|7412|7425|10631	ACTA1|COL1A1|NPY|PTN|SFRP2|SPARC|SSTR2|VCAM1|VGF|POSTN	-0.846313793429837	0	97	0	0	-2.988503407751336	11.267511177347243
1	-2.979577762771109	GO:1901654	M1	1	0	GO Biological Processes	19	response to ketone	19_GO:0050896 response to stimulus	-2.979577762771109	4.472156498225451	4.3756160648435385	30242	194	244	7	2.8688524590163933	1.0686572919622443	107|3490|4916|5176|5764|9353|10631	ADCY1|IGFBP7|NTRK3|SERPINF1|PTN|SLIT2|POSTN	-1.5752857811028687	0	98	1	1	-2.979577762771109	4.472156498225451
1	-2.324559007105723	GO:0097305	M1	1	0	GO Biological Processes	19	response to alcohol	19_GO:0050896 response to stimulus	-2.324559007105723	3.4157415773847934	3.486907431444821	30242	254	244	7	2.8688524590163933	1.0686572919622443	107|3490|4916|6608|6678|7412|9353	ADCY1|IGFBP7|NTRK3|SMO|SPARC|VCAM1|SLIT2	-1.0450303249672899	0	98	0	0	-2.979577762771109	4.472156498225451
1	-2.8356949181750726	GO:0030902	M1	1	0	GO Biological Processes	19	hindbrain development	19_GO:0032502 developmental process	-2.8356949181750726	4.924872435131907	4.36056280694514	30242	151	244	6	2.459016393442623	0.9914695123596589	2296|2624|5764|6608|6752|10395	FOXC1|GATA2|PTN|SMO|SSTR2|DLC1	-1.4573322749198483	0	99	1	1	-2.8356949181750726	5.007782745487664
1	-2.067527129350904	GO:0021549	M1	1	0	GO Biological Processes	19	cerebellum development	19_GO:0032502 developmental process	-2.067527129350904	5.007782745487664	3.6022625956562466	30242	99	244	4	1.639344262295082	0.8129257437384667	2296|5764|6608|6752	FOXC1|PTN|SMO|SSTR2	-0.8352662811198646	0	99	0	0	-2.8356949181750726	5.007782745487664
1	-2.789583665101002	GO:0048265	M1	1	0	GO Biological Processes	19	response to pain	19_GO:0032501 multicellular organismal process	-2.789583665101002	12.821650650084793	5.744166654573366	30242	29	244	3	1.2295081967213115	0.7054795173866898	5979|6335|8989	RET|SCN9A|TRPA1	-1.420323554581636	0	100	1	1	-2.789583665101002	12.821650650084793
1	-2.5577500362950656	GO:0033555	M1	1	0	GO Biological Processes	19	multicellular organismal response to stress	19_GO:0032501 multicellular organismal process	-2.5577500362950656	6.8857012750455375	4.509450727618306	30242	72	244	4	1.639344262295082	0.8129257437384667	2697|5979|6335|8989	GJA1|RET|SCN9A|TRPA1	-1.230411844001533	0	100	0	0	-2.789583665101002	12.821650650084793
1	-2.78343927527731	GO:0002521	M1	1	0	GO Biological Processes	19	leukocyte differentiation	19_GO:0002376 immune system process	-2.78343927527731	2.739063490625849	3.6880030896789866	30242	543	244	12	4.918032786885246	1.3843626576930426	302|677|1958|1960|2624|3956|4242|4323|5796|6778|7412|10202	ANXA2|ZFP36L1|EGR1|EGR3|GATA2|LGALS1|MFNG|MMP14|PTPRK|STAT6|VCAM1|DHRS2	-1.4148259176427769	0	101	1	1	-2.78343927527731	4.395128473433322
1	-2.5915853845909926	GO:0050865	M1	1	0	GO Biological Processes	19	regulation of cell activation	19_GO:0050789 regulation of biological process	-2.5915853845909926	2.4788524590163936	3.4374881036067997	30242	650	244	13	5.327868852459017	1.4377816170858193	677|1960|2255|2624|3105|3481|3598|3956|4323|6778|7412|10630|51083	ZFP36L1|EGR3|FGF10|GATA2|HLA-A|IGF2|IL13RA2|LGALS1|MMP14|STAT6|VCAM1|PDPN|GAL	-1.2573608124726785	0	101	0	0	-2.78343927527731	4.395128473433322
1	-2.582646031475705	GO:1903131	M1	1	0	GO Biological Processes	19	mononuclear cell differentiation	19_GO:0002376 immune system process	-2.582646031475705	2.9026375398318423	3.5710787616268105	30242	427	244	10	4.098360655737705	1.2691799106233133	677|1958|1960|3956|4242|4323|5796|6778|7412|10202	ZFP36L1|EGR1|EGR3|LGALS1|MFNG|MMP14|PTPRK|STAT6|VCAM1|DHRS2	-1.2529507398715418	0	101	0	0	-2.78343927527731	4.395128473433322
1	-2.4514722613138606	GO:0030098	M1	1	0	GO Biological Processes	19	lymphocyte differentiation	19_GO:0002376 immune system process	-2.4514722613138606	2.982576488121329	3.479441331925742	30242	374	244	9	3.6885245901639343	1.2066197965637844	677|1958|1960|3956|4242|4323|5796|6778|7412	ZFP36L1|EGR1|EGR3|LGALS1|MFNG|MMP14|PTPRK|STAT6|VCAM1	-1.1459106494264166	0	101	0	0	-2.78343927527731	4.395128473433322
1	-2.3973493929246996	GO:0002694	M1	1	0	GO Biological Processes	19	regulation of leukocyte activation	19_GO:0002376 immune system process	-2.3973493929246996	2.4543093653627657	3.2615959319123142	30242	606	244	12	4.918032786885246	1.3843626576930426	677|1960|2255|2624|3105|3481|3598|3956|4323|6778|7412|51083	ZFP36L1|EGR3|FGF10|GATA2|HLA-A|IGF2|IL13RA2|LGALS1|MMP14|STAT6|VCAM1|GAL	-1.099543245734018	0	101	0	0	-2.78343927527731	4.395128473433322
1	-2.356595476575183	GO:0046649	M1	1	0	GO Biological Processes	19	lymphocyte activation	19_GO:0002376 immune system process	-2.356595476575183	2.2389635113696453	3.151289067182075	30242	775	244	14	5.737704918032787	1.4888234353429823	677|1958|1960|2255|3105|3481|3956|4088|4242|4323|5796|6778|7412|51083	ZFP36L1|EGR1|EGR3|FGF10|HLA-A|IGF2|LGALS1|SMAD3|MFNG|MMP14|PTPRK|STAT6|VCAM1|GAL	-1.068561367499097	0	101	0	0	-2.78343927527731	4.395128473433322
1	-2.233821519827884	GO:0030183	M1	1	0	GO Biological Processes	19	B cell differentiation	19_GO:0002376 immune system process	-2.233821519827884	4.395128473433322	3.6443673252784023	30242	141	244	5	2.0491803278688523	0.9069831382087102	677|3956|4242|4323|7412	ZFP36L1|LGALS1|MFNG|MMP14|VCAM1	-0.9657222994702328	0	101	0	0	-2.78343927527731	4.395128473433322
1	-2.2024213128540997	GO:0002696	M1	1	0	GO Biological Processes	19	positive regulation of leukocyte activation	19_GO:0002376 immune system process	-2.2024213128540997	2.72734378131388	3.1720411131317245	30242	409	244	9	3.6885245901639343	1.2066197965637844	1960|2255|2624|3105|3481|3956|4323|6778|7412	EGR3|FGF10|GATA2|HLA-A|IGF2|LGALS1|MMP14|STAT6|VCAM1	-0.9394195040889396	0	101	0	0	-2.78343927527731	4.395128473433322
1	-2.1740844635674765	GO:0042110	M1	1	0	GO Biological Processes	19	T cell activation	19_GO:0002376 immune system process	-2.1740844635674765	2.534613966274431	3.085567358807981	30242	489	244	10	4.098360655737705	1.2691799106233133	677|1958|1960|3105|3481|3956|4088|5796|6778|7412	ZFP36L1|EGR1|EGR3|HLA-A|IGF2|LGALS1|SMAD3|PTPRK|STAT6|VCAM1	-0.9196132655135213	0	101	0	0	-2.78343927527731	4.395128473433322
1	-2.1303697669591632	GO:0050867	M1	1	0	GO Biological Processes	19	positive regulation of cell activation	19_GO:0048518 positive regulation of biological process	-2.1303697669591632	2.655913348946136	3.082057283439954	30242	420	244	9	3.6885245901639343	1.2066197965637844	1960|2255|2624|3105|3481|3956|4323|6778|7412	EGR3|FGF10|GATA2|HLA-A|IGF2|LGALS1|MMP14|STAT6|VCAM1	-0.8838902131645322	0	101	0	0	-2.78343927527731	4.395128473433322
1	-2.068590080369725	GO:0022409	M1	1	0	GO Biological Processes	19	positive regulation of cell-cell adhesion	19_GO:0022610 biological adhesion	-2.068590080369725	3.0549238051258363	3.1379449612254766	30242	284	244	7	2.8688524590163933	1.0686572919622443	1960|3105|3481|3956|7412|10630|84466	EGR3|HLA-A|IGF2|LGALS1|VCAM1|PDPN|MEGF10	-0.8352662811198646	0	101	0	0	-2.78343927527731	4.395128473433322
1	-2.024862892591006	GO:0051249	M1	1	0	GO Biological Processes	19	regulation of lymphocyte activation	19_GO:0002376 immune system process	-2.024862892591006	2.40665287283145	2.9037675479586023	30242	515	244	10	4.098360655737705	1.2691799106233133	677|1960|2255|3105|3481|3956|4323|6778|7412|51083	ZFP36L1|EGR3|FGF10|HLA-A|IGF2|LGALS1|MMP14|STAT6|VCAM1|GAL	-0.8001561106407532	0	101	0	0	-2.78343927527731	4.395128473433322
1	-2.0221649450017054	GO:0051251	M1	1	0	GO Biological Processes	19	positive regulation of lymphocyte activation	19_GO:0002376 immune system process	-2.0221649450017054	2.7390634906258495	3.002107664655511	30242	362	244	8	3.278688524590164	1.1400299356468908	1960|2255|3105|3481|3956|4323|6778|7412	EGR3|FGF10|HLA-A|IGF2|LGALS1|MMP14|STAT6|VCAM1	-0.7989177068248647	0	101	0	0	-2.78343927527731	4.395128473433322
1	-2.7464039823453597	GO:0140058	M1	1	0	GO Biological Processes	19	neuron projection arborization	19_GO:0032502 developmental process	-2.7464039823453597	12.394262295081967	5.6312387263812616	30242	30	244	3	1.2295081967213115	0.7054795173866898	5764|7162|22854	PTN|TPBG|NTNG1	-1.3837073989041735	0	102	1	1	-2.7464039823453597	12.394262295081967
1	-2.671971050065244	GO:0007187	M1	1	0	GO Biological Processes	19	G protein-coupled receptor signaling pathway, coupled to cyclic nucleotide second messenger	19_GO:0023052 signaling	-2.671971050065244	7.399559579153414	4.72945051226449	30242	67	244	4	1.639344262295082	0.8129257437384667	1129|4852|5739|6752	CHRM2|NPY|PTGIR|SSTR2	-1.323561078518998	0	103	1	1	-2.671971050065244	7.399559579153414
1	-2.6646008999330695	GO:0007190	M1	1	0	GO Biological Processes	19	activation of adenylate cyclase activity	19_GO:0065007 biological regulation	-2.6646008999330695	11.619620901639344	5.420701302985238	30242	32	244	3	1.2295081967213115	0.7054795173866898	1909|8549|10486	EDNRA|LGR5|CAP2	-1.3198766179637866	0	104	1	1	-2.6646008999330695	11.619620901639344
1	-2.625150542651312	GO:0060193	M1	1	0	GO Biological Processes	19	positive regulation of lipase activity	19_GO:0065007 biological regulation	-2.625150542651312	7.185079591351865	4.638819012503486	30242	69	244	4	1.639344262295082	0.8129257437384667	389|1902|1909|2260	RHOC|LPAR1|EDNRA|FGFR1	-1.2889064781601007	0	105	1	1	-2.625150542651312	9.295696721311476
1	-2.3858949152434343	GO:0010863	M1	1	0	GO Biological Processes	19	positive regulation of phospholipase C activity	19_GO:0065007 biological regulation	-2.3858949152434343	9.295696721311476	4.734911296879403	30242	40	244	3	1.2295081967213115	0.7054795173866898	1902|1909|2260	LPAR1|EDNRA|FGFR1	-1.0931012589763955	0	105	0	0	-2.625150542651312	9.295696721311476
1	-2.2969979833650074	GO:1900274	M1	1	0	GO Biological Processes	19	regulation of phospholipase C activity	19_GO:0065007 biological regulation	-2.2969979833650074	8.64715974075486	4.525691494518764	30242	43	244	3	1.2295081967213115	0.7054795173866898	1902|1909|2260	LPAR1|EDNRA|FGFR1	-1.022181403314388	0	105	0	0	-2.625150542651312	9.295696721311476
1	-2.1780595795710385	GO:0060191	M1	1	0	GO Biological Processes	19	regulation of lipase activity	19_GO:0065007 biological regulation	-2.1780595795710385	5.388809693513899	3.8022777816311653	30242	92	244	4	1.639344262295082	0.8129257437384667	389|1902|1909|2260	RHOC|LPAR1|EDNRA|FGFR1	-0.9230911925882499	0	105	0	0	-2.625150542651312	9.295696721311476
1	-2.588239468519909	GO:0042573	M1	1	0	GO Biological Processes	19	retinoic acid metabolic process	19_GO:0008152 metabolic process	-2.588239468519909	10.936113789778206	5.22807567848913	30242	34	244	3	1.2295081967213115	0.7054795173866898	220|1381|1382	ALDH1A3|CRABP1|CRABP2	-1.2573608124726785	0	106	1	1	-2.588239468519909	10.936113789778206
1	-2.5166772226976866	GO:0010837	M1	1	0	GO Biological Processes	19	regulation of keratinocyte proliferation	19_GO:0050789 regulation of biological process	-2.5166772226976866	10.328551912568306	5.05086441969555	30242	36	244	3	1.2295081967213115	0.7054795173866898	677|2255|5796	ZFP36L1|FGF10|PTPRK	-1.1992163875105348	0	107	1	1	-2.5166772226976866	10.328551912568306
1	-2.188678813917615	GO:0043616	M1	1	0	GO Biological Processes	19	keratinocyte proliferation	19_GO:0009987 cellular process	-2.188678813917615	7.911231252179979	4.276452708556006	30242	47	244	3	1.2295081967213115	0.7054795173866898	677|2255|5796	ZFP36L1|FGF10|PTPRK	-0.9317159596779232	0	107	0	0	-2.5166772226976866	10.328551912568306
1	-2.490114207038092	GO:0051302	M1	1	0	GO Biological Processes	19	regulation of cell division	19_GO:0050789 regulation of biological process	-2.490114207038092	4.201444845790498	3.852555378487047	30242	177	244	6	2.459016393442623	0.9914695123596589	2277|3481|5764|6423|6840|10769	VEGFD|IGF2|PTN|SFRP2|SVIL|PLK2	-1.1766561143046144	0	108	1	1	-2.490114207038092	10.049401860877271
1	-2.4825250664099223	GO:0071542	M1	1	0	GO Biological Processes	19	dopaminergic neuron differentiation	19_GO:0032502 developmental process	-2.4825250664099223	10.049401860877271	4.967388795971011	30242	37	244	3	1.2295081967213115	0.7054795173866898	2277|6423|340419	VEGFD|SFRP2|RSPO2	-1.172468775522995	0	108	0	0	-2.490114207038092	10.049401860877271
1	-2.228515157898762	GO:0051781	M1	1	0	GO Biological Processes	19	positive regulation of cell division	19_GO:0048518 positive regulation of biological process	-2.228515157898762	5.570454964081783	3.89435923245409	30242	89	244	4	1.639344262295082	0.8129257437384667	2277|3481|5764|6840	VEGFD|IGF2|PTN|SVIL	-0.9614402174543563	0	108	0	0	-2.490114207038092	10.049401860877271
1	-2.4321292947707605	GO:0140029	M1	1	0	GO Biological Processes	19	exocytic process	19_GO:0051179 localization	-2.4321292947707605	6.356031946195881	4.27162216015968	30242	78	244	4	1.639344262295082	0.8129257437384667	5865|6809|9381|143425	RAB3B|STX3|OTOF|SYT9	-1.1282412667728825	0	109	1	1	-2.4321292947707605	6.356031946195881
1	-2.4283257547762873	GO:0006979	M1	1	0	GO Biological Processes	19	response to oxidative stress	19_GO:0050896 response to stimulus	-2.4283257547762873	2.760414765051663	3.3894395402572624	30242	449	244	10	4.098360655737705	1.2691799106233133	1277|3315|3373|4323|5796|5978|6778|8989|10202|11030	COL1A1|HSPB1|HYAL1|MMP14|PTPRK|REST|STAT6|TRPA1|DHRS2|RBPMS	-1.1261048861458725	0	110	1	1	-2.4283257547762873	2.760414765051663
1	-2.3858949152434343	GO:0009187	M1	1	0	GO Biological Processes	19	cyclic nucleotide metabolic process	19_GO:0008152 metabolic process	-2.3858949152434343	9.295696721311476	4.734911296879403	30242	40	244	3	1.2295081967213115	0.7054795173866898	107|4881|8654	ADCY1|NPR1|PDE5A	-1.0931012589763955	0	111	1	1	-2.3858949152434343	9.295696721311476
1	-2.188678813917615	GO:0043114	M1	1	0	GO Biological Processes	19	regulation of vascular permeability	19_GO:0032501 multicellular organismal process	-2.188678813917615	7.911231252179979	4.276452708556006	30242	47	244	3	1.2295081967213115	0.7054795173866898	4881|5139|9353	NPR1|PDE3A|SLIT2	-0.9317159596779232	0	111	0	0	-2.3858949152434343	9.295696721311476
1	-2.3858949152434343	GO:0035329	M1	1	0	GO Biological Processes	19	hippo signaling	19_GO:0023052 signaling	-2.3858949152434343	9.295696721311476	4.734911296879403	30242	40	244	3	1.2295081967213115	0.7054795173866898	8463|25937|79633	TEAD2|WWTR1|FAT4	-1.0931012589763955	0	112	1	1	-2.3858949152434343	9.295696721311476
1	-2.38490952138059	GO:0043123	M1	1	0	GO Biological Processes	19	positive regulation of I-kappaB kinase/NF-kappaB signaling	19_GO:0048518 positive regulation of biological process	-2.38490952138059	3.998149127445796	3.6990563627088626	30242	186	244	6	2.459016393442623	0.9914695123596589	389|1902|2697|3956|7052|10769	RHOC|LPAR1|GJA1|LGALS1|TGM2|PLK2	-1.0931012589763955	0	113	1	1	-2.38490952138059	3.998149127445796
1	-2.3711542177037215	GO:0043122	M1	1	0	GO Biological Processes	19	regulation of I-kappaB kinase/NF-kappaB signaling	19_GO:0023052 signaling	-2.3711542177037215	3.484330765685693	3.550144042154546	30242	249	244	7	2.8688524590163933	1.0686572919622443	389|1902|2697|3315|3956|7052|10769	RHOC|LPAR1|GJA1|HSPB1|LGALS1|TGM2|PLK2	-1.0820451217374336	0	113	0	0	-2.38490952138059	3.998149127445796
1	-2.0925098900144627	GO:0007249	M1	1	0	GO Biological Processes	19	I-kappaB kinase/NF-kappaB signaling	19_GO:0023052 signaling	-2.0925098900144627	3.0875386500204183	3.1707088846154723	30242	281	244	7	2.8688524590163933	1.0686572919622443	389|1902|2697|3315|3956|7052|10769	RHOC|LPAR1|GJA1|HSPB1|LGALS1|TGM2|PLK2	-0.8541345463861998	0	113	0	0	-2.38490952138059	3.998149127445796
1	-2.2989837265152433	GO:0060021	M1	1	0	GO Biological Processes	19	roof of mouth development	19_GO:0032502 developmental process	-2.2989837265152433	5.832594021215044	4.023857052245165	30242	85	244	4	1.639344262295082	0.8129257437384667	4223|6909|54796|116039	MEOX2|TBX2|BNC2|OSR2	-1.022181403314388	0	114	1	1	-2.2989837265152433	5.832594021215044
1	-2.2782568968511696	GO:0019221	M1	1	0	GO Biological Processes	19	cytokine-mediated signaling pathway	19_GO:0023052 signaling	-2.2782568968511696	2.6259030286190606	3.2108724875114176	30242	472	244	10	4.098360655737705	1.2691799106233133	1958|2296|3597|3598|4851|6778|9353|10410|10581|54756	EGR1|FOXC1|IL13RA1|IL13RA2|NOTCH1|STAT6|SLIT2|IFITM3|IFITM2|IL17RD	-1.0049997241560713	0	115	1	1	-2.2782568968511696	2.6259030286190606
1	-2.212918351703824	GO:0045216	M1	1	0	GO Biological Processes	19	cell-cell junction organization	19_GO:0009987 cellular process	-2.212918351703824	3.6814640480441487	3.448613594951902	30242	202	244	6	2.459016393442623	0.9914695123596589	389|1004|1009|2697|4088|5962	RHOC|CDH6|CDH11|GJA1|SMAD3|RDX	-0.9489018357436385	0	116	1	1	-2.212918351703824	7.588323854131817
1	-2.1383293000206773	GO:0034332	M1	1	0	GO Biological Processes	19	adherens junction organization	19_GO:0009987 cellular process	-2.1383293000206773	7.588323854131817	4.162619194344137	30242	49	244	3	1.2295081967213115	0.7054795173866898	1004|1009|5962	CDH6|CDH11|RDX	-0.8902702891640455	0	116	0	0	-2.212918351703824	7.588323854131817
1	-2.1848964462097795	GO:0007568	M1	1	0	GO Biological Processes	19	aging	19_GO:0032502 developmental process	-2.1848964462097795	2.9248996566565117	3.214381357233386	30242	339	244	8	3.278688524590164	1.1400299356468908	1284|1634|3488|5176|6909|7076|7412|10769	COL4A2|DCN|IGFBP5|SERPINF1|TBX2|TIMP1|VCAM1|PLK2	-0.9284330681400398	0	117	1	1	-2.1848964462097795	2.9248996566565117
1	-2.1140143128106725	GO:0099054	M1	1	0	GO Biological Processes	19	presynapse assembly	19_GO:0032502 developmental process	-2.1140143128106725	7.43655737704918	4.108086150920272	30242	50	244	3	1.2295081967213115	0.7054795173866898	1948|4916|53942	EFNB2|NTRK3|CNTN5	-0.8715030831478747	0	118	1	1	-2.1140143128106725	7.43655737704918
1	-2.0902414847104103	GO:0048013	M1	1	0	GO Biological Processes	19	ephrin receptor signaling pathway	19_GO:0023052 signaling	-2.0902414847104103	7.290742526518804	4.055039473400344	30242	51	244	3	1.2295081967213115	0.7054795173866898	1948|2042|4916	EFNB2|EPHA3|NTRK3	-0.8537772309950502	0	118	0	0	-2.1140143128106725	7.43655737704918
1	-2.044237425192403	GO:0099172	M1	1	0	GO Biological Processes	19	presynapse organization	19_GO:0009987 cellular process	-2.044237425192403	7.015620167027528	3.953127433805019	30242	53	244	3	1.2295081967213115	0.7054795173866898	1948|4916|53942	EFNB2|NTRK3|CNTN5	-0.8153345286485418	0	118	0	0	-2.1140143128106725	7.43655737704918
1	-2.098137907084787	GO:0035335	M1	1	0	GO Biological Processes	19	peptidyl-tyrosine dephosphorylation	19_GO:0008152 metabolic process	-2.098137907084787	5.111035997971945	3.657432667102341	30242	97	244	4	1.639344262295082	0.8129257437384667	1848|2070|5791|5796	DUSP6|EYA4|PTPRE|PTPRK	-0.8588038556016322	0	119	1	1	-2.098137907084787	5.111035997971945
1	-2.0902414847104103	GO:0045104	M1	1	0	GO Biological Processes	19	intermediate filament cytoskeleton organization	19_GO:0009987 cellular process	-2.0902414847104103	7.290742526518804	4.055039473400344	30242	51	244	3	1.2295081967213115	0.7054795173866898	1674|4744|10763	DES|NEFH|NES	-0.8537772309950502	0	120	1	1	-2.0902414847104103	7.290742526518804
1	-2.0669892816113737	GO:0045103	M1	1	0	GO Biological Processes	19	intermediate filament-based process	19_GO:0009987 cellular process	-2.0669892816113737	7.150535939470365	4.003408553475498	30242	52	244	3	1.2295081967213115	0.7054795173866898	1674|4744|10763	DES|NEFH|NES	-0.8352662811198646	0	120	0	0	-2.0902414847104103	7.290742526518804
1	-2.0857844961792695	GO:0009617	M1	1	0	GO Biological Processes	19	response to bacterium	19_GO:0044419 biological process involved in interspecies interaction between organisms	-2.0857844961792695	2.1512070739127584	2.8772773032096572	30242	749	244	13	5.327868852459017	1.4377816170858193	1634|2255|2277|2697|3105|4851|5739|6678|7412|7425|10561|55603|151887	DCN|FGF10|VEGFD|GJA1|HLA-A|NOTCH1|PTGIR|SPARC|VCAM1|VGF|IFI44|TENT5A|CCDC80	-0.8497967038193275	0	121	1	1	-2.0857844961792695	2.1512070739127584
1	-2.0669892816113737	GO:0043392	M1	1	0	GO Biological Processes	19	negative regulation of DNA binding	19_GO:0065007 biological regulation	-2.0669892816113737	7.150535939470365	4.003408553475498	30242	52	244	3	1.2295081967213115	0.7054795173866898	4188|6608|23462	MDFI|SMO|HEY1	-0.8352662811198646	0	122	1	1	-2.0669892816113737	7.150535939470365
1	-2.0425570497482703	GO:0002683	M1	1	0	GO Biological Processes	19	negative regulation of immune system process	19_GO:0002376 immune system process	-2.0425570497482703	2.570238724786583	2.9716042201897146	30242	434	244	9	3.6885245901639343	1.2066197965637844	1281|2624|3105|3598|6662|6778|9353|10769|51083	COL3A1|GATA2|HLA-A|IL13RA2|SOX9|STAT6|SLIT2|PLK2|GAL	-0.8150483665518369	0	123	1	1	-2.0425570497482703	2.570238724786583

## Sheet: Fig S6 Metascape PDX3 Cluster 2
_MEMBER_MyList	_LogP_MyList	GO	_PATTERN_	_RANK_	GiniIndex	Category	CategoryID	Description	PARENT_GO	LogP	Enrichment	Z-score	#TotalGeneInLibrary	#GeneInGO	#GeneInHitList	#GeneInGOAndHitList	%InGO	STDV %InGO	GeneID	Hits	Log(q-value)	EvidenceCutoff	GROUP_ID	FirstInGroupByEnrichment	FirstInGroupByLogP	BestLogPInGroup	BestEnrichmentInGroup	URL
1	-52.69777958853714	GO:1903047	M1	1	0	GO Biological Processes	19	mitotic cell cycle process	19_GO:0009987 cellular process	-52.69777958853714	14.355901075469644	27.94903749802937	30242	726	177	61	34.463276836158194	3.572185576481947	672|699|701|890|891|983|990|991|1031|1062|1063|1164|1869|1894|2177|2305|2316|3832|3833|4085|4171|4288|4605|4751|4998|5111|5347|6154|6194|6502|7272|8318|9133|9212|9232|9493|9700|9735|9787|9928|10051|10112|10460|10615|11004|11065|11130|22974|23397|24137|51512|51514|54443|55165|55367|56992|64151|83540|113130|128239|146909	BRCA1|BUB1|BUB1B|CCNA2|CCNB1|CDK1|CDC6|CDC20|CDKN2C|CENPE|CENPF|CKS2|E2F1|ECT2|FANCD2|FOXM1|FLNA|KIF11|KIFC1|MAD2L1|MCM2|MKI67|MYBL2|NEK2|ORC1|PCNA|PLK1|RPL26|RPS6|SKP2|TTK|CDC45|CCNB2|AURKB|PTTG1|KIF23|ESPL1|KNTC1|DLGAP5|KIF14|SMC4|KIF20A|TACC3|SPAG5|KIF2C|UBE2C|ZWINT|TPX2|NCAPH|KIF4A|GTSE1|DTL|ANLN|CEP55|PIDD1|KIF15|NCAPG|NUF2|CDCA5|IQGAP3|KIF18B	-48.50179695784878	0	1	1	1	-52.69777958853714	44.96283080582814
1	-43.60050504515498	GO:0007059	M1	1	0	GO Biological Processes	19	chromosome segregation	19_GO:0009987 cellular process	-43.60050504515498	21.05136548330177	28.908530689425472	30242	349	177	43	24.293785310734464	3.2234929701377695	332|672|699|701|891|990|991|1062|1063|1894|2177|3833|4085|4288|4751|5347|6188|7153|7272|9212|9232|9493|9700|9735|9787|9928|10051|10460|10615|11004|11065|11130|23397|24137|55165|55355|57082|64151|83540|83990|113130|146909|147841	BIRC5|BRCA1|BUB1|BUB1B|CCNB1|CDC6|CDC20|CENPE|CENPF|ECT2|FANCD2|KIFC1|MAD2L1|MKI67|NEK2|PLK1|RPS3|TOP2A|TTK|AURKB|PTTG1|KIF23|ESPL1|KNTC1|DLGAP5|KIF14|SMC4|TACC3|SPAG5|KIF2C|UBE2C|ZWINT|NCAPH|KIF4A|CEP55|HJURP|KNL1|NCAPG|NUF2|BRIP1|CDCA5|KIF18B|SPC24	-39.70555241013061	0	1	0	0	-52.69777958853714	44.96283080582814
1	-41.96902264578044	GO:0051301	M1	1	0	GO Biological Processes	19	cell division	19_GO:0009987 cellular process	-41.96902264578044	13.936277085003827	24.827623604138953	30242	613	177	50	28.24858757062147	3.3839735755528557	332|699|701|890|891|983|990|991|1062|1063|1163|1164|1894|3832|3833|4085|4751|5347|6188|7153|8324|9133|9212|9232|9493|9700|9735|9928|10051|10112|10460|10615|10733|11004|11065|11130|22974|23397|24137|54443|54478|55165|57082|64151|83540|83990|113130|146909|147841|259266	BIRC5|BUB1|BUB1B|CCNA2|CCNB1|CDK1|CDC6|CDC20|CENPE|CENPF|CKS1B|CKS2|ECT2|KIF11|KIFC1|MAD2L1|NEK2|PLK1|RPS3|TOP2A|FZD7|CCNB2|AURKB|PTTG1|KIF23|ESPL1|KNTC1|KIF14|SMC4|KIF20A|TACC3|SPAG5|PLK4|KIF2C|UBE2C|ZWINT|TPX2|NCAPH|KIF4A|ANLN|PIMREG|CEP55|KNL1|NCAPG|NUF2|BRIP1|CDCA5|KIF18B|SPC24|ASPM	-38.263100093168276	0	1	0	0	-52.69777958853714	44.96283080582814
1	-41.85702273252867	GO:0000280	M1	1	0	GO Biological Processes	19	nuclear division	19_GO:0009987 cellular process	-41.85702273252867	17.35585568351379	26.608990047559313	30242	443	177	45	25.423728813559322	3.2729044225512474	699|701|891|990|991|1062|1063|1164|2177|2316|3832|3833|4085|4288|4605|4751|5347|7153|7272|9133|9212|9232|9493|9700|9735|9787|9928|10051|10460|10615|11004|11065|11130|22974|23397|24137|54443|55165|56992|64151|83540|83990|113130|146909|259266	BUB1|BUB1B|CCNB1|CDC6|CDC20|CENPE|CENPF|CKS2|FANCD2|FLNA|KIF11|KIFC1|MAD2L1|MKI67|MYBL2|NEK2|PLK1|TOP2A|TTK|CCNB2|AURKB|PTTG1|KIF23|ESPL1|KNTC1|DLGAP5|KIF14|SMC4|TACC3|SPAG5|KIF2C|UBE2C|ZWINT|TPX2|NCAPH|KIF4A|ANLN|CEP55|KIF15|NCAPG|NUF2|BRIP1|CDCA5|KIF18B|ASPM	-38.263100093168276	0	1	0	0	-52.69777958853714	44.96283080582814
1	-40.89508125247533	GO:0140014	M1	1	0	GO Biological Processes	19	mitotic nuclear division	19_GO:0009987 cellular process	-40.89508125247533	22.89859630729804	28.801241695162904	30242	291	177	39	22.033898305084747	3.1153865971431354	699|701|891|990|991|1062|1063|2316|3832|3833|4085|4288|4605|4751|5347|7272|9212|9232|9493|9700|9735|9787|9928|10051|10460|10615|11004|11065|11130|22974|23397|24137|54443|55165|56992|64151|83540|113130|146909	BUB1|BUB1B|CCNB1|CDC6|CDC20|CENPE|CENPF|FLNA|KIF11|KIFC1|MAD2L1|MKI67|MYBL2|NEK2|PLK1|TTK|AURKB|PTTG1|KIF23|ESPL1|KNTC1|DLGAP5|KIF14|SMC4|TACC3|SPAG5|KIF2C|UBE2C|ZWINT|TPX2|NCAPH|KIF4A|ANLN|CEP55|KIF15|NCAPG|NUF2|CDCA5|KIF18B	-37.39806862612299	0	1	0	0	-52.69777958853714	44.96283080582814
1	-39.79585125422477	GO:0048285	M1	1	0	GO Biological Processes	19	organelle fission	19_GO:0009987 cellular process	-39.79585125422477	15.627325341050021	25.09909663197276	30242	492	177	45	25.423728813559322	3.2729044225512474	699|701|891|990|991|1062|1063|1164|2177|2316|3832|3833|4085|4288|4605|4751|5347|7153|7272|9133|9212|9232|9493|9700|9735|9787|9928|10051|10460|10615|11004|11065|11130|22974|23397|24137|54443|55165|56992|64151|83540|83990|113130|146909|259266	BUB1|BUB1B|CCNB1|CDC6|CDC20|CENPE|CENPF|CKS2|FANCD2|FLNA|KIF11|KIFC1|MAD2L1|MKI67|MYBL2|NEK2|PLK1|TOP2A|TTK|CCNB2|AURKB|PTTG1|KIF23|ESPL1|KNTC1|DLGAP5|KIF14|SMC4|TACC3|SPAG5|KIF2C|UBE2C|ZWINT|TPX2|NCAPH|KIF4A|ANLN|CEP55|KIF15|NCAPG|NUF2|BRIP1|CDCA5|KIF18B|ASPM	-36.37801987392006	0	1	0	0	-52.69777958853714	44.96283080582814
[truncated: 428 more rows]

## Sheet: Fig S6 Metascape PDX3 Cluster 3
_MEMBER_MyList	_LogP_MyList	GO	_PATTERN_	_RANK_	GiniIndex	Category	CategoryID	Description	PARENT_GO	LogP	Enrichment	Z-score	#TotalGeneInLibrary	#GeneInGO	#GeneInHitList	#GeneInGOAndHitList	%InGO	STDV %InGO	GeneID	Hits	Log(q-value)	EvidenceCutoff	GROUP_ID	FirstInGroupByEnrichment	FirstInGroupByLogP	BestLogPInGroup	BestEnrichmentInGroup	URL
[truncated: 393 more rows]

[truncated: 1 more sheets: Fig S6 Metascape PDX3 Cluster 4]
